# Supplementary material for: Transcriptomic and genomic studies classify NKL54 as a histone deacetylase inhibitor with indirect influence on MEF2-dependent transcription
Source: Nucleic Acids Res. 2022 Feb 12;50(5):2566–86. doi: 10.1093/nar/gkac081 (PMC8934631; doi:10.1093/nar/gkac081)
Supplement: gkac081_Supplemental_Files [file gkac081_supplemental_files.zip]

Archive with 7 entries (7 files):
- SUPPLEMENTARY DATA rev.pdf
- TABLE S3.xlsx
- TABLE S4.xlsx
- TABLE S5.xlsx
- TABLE S6.xlsx
- TABLE S7.xlsx
- TABLE S8.xlsx
