# Supplementary material for: Transcriptomic and genomic studies classify NKL54 as a histone deacetylase inhibitor with indirect influence on MEF2-dependent transcription
Source: Nucleic Acids Res. 2022 Feb 12;50(5):2566–86. doi: 10.1093/nar/gkac081 (PMC8934631; doi:10.1093/nar/gkac081)
Supplement: gkac081_Supplemental_Files [file gkac081_supplemental_files.zip › TABLE S3.xlsx]

## Sheet: SAHA 6 hours
gene_id	gene_name	gene_biotype	description	Log fold changes	p adjusted
ENSG00000263155	MYZAP	protein_coding	myocardial zonula adherens protein [Source:HGNC Symbol;Acc:HGNC:43444]	7.73247	1.08505e-09
ENSG00000153162	BMP6	protein_coding	bone morphogenetic protein 6 [Source:HGNC Symbol;Acc:HGNC:1073]	7.73026	1.59674e-11
ENSG00000174469	CNTNAP2	protein_coding	contactin associated protein 2 [Source:HGNC Symbol;Acc:HGNC:13830]	7.71211	2.83943e-05
ENSG00000196826	AC008758.1	protein_coding	novel zinc finger protein	7.46431	0.0402934
ENSG00000141052	MYOCD	protein_coding	myocardin [Source:HGNC Symbol;Acc:HGNC:16067]	7.30901	4.98633e-08
ENSG00000136883	KIF12	protein_coding	kinesin family member 12 [Source:HGNC Symbol;Acc:HGNC:21495]	7.29508	2.86308e-08
ENSG00000081052	COL4A4	protein_coding	collagen type IV alpha 4 chain [Source:HGNC Symbol;Acc:HGNC:2206]	7.2659	2.36722e-06
ENSG00000180537	RNF182	protein_coding	ring finger protein 182 [Source:HGNC Symbol;Acc:HGNC:28522]	7.14687	4.70604e-09
ENSG00000206538	VGLL3	protein_coding	vestigial like family member 3 [Source:HGNC Symbol;Acc:HGNC:24327]	7.13037	1.58523e-05
ENSG00000138735	PDE5A	protein_coding	phosphodiesterase 5A [Source:HGNC Symbol;Acc:HGNC:8784]	7.10545	9.30402e-07
ENSG00000120162	MOB3B	protein_coding	MOB kinase activator 3B [Source:HGNC Symbol;Acc:HGNC:23825]	7.03206	1.61529e-07
ENSG00000214336	FOXI3	protein_coding	forkhead box I3 [Source:HGNC Symbol;Acc:HGNC:35123]	6.87554	6.13395e-08
ENSG00000117595	IRF6	protein_coding	interferon regulatory factor 6 [Source:HGNC Symbol;Acc:HGNC:6121]	6.65428	4.29415e-06
ENSG00000092068	SLC7A8	protein_coding	solute carrier family 7 member 8 [Source:HGNC Symbol;Acc:HGNC:11066]	6.45703	1.25437e-25
ENSG00000164690	SHH	protein_coding	sonic hedgehog signaling molecule [Source:HGNC Symbol;Acc:HGNC:10848]	6.35855	5.55614e-16
ENSG00000058866	DGKG	protein_coding	diacylglycerol kinase gamma [Source:HGNC Symbol;Acc:HGNC:2853]	6.33471	2.94866e-08
ENSG00000119866	BCL11A	protein_coding	BAF chromatin remodeling complex subunit BCL11A [Source:HGNC Symbol;Acc:HGNC:13221]	6.3173	7.06663e-13
ENSG00000091129	NRCAM	protein_coding	neuronal cell adhesion molecule [Source:HGNC Symbol;Acc:HGNC:7994]	6.29304	2.20525e-06
ENSG00000183018	SPNS2	protein_coding	sphingolipid transporter 2 [Source:HGNC Symbol;Acc:HGNC:26992]	6.22889	1.72494e-15
ENSG00000159409	CELF3	protein_coding	CUGBP Elav-like family member 3 [Source:HGNC Symbol;Acc:HGNC:11967]	6.22583	2.54177e-17
ENSG00000157404	KIT	protein_coding	KIT proto-oncogene, receptor tyrosine kinase [Source:HGNC Symbol;Acc:HGNC:6342]	6.15622	1.0245e-09
ENSG00000021645	NRXN3	protein_coding	neurexin 3 [Source:HGNC Symbol;Acc:HGNC:8010]	6.02476	5.3212e-06
ENSG00000162981	LRATD1	protein_coding	LRAT domain containing 1 [Source:HGNC Symbol;Acc:HGNC:20743]	6.01822	8.66125e-06
ENSG00000215475	SIAH3	protein_coding	siah E3 ubiquitin protein ligase family member 3 [Source:HGNC Symbol;Acc:HGNC:30553]	6.00633	1.08495e-20
ENSG00000163624	CDS1	protein_coding	CDP-diacylglycerol synthase 1 [Source:HGNC Symbol;Acc:HGNC:1800]	5.93718	2.65721e-13
ENSG00000164142	FAM160A1	protein_coding	family with sequence similarity 160 member A1 [Source:HGNC Symbol;Acc:HGNC:34237]	5.93615	3.28023e-30
ENSG00000117600	PLPPR4	protein_coding	phospholipid phosphatase related 4 [Source:HGNC Symbol;Acc:HGNC:23496]	5.9258	1.13975e-07
ENSG00000184261	KCNK12	protein_coding	potassium two pore domain channel subfamily K member 12 [Source:HGNC Symbol;Acc:HGNC:6274]	5.88813	1.45095e-13
ENSG00000105289	TJP3	protein_coding	tight junction protein 3 [Source:HGNC Symbol;Acc:HGNC:11829]	5.87862	3.56253e-18
ENSG00000120907	ADRA1A	protein_coding	adrenoceptor alpha 1A [Source:HGNC Symbol;Acc:HGNC:277]	5.78164	2.14524e-05
ENSG00000149294	NCAM1	protein_coding	neural cell adhesion molecule 1 [Source:HGNC Symbol;Acc:HGNC:7656]	5.77877	4.72616e-32
ENSG00000171724	VAT1L	protein_coding	vesicle amine transport 1 like [Source:HGNC Symbol;Acc:HGNC:29315]	5.7441	3.77984e-13
ENSG00000164651	SP8	protein_coding	Sp8 transcription factor [Source:HGNC Symbol;Acc:HGNC:19196]	5.73894	3.18837e-07
ENSG00000101680	LAMA1	protein_coding	laminin subunit alpha 1 [Source:HGNC Symbol;Acc:HGNC:6481]	5.69323	7.69786e-25
ENSG00000159307	SCUBE1	protein_coding	signal peptide, CUB domain and EGF like domain containing 1 [Source:HGNC Symbol;Acc:HGNC:13441]	5.6729	6.26246e-31
ENSG00000082397	EPB41L3	protein_coding	erythrocyte membrane protein band 4.1 like 3 [Source:HGNC Symbol;Acc:HGNC:3380]	5.64421	2.54418e-08
ENSG00000145198	VWA5B2	protein_coding	von Willebrand factor A domain containing 5B2 [Source:HGNC Symbol;Acc:HGNC:25144]	5.6211	1.05331e-30
ENSG00000164076	CAMKV	protein_coding	CaM kinase like vesicle associated [Source:HGNC Symbol;Acc:HGNC:28788]	5.54497	3.29096e-12
ENSG00000185272	RBM11	protein_coding	RNA binding motif protein 11 [Source:HGNC Symbol;Acc:HGNC:9897]	5.50837	8.01673e-05
ENSG00000172403	SYNPO2	protein_coding	synaptopodin 2 [Source:HGNC Symbol;Acc:HGNC:17732]	5.50053	1.0035e-27
ENSG00000155367	PPM1J	protein_coding	protein phosphatase, Mg2+/Mn2+ dependent 1J [Source:HGNC Symbol;Acc:HGNC:20785]	5.4304	4.81342e-16
ENSG00000167861	HID1	protein_coding	HID1 domain containing [Source:HGNC Symbol;Acc:HGNC:15736]	5.40112	1.94499e-29
ENSG00000170379	TCAF2	protein_coding	TRPM8 channel associated factor 2 [Source:HGNC Symbol;Acc:HGNC:26878]	5.38341	4.22125e-14
ENSG00000124785	NRN1	protein_coding	neuritin 1 [Source:HGNC Symbol;Acc:HGNC:17972]	5.37512	6.74633e-11
ENSG00000248485	PCP4L1	protein_coding	Purkinje cell protein 4 like 1 [Source:HGNC Symbol;Acc:HGNC:20448]	5.35395	5.46105e-11
ENSG00000100302	RASD2	protein_coding	RASD family member 2 [Source:HGNC Symbol;Acc:HGNC:18229]	5.33447	2.23991e-35
ENSG00000089558	KCNH4	protein_coding	potassium voltage-gated channel subfamily H member 4 [Source:HGNC Symbol;Acc:HGNC:6253]	5.31339	2.29741e-15
ENSG00000135917	SLC19A3	protein_coding	solute carrier family 19 member 3 [Source:HGNC Symbol;Acc:HGNC:16266]	5.30654	7.05904e-16
ENSG00000168491	CCDC110	protein_coding	coiled-coil domain containing 110 [Source:HGNC Symbol;Acc:HGNC:28504]	5.2766	8.45693e-11
ENSG00000146005	PSD2	protein_coding	pleckstrin and Sec7 domain containing 2 [Source:HGNC Symbol;Acc:HGNC:19092]	5.25561	2.08411e-17
ENSG00000169891	REPS2	protein_coding	RALBP1 associated Eps domain containing 2 [Source:HGNC Symbol;Acc:HGNC:9963]	5.24027	6.88855e-11
ENSG00000198963	RORB	protein_coding	RAR related orphan receptor B [Source:HGNC Symbol;Acc:HGNC:10259]	5.23433	4.60907e-18
ENSG00000140022	STON2	protein_coding	stonin 2 [Source:HGNC Symbol;Acc:HGNC:30652]	5.22109	1.38786e-31
ENSG00000119715	ESRRB	protein_coding	estrogen related receptor beta [Source:HGNC Symbol;Acc:HGNC:3473]	5.14251	5.24149e-12
ENSG00000181690	PLAG1	protein_coding	PLAG1 zinc finger [Source:HGNC Symbol;Acc:HGNC:9045]	5.11948	2.32852e-15
ENSG00000116983	HPCAL4	protein_coding	hippocalcin like 4 [Source:HGNC Symbol;Acc:HGNC:18212]	5.09493	4.53662e-66
ENSG00000140986	RPL3L	protein_coding	ribosomal protein L3 like [Source:HGNC Symbol;Acc:HGNC:10351]	5.07816	5.2587e-12
ENSG00000143631	FLG	protein_coding	filaggrin [Source:HGNC Symbol;Acc:HGNC:3748]	5.05764	0.000370835
ENSG00000164199	ADGRV1	protein_coding	adhesion G protein-coupled receptor V1 [Source:HGNC Symbol;Acc:HGNC:17416]	5.03809	6.69811e-15
ENSG00000071073	MGAT4A	protein_coding	alpha-1,3-mannosyl-glycoprotein 4-beta-N-acetylglucosaminyltransferase A [Source:HGNC Symbol;Acc:HGNC:7047]	5.03559	5.92587e-15
ENSG00000274588	DGKK	protein_coding	diacylglycerol kinase kappa [Source:HGNC Symbol;Acc:HGNC:32395]	5.03543	3.28477e-18
ENSG00000123243	ITIH5	protein_coding	inter-alpha-trypsin inhibitor heavy chain 5 [Source:HGNC Symbol;Acc:HGNC:21449]	5.00696	2.59867e-12
ENSG00000229292	RFPL4AL1	protein_coding	ret finger protein like 4A like 1 [Source:HGNC Symbol;Acc:HGNC:45147]	4.99955	1.63719e-08
ENSG00000165929	TC2N	protein_coding	tandem C2 domains, nuclear [Source:HGNC Symbol;Acc:HGNC:19859]	4.9955	6.99351e-24
ENSG00000168748	CA7	protein_coding	carbonic anhydrase 7 [Source:HGNC Symbol;Acc:HGNC:1381]	4.98434	5.95837e-19
ENSG00000165029	ABCA1	protein_coding	ATP binding cassette subfamily A member 1 [Source:HGNC Symbol;Acc:HGNC:29]	4.90194	1.77884e-19
ENSG00000197872	CYRIA	protein_coding	CYFIP related Rac1 interactor A [Source:HGNC Symbol;Acc:HGNC:25373]	4.90023	8.5282e-24
ENSG00000104369	JPH1	protein_coding	junctophilin 1 [Source:HGNC Symbol;Acc:HGNC:14201]	4.86025	4.3477e-20
ENSG00000091844	RGS17	protein_coding	regulator of G protein signaling 17 [Source:HGNC Symbol;Acc:HGNC:14088]	4.85736	5.92424e-22
ENSG00000113083	LOX	protein_coding	lysyl oxidase [Source:HGNC Symbol;Acc:HGNC:6664]	4.84886	4.22254e-07
ENSG00000223638	RFPL4A	protein_coding	ret finger protein like 4A [Source:HGNC Symbol;Acc:HGNC:16449]	4.82187	4.82067e-11
ENSG00000095370	SH2D3C	protein_coding	SH2 domain containing 3C [Source:HGNC Symbol;Acc:HGNC:16884]	4.77472	1.49332e-17
ENSG00000129244	ATP1B2	protein_coding	ATPase Na+/K+ transporting subunit beta 2 [Source:HGNC Symbol;Acc:HGNC:805]	4.77062	3.53182e-75
ENSG00000172771	EFCAB12	protein_coding	EF-hand calcium binding domain 12 [Source:HGNC Symbol;Acc:HGNC:28061]	4.75986	5.74351e-17
ENSG00000156298	TSPAN7	protein_coding	tetraspanin 7 [Source:HGNC Symbol;Acc:HGNC:11854]	4.74842	1.85616e-07
ENSG00000135547	HEY2	protein_coding	hes related family bHLH transcription factor with YRPW motif 2 [Source:HGNC Symbol;Acc:HGNC:4881]	4.72402	9.41349e-11
ENSG00000214456	PLIN5	protein_coding	perilipin 5 [Source:HGNC Symbol;Acc:HGNC:33196]	4.71397	1.04804e-14
ENSG00000092421	SEMA6A	protein_coding	semaphorin 6A [Source:HGNC Symbol;Acc:HGNC:10738]	4.71136	4.99951e-10
ENSG00000185477	GPRIN3	protein_coding	GPRIN family member 3 [Source:HGNC Symbol;Acc:HGNC:27733]	4.69907	0.000185474
ENSG00000111432	FZD10	protein_coding	frizzled class receptor 10 [Source:HGNC Symbol;Acc:HGNC:4039]	4.69718	7.59881e-13
ENSG00000129422	MTUS1	protein_coding	microtubule associated scaffold protein 1 [Source:HGNC Symbol;Acc:HGNC:29789]	4.69101	5.12735e-06
ENSG00000187714	SLC18A3	protein_coding	solute carrier family 18 member A3 [Source:HGNC Symbol;Acc:HGNC:10936]	4.64426	2.82681e-10
ENSG00000125355	TMEM255A	protein_coding	transmembrane protein 255A [Source:HGNC Symbol;Acc:HGNC:26086]	4.64271	3.9572e-27
ENSG00000171954	CYP4F22	protein_coding	cytochrome P450 family 4 subfamily F member 22 [Source:HGNC Symbol;Acc:HGNC:26820]	4.64051	4.15116e-51
ENSG00000106078	COBL	protein_coding	cordon-bleu WH2 repeat protein [Source:HGNC Symbol;Acc:HGNC:22199]	4.64042	1.01112e-24
ENSG00000137872	SEMA6D	protein_coding	semaphorin 6D [Source:HGNC Symbol;Acc:HGNC:16770]	4.61219	3.48816e-05
ENSG00000221946	FXYD7	protein_coding	FXYD domain containing ion transport regulator 7 [Source:HGNC Symbol;Acc:HGNC:4034]	4.60937	3.72619e-21
ENSG00000197410	DCHS2	protein_coding	dachsous cadherin-related 2 [Source:HGNC Symbol;Acc:HGNC:23111]	4.59147	4.32585e-05
ENSG00000139946	PELI2	protein_coding	pellino E3 ubiquitin protein ligase family member 2 [Source:HGNC Symbol;Acc:HGNC:8828]	4.58886	0.0004105
ENSG00000166206	GABRB3	protein_coding	gamma-aminobutyric acid type A receptor subunit beta3 [Source:HGNC Symbol;Acc:HGNC:4083]	4.58562	5.4131e-17
ENSG00000203867	RBM20	protein_coding	RNA binding motif protein 20 [Source:HGNC Symbol;Acc:HGNC:27424]	4.58168	8.99543e-12
ENSG00000118898	PPL	protein_coding	periplakin [Source:HGNC Symbol;Acc:HGNC:9273]	4.56805	4.40132e-23
ENSG00000171368	TPPP	protein_coding	tubulin polymerization promoting protein [Source:HGNC Symbol;Acc:HGNC:24164]	4.56684	7.17315e-126
ENSG00000136842	TMOD1	protein_coding	tropomodulin 1 [Source:HGNC Symbol;Acc:HGNC:11871]	4.56417	6.54094e-23
ENSG00000110675	ELMOD1	protein_coding	ELMO domain containing 1 [Source:HGNC Symbol;Acc:HGNC:25334]	4.55414	4.58068e-14
ENSG00000187957	DNER	protein_coding	delta/notch like EGF repeat containing [Source:HGNC Symbol;Acc:HGNC:24456]	4.53988	1.73719e-14
ENSG00000169432	SCN9A	protein_coding	sodium voltage-gated channel alpha subunit 9 [Source:HGNC Symbol;Acc:HGNC:10597]	4.53986	0.000132029
ENSG00000123612	ACVR1C	protein_coding	activin A receptor type 1C [Source:HGNC Symbol;Acc:HGNC:18123]	4.52779	6.32527e-06
ENSG00000165474	GJB2	protein_coding	gap junction protein beta 2 [Source:HGNC Symbol;Acc:HGNC:4284]	4.50906	1.27762e-14
ENSG00000258555	SPECC1L-ADORA2A	protein_coding	SPECC1L-ADORA2A readthrough (NMD candidate) [Source:HGNC Symbol;Acc:HGNC:49185]	4.50111	0.0306147
ENSG00000151136	BTBD11	protein_coding	BTB domain containing 11 [Source:HGNC Symbol;Acc:HGNC:23844]	4.49647	1.78335e-13
ENSG00000119915	ELOVL3	protein_coding	ELOVL fatty acid elongase 3 [Source:HGNC Symbol;Acc:HGNC:18047]	4.47938	3.96264e-27
ENSG00000163623	NKX6-1	protein_coding	NK6 homeobox 1 [Source:HGNC Symbol;Acc:HGNC:7839]	4.47445	1.88385e-17
ENSG00000164398	ACSL6	protein_coding	acyl-CoA synthetase long chain family member 6 [Source:HGNC Symbol;Acc:HGNC:16496]	4.4581	1.14397e-07
ENSG00000111885	MAN1A1	protein_coding	mannosidase alpha class 1A member 1 [Source:HGNC Symbol;Acc:HGNC:6821]	4.44535	1.14297e-29
ENSG00000103056	SMPD3	protein_coding	sphingomyelin phosphodiesterase 3 [Source:HGNC Symbol;Acc:HGNC:14240]	4.44271	7.34944e-11
ENSG00000110436	SLC1A2	protein_coding	solute carrier family 1 member 2 [Source:HGNC Symbol;Acc:HGNC:10940]	4.43396	1.03767e-06
ENSG00000028277	POU2F2	protein_coding	POU class 2 homeobox 2 [Source:HGNC Symbol;Acc:HGNC:9213]	4.41939	2.01136e-07
ENSG00000104081	BMF	protein_coding	Bcl2 modifying factor [Source:HGNC Symbol;Acc:HGNC:24132]	4.41436	2.20147e-30
ENSG00000070601	FRMPD1	protein_coding	FERM and PDZ domain containing 1 [Source:HGNC Symbol;Acc:HGNC:29159]	4.40096	5.46932e-07
ENSG00000118160	SLC8A2	protein_coding	solute carrier family 8 member A2 [Source:HGNC Symbol;Acc:HGNC:11069]	4.39947	5.50154e-32
ENSG00000151623	NR3C2	protein_coding	nuclear receptor subfamily 3 group C member 2 [Source:HGNC Symbol;Acc:HGNC:7979]	4.39649	1.44464e-11
ENSG00000175985	PLEKHD1	protein_coding	pleckstrin homology and coiled-coil domain containing D1 [Source:HGNC Symbol;Acc:HGNC:20148]	4.39444	2.77399e-09
ENSG00000106537	TSPAN13	protein_coding	tetraspanin 13 [Source:HGNC Symbol;Acc:HGNC:21643]	4.3817	1.90727e-15
ENSG00000075429	CACNG5	protein_coding	calcium voltage-gated channel auxiliary subunit gamma 5 [Source:HGNC Symbol;Acc:HGNC:1409]	4.37812	2.06753e-24
ENSG00000115423	DNAH6	protein_coding	dynein axonemal heavy chain 6 [Source:HGNC Symbol;Acc:HGNC:2951]	4.36956	7.27326e-12
ENSG00000152527	PLEKHH2	protein_coding	pleckstrin homology, MyTH4 and FERM domain containing H2 [Source:HGNC Symbol;Acc:HGNC:30506]	4.36267	1.33896e-33
ENSG00000007516	BAIAP3	protein_coding	BAI1 associated protein 3 [Source:HGNC Symbol;Acc:HGNC:948]	4.35832	1.03804e-29
ENSG00000217236	SP9	protein_coding	Sp9 transcription factor [Source:HGNC Symbol;Acc:HGNC:30690]	4.34726	5.24102e-27
ENSG00000104967	NOVA2	protein_coding	NOVA alternative splicing regulator 2 [Source:HGNC Symbol;Acc:HGNC:7887]	4.32391	1.31541e-33
ENSG00000182568	SATB1	protein_coding	SATB homeobox 1 [Source:HGNC Symbol;Acc:HGNC:10541]	4.31123	4.26229e-11
ENSG00000166046	TCP11L2	protein_coding	t-complex 11 like 2 [Source:HGNC Symbol;Acc:HGNC:28627]	4.30956	9.7228e-14
ENSG00000081189	MEF2C	protein_coding	myocyte enhancer factor 2C [Source:HGNC Symbol;Acc:HGNC:6996]	4.29674	4.83968e-07
ENSG00000164171	ITGA2	protein_coding	integrin subunit alpha 2 [Source:HGNC Symbol;Acc:HGNC:6137]	4.28947	8.14459e-19
ENSG00000049130	KITLG	protein_coding	KIT ligand [Source:HGNC Symbol;Acc:HGNC:6343]	4.28946	2.60053e-14
ENSG00000154153	RETREG1	protein_coding	reticulophagy regulator 1 [Source:HGNC Symbol;Acc:HGNC:25964]	4.28404	1.94418e-13
ENSG00000171450	CDK5R2	protein_coding	cyclin dependent kinase 5 regulatory subunit 2 [Source:HGNC Symbol;Acc:HGNC:1776]	4.28267	1.13702e-53
ENSG00000134853	PDGFRA	protein_coding	platelet derived growth factor receptor alpha [Source:HGNC Symbol;Acc:HGNC:8803]	4.2748	4.30269e-16
ENSG00000198914	POU3F3	protein_coding	POU class 3 homeobox 3 [Source:HGNC Symbol;Acc:HGNC:9216]	4.25901	3.53082e-22
ENSG00000205683	DPF3	protein_coding	double PHD fingers 3 [Source:HGNC Symbol;Acc:HGNC:17427]	4.25869	2.35991e-26
ENSG00000183044	ABAT	protein_coding	4-aminobutyrate aminotransferase [Source:HGNC Symbol;Acc:HGNC:23]	4.25746	1.22758e-44
ENSG00000197594	ENPP1	protein_coding	ectonucleotide pyrophosphatase/phosphodiesterase 1 [Source:HGNC Symbol;Acc:HGNC:3356]	4.23094	1.61502e-26
ENSG00000166501	PRKCB	protein_coding	protein kinase C beta [Source:HGNC Symbol;Acc:HGNC:9395]	4.21818	2.86361e-09
ENSG00000006611	USH1C	protein_coding	USH1 protein network component harmonin [Source:HGNC Symbol;Acc:HGNC:12597]	4.21064	2.91389e-07
ENSG00000080573	COL5A3	protein_coding	collagen type V alpha 3 chain [Source:HGNC Symbol;Acc:HGNC:14864]	4.19659	2.42354e-34
ENSG00000139132	FGD4	protein_coding	FYVE, RhoGEF and PH domain containing 4 [Source:HGNC Symbol;Acc:HGNC:19125]	4.18915	1.02732e-19
ENSG00000162409	PRKAA2	protein_coding	protein kinase AMP-activated catalytic subunit alpha 2 [Source:HGNC Symbol;Acc:HGNC:9377]	4.1836	1.87812e-15
ENSG00000163328	GPR155	protein_coding	G protein-coupled receptor 155 [Source:HGNC Symbol;Acc:HGNC:22951]	4.1827	6.08355e-19
ENSG00000116675	DNAJC6	protein_coding	DnaJ heat shock protein family (Hsp40) member C6 [Source:HGNC Symbol;Acc:HGNC:15469]	4.18088	3.05159e-22
ENSG00000170703	TTLL6	protein_coding	tubulin tyrosine ligase like 6 [Source:HGNC Symbol;Acc:HGNC:26664]	4.17292	6.5636e-18
ENSG00000172733	PURG	protein_coding	purine rich element binding protein G [Source:HGNC Symbol;Acc:HGNC:17930]	4.16834	5.57523e-19
ENSG00000118777	ABCG2	protein_coding	ATP binding cassette subfamily G member 2 (Junior blood group) [Source:HGNC Symbol;Acc:HGNC:74]	4.1648	7.92349e-12
ENSG00000119508	NR4A3	protein_coding	nuclear receptor subfamily 4 group A member 3 [Source:HGNC Symbol;Acc:HGNC:7982]	4.16361	3.36667e-29
ENSG00000131831	RAI2	protein_coding	retinoic acid induced 2 [Source:HGNC Symbol;Acc:HGNC:9835]	4.16208	6.03161e-30
ENSG00000111834	RSPH4A	protein_coding	radial spoke head component 4A [Source:HGNC Symbol;Acc:HGNC:21558]	4.15685	2.33192e-13
ENSG00000111859	NEDD9	protein_coding	neural precursor cell expressed, developmentally down-regulated 9 [Source:HGNC Symbol;Acc:HGNC:7733]	4.13987	4.62318e-41
ENSG00000106772	PRUNE2	protein_coding	prune homolog 2 with BCH domain [Source:HGNC Symbol;Acc:HGNC:25209]	4.13513	8.47465e-17
ENSG00000164841	TMEM74	protein_coding	transmembrane protein 74 [Source:HGNC Symbol;Acc:HGNC:26409]	4.1307	2.77515e-20
ENSG00000167676	PLIN4	protein_coding	perilipin 4 [Source:HGNC Symbol;Acc:HGNC:29393]	4.12459	2.2237e-18
ENSG00000286190	AC055839.2	protein_coding	uncharacterized LOC728392 [Source:NCBI gene;Acc:728392]	4.11743	4.56637e-54
ENSG00000204789	ZNF204P	processed_pseudogene	zinc finger protein 204, pseudogene [Source:HGNC Symbol;Acc:HGNC:12995]	4.11418	3.07968e-55
ENSG00000178233	TMEM151B	protein_coding	transmembrane protein 151B [Source:HGNC Symbol;Acc:HGNC:21315]	4.09719	1.79298e-19
ENSG00000113196	HAND1	protein_coding	heart and neural crest derivatives expressed 1 [Source:HGNC Symbol;Acc:HGNC:4807]	4.09679	1.65841e-24
ENSG00000134709	HOOK1	protein_coding	hook microtubule tethering protein 1 [Source:HGNC Symbol;Acc:HGNC:19884]	4.09603	2.2724e-05
ENSG00000168280	KIF5C	protein_coding	kinesin family member 5C [Source:HGNC Symbol;Acc:HGNC:6325]	4.08563	2.39365e-42
ENSG00000160179	ABCG1	protein_coding	ATP binding cassette subfamily G member 1 [Source:HGNC Symbol;Acc:HGNC:73]	4.08446	1.26572e-20
ENSG00000112541	PDE10A	protein_coding	phosphodiesterase 10A [Source:HGNC Symbol;Acc:HGNC:8772]	4.08387	7.22014e-16
ENSG00000138650	PCDH10	protein_coding	protocadherin 10 [Source:HGNC Symbol;Acc:HGNC:13404]	4.07081	1.45606e-09
ENSG00000185664	PMEL	protein_coding	premelanosome protein [Source:HGNC Symbol;Acc:HGNC:10880]	4.07018	2.54374e-13
ENSG00000177807	KCNJ10	protein_coding	potassium inwardly rectifying channel subfamily J member 10 [Source:HGNC Symbol;Acc:HGNC:6256]	4.05661	4.35999e-38
ENSG00000140968	IRF8	protein_coding	interferon regulatory factor 8 [Source:HGNC Symbol;Acc:HGNC:5358]	4.05338	2.45976e-16
ENSG00000174460	ZCCHC12	protein_coding	zinc finger CCHC-type containing 12 [Source:HGNC Symbol;Acc:HGNC:27273]	4.04865	1.27764e-34
ENSG00000205277	MUC12	protein_coding	mucin 12, cell surface associated [Source:HGNC Symbol;Acc:HGNC:7510]	4.03839	9.06357e-07
ENSG00000116667	C1orf21	protein_coding	chromosome 1 open reading frame 21 [Source:HGNC Symbol;Acc:HGNC:15494]	4.0345	2.837e-18
ENSG00000182985	CADM1	protein_coding	cell adhesion molecule 1 [Source:HGNC Symbol;Acc:HGNC:5951]	4.03419	6.60932e-17
ENSG00000143344	RGL1	protein_coding	ral guanine nucleotide dissociation stimulator like 1 [Source:HGNC Symbol;Acc:HGNC:30281]	4.03395	3.78536e-78
ENSG00000164181	ELOVL7	protein_coding	ELOVL fatty acid elongase 7 [Source:HGNC Symbol;Acc:HGNC:26292]	4.02962	3.11064e-22
ENSG00000128849	CGNL1	protein_coding	cingulin like 1 [Source:HGNC Symbol;Acc:HGNC:25931]	4.02447	5.43364e-39
ENSG00000213949	ITGA1	protein_coding	integrin subunit alpha 1 [Source:HGNC Symbol;Acc:HGNC:6134]	4.02441	2.73726e-07
ENSG00000076641	PAG1	protein_coding	phosphoprotein membrane anchor with glycosphingolipid microdomains 1 [Source:HGNC Symbol;Acc:HGNC:30043]	4.02173	2.14832e-17
ENSG00000171843	MLLT3	protein_coding	MLLT3 super elongation complex subunit [Source:HGNC Symbol;Acc:HGNC:7136]	4.01858	1.58446e-64
ENSG00000155961	RAB39B	protein_coding	RAB39B, member RAS oncogene family [Source:HGNC Symbol;Acc:HGNC:16499]	3.98713	9.45183e-41
ENSG00000196972	SMIM10L2B	protein_coding	small integral membrane protein 10 like 2B [Source:HGNC Symbol;Acc:HGNC:34500]	3.97653	9.5077e-16
ENSG00000213424	KRT222	protein_coding	keratin 222 [Source:HGNC Symbol;Acc:HGNC:28695]	3.97538	8.35632e-10
ENSG00000103316	CRYM	protein_coding	crystallin mu [Source:HGNC Symbol;Acc:HGNC:2418]	3.97366	1.43949e-08
ENSG00000141448	GATA6	protein_coding	GATA binding protein 6 [Source:HGNC Symbol;Acc:HGNC:4174]	3.96708	2.83695e-17
ENSG00000186642	PDE2A	protein_coding	phosphodiesterase 2A [Source:HGNC Symbol;Acc:HGNC:8777]	3.96669	6.71968e-08
ENSG00000156869	FRRS1	protein_coding	ferric chelate reductase 1 [Source:HGNC Symbol;Acc:HGNC:27622]	3.94754	2.18651e-57
ENSG00000135127	BICDL1	protein_coding	BICD family like cargo adaptor 1 [Source:HGNC Symbol;Acc:HGNC:28095]	3.94713	2.26855e-33
ENSG00000151117	TMEM86A	protein_coding	transmembrane protein 86A [Source:HGNC Symbol;Acc:HGNC:26890]	3.94321	3.92955e-14
ENSG00000187902	SHISA7	protein_coding	shisa family member 7 [Source:HGNC Symbol;Acc:HGNC:35409]	3.91927	1.03565e-66
ENSG00000120251	GRIA2	protein_coding	glutamate ionotropic receptor AMPA type subunit 2 [Source:HGNC Symbol;Acc:HGNC:4572]	3.91874	3.28003e-07
ENSG00000139549	DHH	protein_coding	desert hedgehog signaling molecule [Source:HGNC Symbol;Acc:HGNC:2865]	3.90299	2.74833e-24
ENSG00000206077	ZDHHC11B	protein_coding	zinc finger DHHC-type containing 11B [Source:HGNC Symbol;Acc:HGNC:32962]	3.89927	1.07023e-21
ENSG00000173210	ABLIM3	protein_coding	actin binding LIM protein family member 3 [Source:HGNC Symbol;Acc:HGNC:29132]	3.89716	1.30147e-14
ENSG00000165757	JCAD	protein_coding	junctional cadherin 5 associated [Source:HGNC Symbol;Acc:HGNC:29283]	3.8851	6.11356e-70
ENSG00000137261	KIAA0319	protein_coding	KIAA0319 [Source:HGNC Symbol;Acc:HGNC:21580]	3.88498	2.73468e-22
ENSG00000170153	RNF150	protein_coding	ring finger protein 150 [Source:HGNC Symbol;Acc:HGNC:23138]	3.87881	4.8518e-22
ENSG00000213626	LBH	protein_coding	LBH regulator of WNT signaling pathway [Source:HGNC Symbol;Acc:HGNC:29532]	3.87805	1.72655e-20
ENSG00000178947	SMIM10L2A	protein_coding	small integral membrane protein 10 like 2A [Source:HGNC Symbol;Acc:HGNC:34499]	3.87227	4.70289e-17
ENSG00000139737	SLAIN1	protein_coding	SLAIN motif family member 1 [Source:HGNC Symbol;Acc:HGNC:26387]	3.86465	4.58472e-25
ENSG00000125384	PTGER2	protein_coding	prostaglandin E receptor 2 [Source:HGNC Symbol;Acc:HGNC:9594]	3.85665	4.37578e-08
ENSG00000146216	TTBK1	protein_coding	tau tubulin kinase 1 [Source:HGNC Symbol;Acc:HGNC:19140]	3.84505	6.08318e-14
ENSG00000177614	PGBD5	protein_coding	piggyBac transposable element derived 5 [Source:HGNC Symbol;Acc:HGNC:19405]	3.83885	7.92349e-12
ENSG00000137285	TUBB2B	protein_coding	tubulin beta 2B class IIb [Source:HGNC Symbol;Acc:HGNC:30829]	3.82584	7.06654e-170
ENSG00000122733	PHF24	protein_coding	PHD finger protein 24 [Source:HGNC Symbol;Acc:HGNC:29180]	3.82322	3.29262e-05
ENSG00000123360	PDE1B	protein_coding	phosphodiesterase 1B [Source:HGNC Symbol;Acc:HGNC:8775]	3.82275	1.91821e-13
ENSG00000105605	CACNG7	protein_coding	calcium voltage-gated channel auxiliary subunit gamma 7 [Source:HGNC Symbol;Acc:HGNC:13626]	3.82237	7.30548e-39
ENSG00000181856	SLC2A4	protein_coding	solute carrier family 2 member 4 [Source:HGNC Symbol;Acc:HGNC:11009]	3.82233	4.60145e-37
ENSG00000169129	AFAP1L2	protein_coding	actin filament associated protein 1 like 2 [Source:HGNC Symbol;Acc:HGNC:25901]	3.82214	1.47428e-11
ENSG00000111344	RASAL1	protein_coding	RAS protein activator like 1 [Source:HGNC Symbol;Acc:HGNC:9873]	3.81706	1.54351e-13
ENSG00000154310	TNIK	protein_coding	TRAF2 and NCK interacting kinase [Source:HGNC Symbol;Acc:HGNC:30765]	3.81613	3.36e-15
ENSG00000180616	SSTR2	protein_coding	somatostatin receptor 2 [Source:HGNC Symbol;Acc:HGNC:11331]	3.81238	2.11235e-31
ENSG00000189127	ANKRD34B	protein_coding	ankyrin repeat domain 34B [Source:HGNC Symbol;Acc:HGNC:33736]	3.80686	1.56076e-10
ENSG00000170873	MTSS1	protein_coding	MTSS I-BAR domain containing 1 [Source:HGNC Symbol;Acc:HGNC:20443]	3.79767	7.99807e-20
ENSG00000135678	CPM	protein_coding	carboxypeptidase M [Source:HGNC Symbol;Acc:HGNC:2311]	3.79313	2.23948e-19
ENSG00000132718	SYT11	protein_coding	synaptotagmin 11 [Source:HGNC Symbol;Acc:HGNC:19239]	3.78889	5.41854e-49
ENSG00000173868	PHOSPHO1	protein_coding	phosphoethanolamine/phosphocholine phosphatase 1 [Source:HGNC Symbol;Acc:HGNC:16815]	3.78813	1.05693e-31
ENSG00000243696	AC006254.1	protein_coding	novel MUSTN1-ITIH4 readthrough	3.78498	7.0727e-24
ENSG00000169860	P2RY1	protein_coding	purinergic receptor P2Y1 [Source:HGNC Symbol;Acc:HGNC:8539]	3.78421	1.16635e-11
ENSG00000117115	PADI2	protein_coding	peptidyl arginine deiminase 2 [Source:HGNC Symbol;Acc:HGNC:18341]	3.78377	4.67286e-26
ENSG00000054179	ENTPD2	protein_coding	ectonucleoside triphosphate diphosphohydrolase 2 [Source:HGNC Symbol;Acc:HGNC:3364]	3.75557	1.31705e-11
ENSG00000055118	KCNH2	protein_coding	potassium voltage-gated channel subfamily H member 2 [Source:HGNC Symbol;Acc:HGNC:6251]	3.75014	1.7634e-35
ENSG00000163531	NFASC	protein_coding	neurofascin [Source:HGNC Symbol;Acc:HGNC:29866]	3.7432	4.48423e-69
ENSG00000129595	EPB41L4A	protein_coding	erythrocyte membrane protein band 4.1 like 4A [Source:HGNC Symbol;Acc:HGNC:13278]	3.74301	0.000139411
ENSG00000159167	STC1	protein_coding	stanniocalcin 1 [Source:HGNC Symbol;Acc:HGNC:11373]	3.73282	5.39419e-64
ENSG00000164061	BSN	protein_coding	bassoon presynaptic cytomatrix protein [Source:HGNC Symbol;Acc:HGNC:1117]	3.71953	1.46054e-74
ENSG00000177464	GPR4	protein_coding	G protein-coupled receptor 4 [Source:HGNC Symbol;Acc:HGNC:4497]	3.71536	5.53477e-28
ENSG00000161270	NPHS1	protein_coding	NPHS1 adhesion molecule, nephrin [Source:HGNC Symbol;Acc:HGNC:7908]	3.7126	7.70224e-15
ENSG00000135447	PPP1R1A	protein_coding	protein phosphatase 1 regulatory inhibitor subunit 1A [Source:HGNC Symbol;Acc:HGNC:9286]	3.7087	2.19711e-06
ENSG00000169218	RSPO1	protein_coding	R-spondin 1 [Source:HGNC Symbol;Acc:HGNC:21679]	3.70629	1.91385e-27
ENSG00000111879	FAM184A	protein_coding	family with sequence similarity 184 member A [Source:HGNC Symbol;Acc:HGNC:20991]	3.70389	5.28563e-12
ENSG00000126583	PRKCG	protein_coding	protein kinase C gamma [Source:HGNC Symbol;Acc:HGNC:9402]	3.68996	1.94322e-35
ENSG00000170775	GPR37	protein_coding	G protein-coupled receptor 37 [Source:HGNC Symbol;Acc:HGNC:4494]	3.67888	3.03567e-12
ENSG00000006016	CRLF1	protein_coding	cytokine receptor like factor 1 [Source:HGNC Symbol;Acc:HGNC:2364]	3.66953	1.16472e-23
ENSG00000008086	CDKL5	protein_coding	cyclin dependent kinase like 5 [Source:HGNC Symbol;Acc:HGNC:11411]	3.66757	5.15517e-34
ENSG00000184731	FAM110C	protein_coding	family with sequence similarity 110 member C [Source:HGNC Symbol;Acc:HGNC:33340]	3.66086	2.65012e-19
ENSG00000187730	GABRD	protein_coding	gamma-aminobutyric acid type A receptor subunit delta [Source:HGNC Symbol;Acc:HGNC:4084]	3.65887	3.05394e-08
ENSG00000169116	PARM1	protein_coding	prostate androgen-regulated mucin-like protein 1 [Source:HGNC Symbol;Acc:HGNC:24536]	3.65208	2.49914e-22
ENSG00000188158	NHS	protein_coding	NHS actin remodeling regulator [Source:HGNC Symbol;Acc:HGNC:7820]	3.64405	9.1206e-20
ENSG00000071575	TRIB2	protein_coding	tribbles pseudokinase 2 [Source:HGNC Symbol;Acc:HGNC:30809]	3.6428	1.91498e-32
ENSG00000171877	FRMD5	protein_coding	FERM domain containing 5 [Source:HGNC Symbol;Acc:HGNC:28214]	3.63865	5.76958e-17
ENSG00000071242	RPS6KA2	protein_coding	ribosomal protein S6 kinase A2 [Source:HGNC Symbol;Acc:HGNC:10431]	3.61628	2.44831e-14
ENSG00000100290	BIK	protein_coding	BCL2 interacting killer [Source:HGNC Symbol;Acc:HGNC:1051]	3.61329	1.8921e-17
ENSG00000143858	SYT2	protein_coding	synaptotagmin 2 [Source:HGNC Symbol;Acc:HGNC:11510]	3.60569	2.10827e-45
ENSG00000272419	LINC01145	transcribed_unprocessed_pseudogene	long intergenic non-protein coding RNA 1145 [Source:HGNC Symbol;Acc:HGNC:49462]	3.60427	0.00101655
ENSG00000101445	PPP1R16B	protein_coding	protein phosphatase 1 regulatory subunit 16B [Source:HGNC Symbol;Acc:HGNC:15850]	3.60262	1.336e-62
ENSG00000272398	CD24	protein_coding	CD24 molecule [Source:HGNC Symbol;Acc:HGNC:1645]	3.60179	3.99164e-34
ENSG00000128917	DLL4	protein_coding	delta like canonical Notch ligand 4 [Source:HGNC Symbol;Acc:HGNC:2910]	3.59927	1.37438e-21
ENSG00000156103	MMP16	protein_coding	matrix metallopeptidase 16 [Source:HGNC Symbol;Acc:HGNC:7162]	3.59347	8.56796e-09
ENSG00000027075	PRKCH	protein_coding	protein kinase C eta [Source:HGNC Symbol;Acc:HGNC:9403]	3.59087	1.54874e-10
ENSG00000167191	GPRC5B	protein_coding	G protein-coupled receptor class C group 5 member B [Source:HGNC Symbol;Acc:HGNC:13308]	3.57302	1.41958e-73
ENSG00000164099	PRSS12	protein_coding	serine protease 12 [Source:HGNC Symbol;Acc:HGNC:9477]	3.56805	6.32008e-05
ENSG00000205269	TMEM170B	protein_coding	transmembrane protein 170B [Source:HGNC Symbol;Acc:HGNC:34244]	3.55078	1.89433e-46
ENSG00000055163	CYFIP2	protein_coding	cytoplasmic FMR1 interacting protein 2 [Source:HGNC Symbol;Acc:HGNC:13760]	3.5472	1.10331e-28
ENSG00000198478	SH3BGRL2	protein_coding	SH3 domain binding glutamate rich protein like 2 [Source:HGNC Symbol;Acc:HGNC:15567]	3.53989	1.15368e-46
ENSG00000074317	SNCB	protein_coding	synuclein beta [Source:HGNC Symbol;Acc:HGNC:11140]	3.53648	6.56193e-26
ENSG00000160471	COX6B2	protein_coding	cytochrome c oxidase subunit 6B2 [Source:HGNC Symbol;Acc:HGNC:24380]	3.53026	7.98767e-22
ENSG00000131459	GFPT2	protein_coding	glutamine-fructose-6-phosphate transaminase 2 [Source:HGNC Symbol;Acc:HGNC:4242]	3.524	3.8282e-152
ENSG00000124762	CDKN1A	protein_coding	cyclin dependent kinase inhibitor 1A [Source:HGNC Symbol;Acc:HGNC:1784]	3.51929	1.87842e-54
ENSG00000104888	SLC17A7	protein_coding	solute carrier family 17 member 7 [Source:HGNC Symbol;Acc:HGNC:16704]	3.5157	2.99197e-167
ENSG00000139112	GABARAPL1	protein_coding	GABA type A receptor associated protein like 1 [Source:HGNC Symbol;Acc:HGNC:4068]	3.5126	1.02752e-18
ENSG00000107731	UNC5B	protein_coding	unc-5 netrin receptor B [Source:HGNC Symbol;Acc:HGNC:12568]	3.49833	6.58644e-39
ENSG00000010438	PRSS3	protein_coding	serine protease 3 [Source:HGNC Symbol;Acc:HGNC:9486]	3.49461	4.46886e-06
ENSG00000135604	STX11	protein_coding	syntaxin 11 [Source:HGNC Symbol;Acc:HGNC:11429]	3.49355	9.39041e-24
ENSG00000137878	GCOM1	protein_coding	GRINL1A complex locus 1 [Source:HGNC Symbol;Acc:HGNC:26424]	3.48906	2.49833e-05
ENSG00000104892	KLC3	protein_coding	kinesin light chain 3 [Source:HGNC Symbol;Acc:HGNC:20717]	3.48069	6.79742e-12
ENSG00000164330	EBF1	protein_coding	EBF transcription factor 1 [Source:HGNC Symbol;Acc:HGNC:3126]	3.47918	1.0047e-06
ENSG00000143375	CGN	protein_coding	cingulin [Source:HGNC Symbol;Acc:HGNC:17429]	3.46948	2.19259e-37
ENSG00000107485	GATA3	protein_coding	GATA binding protein 3 [Source:HGNC Symbol;Acc:HGNC:4172]	3.46488	7.38458e-15
ENSG00000147642	SYBU	protein_coding	syntabulin [Source:HGNC Symbol;Acc:HGNC:26011]	3.45861	1.8028e-05
ENSG00000114861	FOXP1	protein_coding	forkhead box P1 [Source:HGNC Symbol;Acc:HGNC:3823]	3.44431	6.33803e-12
ENSG00000159753	CARMIL2	protein_coding	capping protein regulator and myosin 1 linker 2 [Source:HGNC Symbol;Acc:HGNC:27089]	3.44131	3.24119e-22
ENSG00000114790	ARHGEF26	protein_coding	Rho guanine nucleotide exchange factor 26 [Source:HGNC Symbol;Acc:HGNC:24490]	3.43438	0.000357264
ENSG00000135439	AGAP2	protein_coding	ArfGAP with GTPase domain, ankyrin repeat and PH domain 2 [Source:HGNC Symbol;Acc:HGNC:16921]	3.43131	7.40643e-24
ENSG00000243244	STON1	protein_coding	stonin 1 [Source:HGNC Symbol;Acc:HGNC:17003]	3.42398	5.46821e-69
ENSG00000120875	DUSP4	protein_coding	dual specificity phosphatase 4 [Source:HGNC Symbol;Acc:HGNC:3070]	3.42034	5.54512e-12
ENSG00000143502	SUSD4	protein_coding	sushi domain containing 4 [Source:HGNC Symbol;Acc:HGNC:25470]	3.41888	9.55651e-10
ENSG00000260691	ANKRD20A1	protein_coding	ankyrin repeat domain 20 family member A1 [Source:HGNC Symbol;Acc:HGNC:23665]	3.40463	0.000548923
ENSG00000103196	CRISPLD2	protein_coding	cysteine rich secretory protein LCCL domain containing 2 [Source:HGNC Symbol;Acc:HGNC:25248]	3.40407	2.17626e-82
ENSG00000188322	SBK1	protein_coding	SH3 domain binding kinase 1 [Source:HGNC Symbol;Acc:HGNC:17699]	3.38814	1.83712e-35
ENSG00000104267	CA2	protein_coding	carbonic anhydrase 2 [Source:HGNC Symbol;Acc:HGNC:1373]	3.3875	2.24994e-06
ENSG00000139174	PRICKLE1	protein_coding	prickle planar cell polarity protein 1 [Source:HGNC Symbol;Acc:HGNC:17019]	3.38624	3.81194e-17
ENSG00000217801	AL390719.1	transcribed_unprocessed_pseudogene	protein tyrosine phosphatase family pseudogene	3.38417	4.84338e-23
ENSG00000248383	PCDHAC1	protein_coding	protocadherin alpha subfamily C, 1 [Source:HGNC Symbol;Acc:HGNC:8676]	3.3808	1.74264e-17
ENSG00000180720	CHRM4	protein_coding	cholinergic receptor muscarinic 4 [Source:HGNC Symbol;Acc:HGNC:1953]	3.37606	3.49871e-30
ENSG00000172602	RND1	protein_coding	Rho family GTPase 1 [Source:HGNC Symbol;Acc:HGNC:18314]	3.36797	6.61362e-54
ENSG00000241484	ARHGAP8	protein_coding	Rho GTPase activating protein 8 [Source:HGNC Symbol;Acc:HGNC:677]	3.36643	9.60371e-08
ENSG00000151491	EPS8	protein_coding	epidermal growth factor receptor pathway substrate 8 [Source:HGNC Symbol;Acc:HGNC:3420]	3.36555	3.18447e-16
ENSG00000153071	DAB2	protein_coding	DAB adaptor protein 2 [Source:HGNC Symbol;Acc:HGNC:2662]	3.36481	2.89443e-11
ENSG00000143590	EFNA3	protein_coding	ephrin A3 [Source:HGNC Symbol;Acc:HGNC:3223]	3.3613	6.36734e-176
ENSG00000102755	FLT1	protein_coding	fms related receptor tyrosine kinase 1 [Source:HGNC Symbol;Acc:HGNC:3763]	3.3578	1.49603e-12
ENSG00000158270	COLEC12	protein_coding	collectin subfamily member 12 [Source:HGNC Symbol;Acc:HGNC:16016]	3.34175	1.02964e-16
ENSG00000163431	LMOD1	protein_coding	leiomodin 1 [Source:HGNC Symbol;Acc:HGNC:6647]	3.34111	2.65872e-20
ENSG00000157388	CACNA1D	protein_coding	calcium voltage-gated channel subunit alpha1 D [Source:HGNC Symbol;Acc:HGNC:1391]	3.334	1.95294e-06
ENSG00000143195	ILDR2	protein_coding	immunoglobulin like domain containing receptor 2 [Source:HGNC Symbol;Acc:HGNC:18131]	3.33395	2.62481e-06
ENSG00000188536	HBA2	protein_coding	hemoglobin subunit alpha 2 [Source:HGNC Symbol;Acc:HGNC:4824]	3.33111	0.000145303
ENSG00000170989	S1PR1	protein_coding	sphingosine-1-phosphate receptor 1 [Source:HGNC Symbol;Acc:HGNC:3165]	3.32982	3.10989e-06
ENSG00000087258	GNAO1	protein_coding	G protein subunit alpha o1 [Source:HGNC Symbol;Acc:HGNC:4389]	3.32666	1.02232e-30
ENSG00000003989	SLC7A2	protein_coding	solute carrier family 7 member 2 [Source:HGNC Symbol;Acc:HGNC:11060]	3.31913	3.04869e-33
ENSG00000152217	SETBP1	protein_coding	SET binding protein 1 [Source:HGNC Symbol;Acc:HGNC:15573]	3.31859	2.34806e-09
ENSG00000064300	NGFR	protein_coding	nerve growth factor receptor [Source:HGNC Symbol;Acc:HGNC:7809]	3.31742	2.12804e-157
ENSG00000186862	PDZD7	protein_coding	PDZ domain containing 7 [Source:HGNC Symbol;Acc:HGNC:26257]	3.31237	1.13812e-21
ENSG00000164683	HEY1	protein_coding	hes related family bHLH transcription factor with YRPW motif 1 [Source:HGNC Symbol;Acc:HGNC:4880]	3.31016	5.56257e-28
ENSG00000126016	AMOT	protein_coding	angiomotin [Source:HGNC Symbol;Acc:HGNC:17810]	3.30838	1.40165e-19
ENSG00000120278	PLEKHG1	protein_coding	pleckstrin homology and RhoGEF domain containing G1 [Source:HGNC Symbol;Acc:HGNC:20884]	3.30747	2.02729e-06
ENSG00000143603	KCNN3	protein_coding	potassium calcium-activated channel subfamily N member 3 [Source:HGNC Symbol;Acc:HGNC:6292]	3.30727	1.42707e-09
ENSG00000117707	PROX1	protein_coding	prospero homeobox 1 [Source:HGNC Symbol;Acc:HGNC:9459]	3.30689	1.06015e-11
ENSG00000171817	ZNF540	protein_coding	zinc finger protein 540 [Source:HGNC Symbol;Acc:HGNC:25331]	3.30566	6.80372e-17
ENSG00000076826	CAMSAP3	protein_coding	calmodulin regulated spectrin associated protein family member 3 [Source:HGNC Symbol;Acc:HGNC:29307]	3.29514	3.96667e-72
ENSG00000116852	KIF21B	protein_coding	kinesin family member 21B [Source:HGNC Symbol;Acc:HGNC:29442]	3.28691	2.39615e-43
ENSG00000165194	PCDH19	protein_coding	protocadherin 19 [Source:HGNC Symbol;Acc:HGNC:14270]	3.28562	1.1492e-08
ENSG00000151575	TEX9	protein_coding	testis expressed 9 [Source:HGNC Symbol;Acc:HGNC:29585]	3.28289	8.18933e-25
ENSG00000143434	SEMA6C	protein_coding	semaphorin 6C [Source:HGNC Symbol;Acc:HGNC:10740]	3.27871	6.60781e-17
ENSG00000100505	TRIM9	protein_coding	tripartite motif containing 9 [Source:HGNC Symbol;Acc:HGNC:16288]	3.27817	4.03646e-17
ENSG00000154529	CNTNAP3B	protein_coding	contactin associated protein family member 3B [Source:HGNC Symbol;Acc:HGNC:32035]	3.27797	3.5124e-06
ENSG00000166257	SCN3B	protein_coding	sodium voltage-gated channel beta subunit 3 [Source:HGNC Symbol;Acc:HGNC:20665]	3.2765	4.05614e-23
ENSG00000170745	KCNS3	protein_coding	potassium voltage-gated channel modifier subfamily S member 3 [Source:HGNC Symbol;Acc:HGNC:6302]	3.27272	8.07844e-22
ENSG00000141655	TNFRSF11A	protein_coding	TNF receptor superfamily member 11a [Source:HGNC Symbol;Acc:HGNC:11908]	3.27159	9.91952e-10
ENSG00000150510	FAM124A	protein_coding	family with sequence similarity 124 member A [Source:HGNC Symbol;Acc:HGNC:26413]	3.26203	2.08145e-12
ENSG00000264058	AC073508.2	protein_coding	novel transcript	3.25856	0.000659892
ENSG00000157734	SNX22	protein_coding	sorting nexin 22 [Source:HGNC Symbol;Acc:HGNC:16315]	3.25675	2.56836e-23
ENSG00000203685	STUM	protein_coding	stum, mechanosensory transduction mediator homolog [Source:HGNC Symbol;Acc:HGNC:30491]	3.25655	9.88762e-11
ENSG00000162552	WNT4	protein_coding	Wnt family member 4 [Source:HGNC Symbol;Acc:HGNC:12783]	3.25635	1.00667e-12
ENSG00000103449	SALL1	protein_coding	spalt like transcription factor 1 [Source:HGNC Symbol;Acc:HGNC:10524]	3.25561	0.000541536
ENSG00000255330	AL096711.2	protein_coding	novel protein	3.25267	0.0158804
ENSG00000186472	PCLO	protein_coding	piccolo presynaptic cytomatrix protein [Source:HGNC Symbol;Acc:HGNC:13406]	3.25197	6.75935e-10
ENSG00000173805	HAP1	protein_coding	huntingtin associated protein 1 [Source:HGNC Symbol;Acc:HGNC:4812]	3.24181	4.6078e-30
ENSG00000112394	SLC16A10	protein_coding	solute carrier family 16 member 10 [Source:HGNC Symbol;Acc:HGNC:17027]	3.23423	3.07863e-08
ENSG00000134317	GRHL1	protein_coding	grainyhead like transcription factor 1 [Source:HGNC Symbol;Acc:HGNC:17923]	3.22978	6.94156e-37
ENSG00000165113	GKAP1	protein_coding	G kinase anchoring protein 1 [Source:HGNC Symbol;Acc:HGNC:17496]	3.2292	4.60786e-10
ENSG00000184226	PCDH9	protein_coding	protocadherin 9 [Source:HGNC Symbol;Acc:HGNC:8661]	3.22858	2.17478e-10
ENSG00000102924	CBLN1	protein_coding	cerebellin 1 precursor [Source:HGNC Symbol;Acc:HGNC:1543]	3.22491	5.91989e-16
ENSG00000121966	CXCR4	protein_coding	C-X-C motif chemokine receptor 4 [Source:HGNC Symbol;Acc:HGNC:2561]	3.22216	4.46541e-23
ENSG00000204381	LAYN	protein_coding	layilin [Source:HGNC Symbol;Acc:HGNC:29471]	3.21609	2.19924e-26
ENSG00000078053	AMPH	protein_coding	amphiphysin [Source:HGNC Symbol;Acc:HGNC:471]	3.20161	3.87746e-26
ENSG00000183578	TNFAIP8L3	protein_coding	TNF alpha induced protein 8 like 3 [Source:HGNC Symbol;Acc:HGNC:20620]	3.20134	4.62056e-10
ENSG00000127824	TUBA4A	protein_coding	tubulin alpha 4a [Source:HGNC Symbol;Acc:HGNC:12407]	3.19354	8.75143e-34
ENSG00000183682	BMP8A	protein_coding	bone morphogenetic protein 8a [Source:HGNC Symbol;Acc:HGNC:21650]	3.18734	8.09243e-54
ENSG00000100626	GALNT16	protein_coding	polypeptide N-acetylgalactosaminyltransferase 16 [Source:HGNC Symbol;Acc:HGNC:23233]	3.18531	1.45752e-22
ENSG00000135116	HRK	protein_coding	harakiri, BCL2 interacting protein [Source:HGNC Symbol;Acc:HGNC:5185]	3.17762	4.64541e-08
ENSG00000167306	MYO5B	protein_coding	myosin VB [Source:HGNC Symbol;Acc:HGNC:7603]	3.17618	5.98346e-08
ENSG00000188848	BEND4	protein_coding	BEN domain containing 4 [Source:HGNC Symbol;Acc:HGNC:23815]	3.17415	9.3785e-18
ENSG00000152503	TRIM36	protein_coding	tripartite motif containing 36 [Source:HGNC Symbol;Acc:HGNC:16280]	3.17223	4.87825e-11
ENSG00000159871	LYPD5	protein_coding	LY6/PLAUR domain containing 5 [Source:HGNC Symbol;Acc:HGNC:26397]	3.16544	1.7566e-13
ENSG00000078549	ADCYAP1R1	protein_coding	ADCYAP receptor type I [Source:HGNC Symbol;Acc:HGNC:242]	3.162	9.0083e-07
ENSG00000169894	MUC3A	protein_coding	mucin 3A, cell surface associated [Source:HGNC Symbol;Acc:HGNC:7513]	3.15466	2.36198e-43
ENSG00000124406	ATP8A1	protein_coding	ATPase phospholipid transporting 8A1 [Source:HGNC Symbol;Acc:HGNC:13531]	3.15316	1.93474e-09
ENSG00000138587	MNS1	protein_coding	meiosis specific nuclear structural 1 [Source:HGNC Symbol;Acc:HGNC:29636]	3.14764	6.22844e-10
ENSG00000118523	CCN2	protein_coding	cellular communication network factor 2 [Source:HGNC Symbol;Acc:HGNC:2500]	3.14359	1.04494e-41
ENSG00000274286	ADRA2B	protein_coding	adrenoceptor alpha 2B [Source:HGNC Symbol;Acc:HGNC:282]	3.13719	4.39585e-09
ENSG00000140284	SLC27A2	protein_coding	solute carrier family 27 member 2 [Source:HGNC Symbol;Acc:HGNC:10996]	3.13569	1.28996e-08
ENSG00000179292	TMEM151A	protein_coding	transmembrane protein 151A [Source:HGNC Symbol;Acc:HGNC:28497]	3.1292	4.57891e-58
ENSG00000071282	LMCD1	protein_coding	LIM and cysteine rich domains 1 [Source:HGNC Symbol;Acc:HGNC:6633]	3.12315	4.68596e-65
ENSG00000140600	SH3GL3	protein_coding	SH3 domain containing GRB2 like 3, endophilin A3 [Source:HGNC Symbol;Acc:HGNC:10832]	3.11856	1.60666e-08
ENSG00000105642	KCNN1	protein_coding	potassium calcium-activated channel subfamily N member 1 [Source:HGNC Symbol;Acc:HGNC:6290]	3.11116	2.09541e-21
ENSG00000103089	FA2H	protein_coding	fatty acid 2-hydroxylase [Source:HGNC Symbol;Acc:HGNC:21197]	3.10587	3.09022e-05
ENSG00000174804	FZD4	protein_coding	frizzled class receptor 4 [Source:HGNC Symbol;Acc:HGNC:4042]	3.10345	3.49819e-79
ENSG00000273802	H2BC8	protein_coding	H2B clustered histone 8 [Source:HGNC Symbol;Acc:HGNC:4746]	3.0955	8.69214e-34
ENSG00000095637	SORBS1	protein_coding	sorbin and SH3 domain containing 1 [Source:HGNC Symbol;Acc:HGNC:14565]	3.09381	6.76113e-77
ENSG00000110002	VWA5A	protein_coding	von Willebrand factor A domain containing 5A [Source:HGNC Symbol;Acc:HGNC:6658]	3.0937	5.10844e-18
ENSG00000115194	SLC30A3	protein_coding	solute carrier family 30 member 3 [Source:HGNC Symbol;Acc:HGNC:11014]	3.083	8.61665e-37
ENSG00000095303	PTGS1	protein_coding	prostaglandin-endoperoxide synthase 1 [Source:HGNC Symbol;Acc:HGNC:9604]	3.07843	6.89617e-10
ENSG00000117971	CHRNB4	protein_coding	cholinergic receptor nicotinic beta 4 subunit [Source:HGNC Symbol;Acc:HGNC:1964]	3.07294	2.92215e-14
ENSG00000102554	KLF5	protein_coding	Kruppel like factor 5 [Source:HGNC Symbol;Acc:HGNC:6349]	3.0715	8.7942e-17
ENSG00000137266	SLC22A23	protein_coding	solute carrier family 22 member 23 [Source:HGNC Symbol;Acc:HGNC:21106]	3.06707	6.25363e-14
ENSG00000079931	MOXD1	protein_coding	monooxygenase DBH like 1 [Source:HGNC Symbol;Acc:HGNC:21063]	3.06658	2.49061e-05
ENSG00000124216	SNAI1	protein_coding	snail family transcriptional repressor 1 [Source:HGNC Symbol;Acc:HGNC:11128]	3.06592	3.86867e-29
ENSG00000158813	EDA	protein_coding	ectodysplasin A [Source:HGNC Symbol;Acc:HGNC:3157]	3.05616	2.24927e-28
ENSG00000188064	WNT7B	protein_coding	Wnt family member 7B [Source:HGNC Symbol;Acc:HGNC:12787]	3.04985	1.31976e-09
ENSG00000198597	ZNF536	protein_coding	zinc finger protein 536 [Source:HGNC Symbol;Acc:HGNC:29025]	3.04499	2.35576e-09
ENSG00000143507	DUSP10	protein_coding	dual specificity phosphatase 10 [Source:HGNC Symbol;Acc:HGNC:3065]	3.03945	2.84673e-27
ENSG00000100314	CABP7	protein_coding	calcium binding protein 7 [Source:HGNC Symbol;Acc:HGNC:20834]	3.03479	4.41115e-09
ENSG00000099282	TSPAN15	protein_coding	tetraspanin 15 [Source:HGNC Symbol;Acc:HGNC:23298]	3.03345	1.83172e-34
ENSG00000171992	SYNPO	protein_coding	synaptopodin [Source:HGNC Symbol;Acc:HGNC:30672]	3.02882	2.05443e-16
ENSG00000145506	NKD2	protein_coding	NKD inhibitor of WNT signaling pathway 2 [Source:HGNC Symbol;Acc:HGNC:17046]	3.016	0.00451575
ENSG00000121454	LHX4	protein_coding	LIM homeobox 4 [Source:HGNC Symbol;Acc:HGNC:21734]	3.01483	1.09606e-20
ENSG00000184481	FOXO4	protein_coding	forkhead box O4 [Source:HGNC Symbol;Acc:HGNC:7139]	3.01128	5.66616e-10
ENSG00000107282	APBA1	protein_coding	amyloid beta precursor protein binding family A member 1 [Source:HGNC Symbol;Acc:HGNC:578]	3.00783	1.21238e-05
ENSG00000168785	TSPAN5	protein_coding	tetraspanin 5 [Source:HGNC Symbol;Acc:HGNC:17753]	3.00389	1.59828e-24
ENSG00000110723	EXPH5	protein_coding	exophilin 5 [Source:HGNC Symbol;Acc:HGNC:30578]	2.98457	5.67238e-38
ENSG00000187210	GCNT1	protein_coding	glucosaminyl (N-acetyl) transferase 1 [Source:HGNC Symbol;Acc:HGNC:4203]	2.98297	5.18027e-08
ENSG00000006283	CACNA1G	protein_coding	calcium voltage-gated channel subunit alpha1 G [Source:HGNC Symbol;Acc:HGNC:1394]	2.97513	9.03388e-30
ENSG00000129521	EGLN3	protein_coding	egl-9 family hypoxia inducible factor 3 [Source:HGNC Symbol;Acc:HGNC:14661]	2.96361	2.08242e-08
ENSG00000170345	FOS	protein_coding	Fos proto-oncogene, AP-1 transcription factor subunit [Source:HGNC Symbol;Acc:HGNC:3796]	2.96077	7.30108e-63
ENSG00000230666	CEACAM22P	transcribed_unprocessed_pseudogene	CEA cell adhesion molecule 22, pseudogene [Source:HGNC Symbol;Acc:HGNC:38029]	2.9561	3.30752e-05
ENSG00000176533	GNG7	protein_coding	G protein subunit gamma 7 [Source:HGNC Symbol;Acc:HGNC:4410]	2.95529	7.02174e-31
ENSG00000153234	NR4A2	protein_coding	nuclear receptor subfamily 4 group A member 2 [Source:HGNC Symbol;Acc:HGNC:7981]	2.95487	7.09982e-09
ENSG00000179388	EGR3	protein_coding	early growth response 3 [Source:HGNC Symbol;Acc:HGNC:3240]	2.95281	6.83754e-11
ENSG00000184515	BEX5	protein_coding	brain expressed X-linked 5 [Source:HGNC Symbol;Acc:HGNC:27990]	2.94536	3.83198e-09
ENSG00000135144	DTX1	protein_coding	deltex E3 ubiquitin ligase 1 [Source:HGNC Symbol;Acc:HGNC:3060]	2.93942	1.46286e-12
ENSG00000175445	LPL	protein_coding	lipoprotein lipase [Source:HGNC Symbol;Acc:HGNC:6677]	2.93167	0.00155079
ENSG00000106714	CNTNAP3	protein_coding	contactin associated protein family member 3 [Source:HGNC Symbol;Acc:HGNC:13834]	2.92978	0.00494556
ENSG00000197587	DMBX1	protein_coding	diencephalon/mesencephalon homeobox 1 [Source:HGNC Symbol;Acc:HGNC:19026]	2.92906	1.09978e-33
ENSG00000076716	GPC4	protein_coding	glypican 4 [Source:HGNC Symbol;Acc:HGNC:4452]	2.92765	4.91577e-27
ENSG00000187672	ERC2	protein_coding	ELKS/RAB6-interacting/CAST family member 2 [Source:HGNC Symbol;Acc:HGNC:31922]	2.91838	6.94158e-11
ENSG00000164124	TMEM144	protein_coding	transmembrane protein 144 [Source:HGNC Symbol;Acc:HGNC:25633]	2.90774	4.125e-10
ENSG00000100234	TIMP3	protein_coding	TIMP metallopeptidase inhibitor 3 [Source:HGNC Symbol;Acc:HGNC:11822]	2.90435	1.08542e-176
ENSG00000158769	F11R	protein_coding	F11 receptor [Source:HGNC Symbol;Acc:HGNC:14685]	2.90365	4.88605e-16
ENSG00000176723	ZNF843	protein_coding	zinc finger protein 843 [Source:HGNC Symbol;Acc:HGNC:28710]	2.90299	1.19801e-08
ENSG00000157064	NMNAT2	protein_coding	nicotinamide nucleotide adenylyltransferase 2 [Source:HGNC Symbol;Acc:HGNC:16789]	2.89682	4.02074e-10
ENSG00000157423	HYDIN	protein_coding	HYDIN axonemal central pair apparatus protein [Source:HGNC Symbol;Acc:HGNC:19368]	2.89488	1.76639e-10
ENSG00000137727	ARHGAP20	protein_coding	Rho GTPase activating protein 20 [Source:HGNC Symbol;Acc:HGNC:18357]	2.89262	0.000700344
ENSG00000163406	SLC15A2	protein_coding	solute carrier family 15 member 2 [Source:HGNC Symbol;Acc:HGNC:10921]	2.88827	0.00109034
ENSG00000153898	MCOLN2	protein_coding	mucolipin 2 [Source:HGNC Symbol;Acc:HGNC:13357]	2.88676	2.78177e-07
ENSG00000228451	SDAD1P1	transcribed_processed_pseudogene	SDA1 domain containing 1 pseudogene 1 [Source:HGNC Symbol;Acc:HGNC:31403]	2.88605	7.58997e-13
ENSG00000122986	HVCN1	protein_coding	hydrogen voltage gated channel 1 [Source:HGNC Symbol;Acc:HGNC:28240]	2.88548	3.85947e-17
ENSG00000146950	SHROOM2	protein_coding	shroom family member 2 [Source:HGNC Symbol;Acc:HGNC:630]	2.87998	1.14239e-13
ENSG00000198729	PPP1R14C	protein_coding	protein phosphatase 1 regulatory inhibitor subunit 14C [Source:HGNC Symbol;Acc:HGNC:14952]	2.87903	3.80457e-28
ENSG00000154319	FAM167A	protein_coding	family with sequence similarity 167 member A [Source:HGNC Symbol;Acc:HGNC:15549]	2.87553	3.69519e-28
ENSG00000120899	PTK2B	protein_coding	protein tyrosine kinase 2 beta [Source:HGNC Symbol;Acc:HGNC:9612]	2.87435	5.19493e-16
ENSG00000157103	SLC6A1	protein_coding	solute carrier family 6 member 1 [Source:HGNC Symbol;Acc:HGNC:11042]	2.86175	2.38058e-20
ENSG00000105649	RAB3A	protein_coding	RAB3A, member RAS oncogene family [Source:HGNC Symbol;Acc:HGNC:9777]	2.86128	2.95525e-42
ENSG00000137393	RNF144B	protein_coding	ring finger protein 144B [Source:HGNC Symbol;Acc:HGNC:21578]	2.85951	4.81333e-10
ENSG00000177875	CCDC184	protein_coding	coiled-coil domain containing 184 [Source:HGNC Symbol;Acc:HGNC:33749]	2.85919	4.72774e-23
ENSG00000065361	ERBB3	protein_coding	erb-b2 receptor tyrosine kinase 3 [Source:HGNC Symbol;Acc:HGNC:3431]	2.85848	2.25702e-12
ENSG00000103184	SEC14L5	protein_coding	SEC14 like lipid binding 5 [Source:HGNC Symbol;Acc:HGNC:29032]	2.83772	1.41387e-07
ENSG00000158457	TSPAN33	protein_coding	tetraspanin 33 [Source:HGNC Symbol;Acc:HGNC:28743]	2.83707	5.96253e-48
ENSG00000213999	MEF2B	protein_coding	myocyte enhancer factor 2B [Source:HGNC Symbol;Acc:HGNC:6995]	2.83622	1.72851e-05
ENSG00000127585	FBXL16	protein_coding	F-box and leucine rich repeat protein 16 [Source:HGNC Symbol;Acc:HGNC:14150]	2.83052	1.02175e-35
ENSG00000130997	POLN	protein_coding	DNA polymerase nu [Source:HGNC Symbol;Acc:HGNC:18870]	2.82641	4.91913e-11
ENSG00000177181	RIMKLA	protein_coding	ribosomal modification protein rimK like family member A [Source:HGNC Symbol;Acc:HGNC:28725]	2.82405	3.00401e-13
ENSG00000188659	SAXO2	protein_coding	stabilizer of axonemal microtubules 2 [Source:HGNC Symbol;Acc:HGNC:33727]	2.82299	0.000152061
ENSG00000100593	ISM2	protein_coding	isthmin 2 [Source:HGNC Symbol;Acc:HGNC:23176]	2.82075	1.74757e-13
ENSG00000215045	GRID2IP	protein_coding	Grid2 interacting protein [Source:HGNC Symbol;Acc:HGNC:18464]	2.81663	1.99794e-12
ENSG00000146122	DAAM2	protein_coding	dishevelled associated activator of morphogenesis 2 [Source:HGNC Symbol;Acc:HGNC:18143]	2.81521	3.53688e-12
ENSG00000152969	JAKMIP1	protein_coding	janus kinase and microtubule interacting protein 1 [Source:HGNC Symbol;Acc:HGNC:26460]	2.81245	2.44101e-12
ENSG00000157851	DPYSL5	protein_coding	dihydropyrimidinase like 5 [Source:HGNC Symbol;Acc:HGNC:20637]	2.8111	2.32537e-52
ENSG00000128872	TMOD2	protein_coding	tropomodulin 2 [Source:HGNC Symbol;Acc:HGNC:11872]	2.80746	3.6578e-29
ENSG00000121743	GJA3	protein_coding	gap junction protein alpha 3 [Source:HGNC Symbol;Acc:HGNC:4277]	2.8069	1.92053e-24
ENSG00000105339	DENND3	protein_coding	DENN domain containing 3 [Source:HGNC Symbol;Acc:HGNC:29134]	2.80531	1.35493e-30
ENSG00000163888	CAMK2N2	protein_coding	calcium/calmodulin dependent protein kinase II inhibitor 2 [Source:HGNC Symbol;Acc:HGNC:24197]	2.80369	9.50228e-57
ENSG00000135709	KIAA0513	protein_coding	KIAA0513 [Source:HGNC Symbol;Acc:HGNC:29058]	2.80028	1.44066e-36
ENSG00000141506	PIK3R5	protein_coding	phosphoinositide-3-kinase regulatory subunit 5 [Source:HGNC Symbol;Acc:HGNC:30035]	2.80018	1.84232e-07
ENSG00000095739	BAMBI	protein_coding	BMP and activin membrane bound inhibitor [Source:HGNC Symbol;Acc:HGNC:30251]	2.79826	4.31678e-36
ENSG00000141750	STAC2	protein_coding	SH3 and cysteine rich domain 2 [Source:HGNC Symbol;Acc:HGNC:23990]	2.79775	3.05556e-48
ENSG00000170500	LONRF2	protein_coding	LON peptidase N-terminal domain and ring finger 2 [Source:HGNC Symbol;Acc:HGNC:24788]	2.79476	9.83232e-06
ENSG00000137501	SYTL2	protein_coding	synaptotagmin like 2 [Source:HGNC Symbol;Acc:HGNC:15585]	2.7916	1.26117e-09
ENSG00000133863	TEX15	protein_coding	testis expressed 15, meiosis and synapsis associated [Source:HGNC Symbol;Acc:HGNC:11738]	2.78904	2.05443e-16
ENSG00000172350	ABCG4	protein_coding	ATP binding cassette subfamily G member 4 [Source:HGNC Symbol;Acc:HGNC:13884]	2.78857	9.61767e-19
ENSG00000205744	DENND1C	protein_coding	DENN domain containing 1C [Source:HGNC Symbol;Acc:HGNC:26225]	2.78827	1.40512e-29
ENSG00000162676	GFI1	protein_coding	growth factor independent 1 transcriptional repressor [Source:HGNC Symbol;Acc:HGNC:4237]	2.78803	1.25822e-07
ENSG00000122877	EGR2	protein_coding	early growth response 2 [Source:HGNC Symbol;Acc:HGNC:3239]	2.78689	1.41399e-06
ENSG00000128510	CPA4	protein_coding	carboxypeptidase A4 [Source:HGNC Symbol;Acc:HGNC:15740]	2.76927	3.5397e-39
ENSG00000109321	AREG	protein_coding	amphiregulin [Source:HGNC Symbol;Acc:HGNC:651]	2.76921	2.00801e-06
ENSG00000174599	TRAM1L1	protein_coding	translocation associated membrane protein 1 like 1 [Source:HGNC Symbol;Acc:HGNC:28371]	2.75768	1.08126e-13
ENSG00000185634	SHC4	protein_coding	SHC adaptor protein 4 [Source:HGNC Symbol;Acc:HGNC:16743]	2.75564	1.02003e-09
ENSG00000069188	SDK2	protein_coding	sidekick cell adhesion molecule 2 [Source:HGNC Symbol;Acc:HGNC:19308]	2.75449	1.37508e-09
ENSG00000137819	PAQR5	protein_coding	progestin and adipoQ receptor family member 5 [Source:HGNC Symbol;Acc:HGNC:29645]	2.75423	7.05062e-14
ENSG00000125430	HS3ST3B1	protein_coding	heparan sulfate-glucosamine 3-sulfotransferase 3B1 [Source:HGNC Symbol;Acc:HGNC:5198]	2.75202	2.11512e-16
ENSG00000125848	FLRT3	protein_coding	fibronectin leucine rich transmembrane protein 3 [Source:HGNC Symbol;Acc:HGNC:3762]	2.75135	4.81195e-05
ENSG00000196586	MYO6	protein_coding	myosin VI [Source:HGNC Symbol;Acc:HGNC:7605]	2.74435	3.25764e-11
ENSG00000153707	PTPRD	protein_coding	protein tyrosine phosphatase receptor type D [Source:HGNC Symbol;Acc:HGNC:9668]	2.74412	0.000708055
ENSG00000253368	TRNP1	protein_coding	TMF1 regulated nuclear protein 1 [Source:HGNC Symbol;Acc:HGNC:34348]	2.74364	1.60828e-14
ENSG00000100867	DHRS2	protein_coding	dehydrogenase/reductase 2 [Source:HGNC Symbol;Acc:HGNC:18349]	2.7402	6.34494e-32
ENSG00000107518	ATRNL1	protein_coding	attractin like 1 [Source:HGNC Symbol;Acc:HGNC:29063]	2.73746	7.7949e-07
ENSG00000188505	NCCRP1	protein_coding	NCCRP1, F-box associated domain containing [Source:HGNC Symbol;Acc:HGNC:33739]	2.72959	5.45437e-11
ENSG00000102385	DRP2	protein_coding	dystrophin related protein 2 [Source:HGNC Symbol;Acc:HGNC:3032]	2.72798	9.83327e-12
ENSG00000139182	CLSTN3	protein_coding	calsyntenin 3 [Source:HGNC Symbol;Acc:HGNC:18371]	2.72329	1.78124e-21
ENSG00000074181	NOTCH3	protein_coding	notch receptor 3 [Source:HGNC Symbol;Acc:HGNC:7883]	2.72277	3.84641e-26
ENSG00000061918	GUCY1B1	protein_coding	guanylate cyclase 1 soluble subunit beta 1 [Source:HGNC Symbol;Acc:HGNC:4687]	2.71228	3.69578e-38
ENSG00000104833	TUBB4A	protein_coding	tubulin beta 4A class IVa [Source:HGNC Symbol;Acc:HGNC:20774]	2.70722	1.81591e-55
ENSG00000108387	SEPTIN4	protein_coding	septin 4 [Source:HGNC Symbol;Acc:HGNC:9165]	2.7037	7.58541e-26
ENSG00000110324	IL10RA	protein_coding	interleukin 10 receptor subunit alpha [Source:HGNC Symbol;Acc:HGNC:5964]	2.70104	3.19005e-10
ENSG00000235750	KIAA0040	protein_coding	KIAA0040 [Source:HGNC Symbol;Acc:HGNC:28950]	2.70048	2.60352e-10
ENSG00000174514	MFSD4A	protein_coding	major facilitator superfamily domain containing 4A [Source:HGNC Symbol;Acc:HGNC:25433]	2.69386	6.10729e-05
ENSG00000153012	LGI2	protein_coding	leucine rich repeat LGI family member 2 [Source:HGNC Symbol;Acc:HGNC:18710]	2.69094	2.26608e-07
ENSG00000138622	HCN4	protein_coding	hyperpolarization activated cyclic nucleotide gated potassium channel 4 [Source:HGNC Symbol;Acc:HGNC:16882]	2.68926	8.61762e-18
ENSG00000185112	FAM43A	protein_coding	family with sequence similarity 43 member A [Source:HGNC Symbol;Acc:HGNC:26888]	2.68738	1.13057e-40
ENSG00000124466	LYPD3	protein_coding	LY6/PLAUR domain containing 3 [Source:HGNC Symbol;Acc:HGNC:24880]	2.68697	4.03864e-20
ENSG00000072832	CRMP1	protein_coding	collapsin response mediator protein 1 [Source:HGNC Symbol;Acc:HGNC:2365]	2.6854	3.47185e-29
ENSG00000065809	FAM107B	protein_coding	family with sequence similarity 107 member B [Source:HGNC Symbol;Acc:HGNC:23726]	2.68517	2.06388e-20
ENSG00000127328	RAB3IP	protein_coding	RAB3A interacting protein [Source:HGNC Symbol;Acc:HGNC:16508]	2.68462	2.63395e-47
ENSG00000134775	FHOD3	protein_coding	formin homology 2 domain containing 3 [Source:HGNC Symbol;Acc:HGNC:26178]	2.67835	2.01668e-09
ENSG00000162804	SNED1	protein_coding	sushi, nidogen and EGF like domains 1 [Source:HGNC Symbol;Acc:HGNC:24696]	2.67729	2.77566e-10
ENSG00000146411	SLC2A12	protein_coding	solute carrier family 2 member 12 [Source:HGNC Symbol;Acc:HGNC:18067]	2.67661	5.3178e-23
ENSG00000108370	RGS9	protein_coding	regulator of G protein signaling 9 [Source:HGNC Symbol;Acc:HGNC:10004]	2.67616	4.41957e-24
ENSG00000184613	NELL2	protein_coding	neural EGFL like 2 [Source:HGNC Symbol;Acc:HGNC:7751]	2.67352	0.000388177
ENSG00000075891	PAX2	protein_coding	paired box 2 [Source:HGNC Symbol;Acc:HGNC:8616]	2.67318	2.15759e-06
ENSG00000137809	ITGA11	protein_coding	integrin subunit alpha 11 [Source:HGNC Symbol;Acc:HGNC:6136]	2.66283	0.000244619
ENSG00000151470	C4orf33	protein_coding	chromosome 4 open reading frame 33 [Source:HGNC Symbol;Acc:HGNC:27025]	2.66211	8.37456e-16
ENSG00000135338	LCA5	protein_coding	lebercilin LCA5 [Source:HGNC Symbol;Acc:HGNC:31923]	2.65947	1.60211e-15
ENSG00000221818	EBF2	protein_coding	EBF transcription factor 2 [Source:HGNC Symbol;Acc:HGNC:19090]	2.65797	1.3283e-08
ENSG00000134245	WNT2B	protein_coding	Wnt family member 2B [Source:HGNC Symbol;Acc:HGNC:12781]	2.65718	1.15783e-07
ENSG00000106546	AHR	protein_coding	aryl hydrocarbon receptor [Source:HGNC Symbol;Acc:HGNC:348]	2.65339	1.28217e-10
ENSG00000145390	USP53	protein_coding	ubiquitin specific peptidase 53 [Source:HGNC Symbol;Acc:HGNC:29255]	2.65248	1.45277e-26
ENSG00000165521	EML5	protein_coding	EMAP like 5 [Source:HGNC Symbol;Acc:HGNC:18197]	2.65141	0.00104297
ENSG00000116016	EPAS1	protein_coding	endothelial PAS domain protein 1 [Source:HGNC Symbol;Acc:HGNC:3374]	2.6507	1.69337e-07
ENSG00000163995	ABLIM2	protein_coding	actin binding LIM protein family member 2 [Source:HGNC Symbol;Acc:HGNC:19195]	2.64361	0.000226057
ENSG00000119125	GDA	protein_coding	guanine deaminase [Source:HGNC Symbol;Acc:HGNC:4212]	2.6389	0.000394956
ENSG00000142920	AZIN2	protein_coding	antizyme inhibitor 2 [Source:HGNC Symbol;Acc:HGNC:29957]	2.63806	2.58744e-10
ENSG00000175264	CHST1	protein_coding	carbohydrate sulfotransferase 1 [Source:HGNC Symbol;Acc:HGNC:1969]	2.63397	1.1489e-28
ENSG00000112218	GPR63	protein_coding	G protein-coupled receptor 63 [Source:HGNC Symbol;Acc:HGNC:13302]	2.6331	3.0181e-34
ENSG00000119547	ONECUT2	protein_coding	one cut homeobox 2 [Source:HGNC Symbol;Acc:HGNC:8139]	2.63219	2.66126e-26
ENSG00000186310	NAP1L3	protein_coding	nucleosome assembly protein 1 like 3 [Source:HGNC Symbol;Acc:HGNC:7639]	2.63067	2.837e-18
ENSG00000184060	ADAP2	protein_coding	ArfGAP with dual PH domains 2 [Source:HGNC Symbol;Acc:HGNC:16487]	2.63048	4.55236e-08
ENSG00000168952	STXBP6	protein_coding	syntaxin binding protein 6 [Source:HGNC Symbol;Acc:HGNC:19666]	2.62614	0.000242646
ENSG00000140092	FBLN5	protein_coding	fibulin 5 [Source:HGNC Symbol;Acc:HGNC:3602]	2.62377	2.42648e-33
ENSG00000131979	GCH1	protein_coding	GTP cyclohydrolase 1 [Source:HGNC Symbol;Acc:HGNC:4193]	2.62071	7.70998e-52
ENSG00000057294	PKP2	protein_coding	plakophilin 2 [Source:HGNC Symbol;Acc:HGNC:9024]	2.61646	2.11907e-13
ENSG00000106733	NMRK1	protein_coding	nicotinamide riboside kinase 1 [Source:HGNC Symbol;Acc:HGNC:26057]	2.61263	0.000164883
ENSG00000108001	EBF3	protein_coding	EBF transcription factor 3 [Source:HGNC Symbol;Acc:HGNC:19087]	2.60981	1.96751e-21
ENSG00000064309	CDON	protein_coding	cell adhesion associated, oncogene regulated [Source:HGNC Symbol;Acc:HGNC:17104]	2.60657	4.07927e-24
ENSG00000102934	PLLP	protein_coding	plasmolipin [Source:HGNC Symbol;Acc:HGNC:18553]	2.60573	3.56688e-19
ENSG00000125266	EFNB2	protein_coding	ephrin B2 [Source:HGNC Symbol;Acc:HGNC:3227]	2.60498	1.50339e-19
ENSG00000122870	BICC1	protein_coding	BicC family RNA binding protein 1 [Source:HGNC Symbol;Acc:HGNC:19351]	2.60266	5.56725e-08
ENSG00000218336	TENM3	protein_coding	teneurin transmembrane protein 3 [Source:HGNC Symbol;Acc:HGNC:29944]	2.5951	0.000126521
ENSG00000186907	RTN4RL2	protein_coding	reticulon 4 receptor like 2 [Source:HGNC Symbol;Acc:HGNC:23053]	2.58971	5.02183e-34
ENSG00000162105	SHANK2	protein_coding	SH3 and multiple ankyrin repeat domains 2 [Source:HGNC Symbol;Acc:HGNC:14295]	2.58463	0.00304801
ENSG00000143882	ATP6V1C2	protein_coding	ATPase H+ transporting V1 subunit C2 [Source:HGNC Symbol;Acc:HGNC:18264]	2.58127	3.01702e-07
ENSG00000258659	TRIM34	protein_coding	tripartite motif containing 34 [Source:HGNC Symbol;Acc:HGNC:10063]	2.57803	0.000281704

## Sheet: SAHA 24 hours
gene_id	gene_name	gene_biotype	description	Log fold changes	p adjusted
ENSG00000138735	PDE5A	protein_coding	phosphodiesterase 5A [Source:HGNC Symbol;Acc:HGNC:8784]	8.58057	1.76278e-09
ENSG00000153162	BMP6	protein_coding	bone morphogenetic protein 6 [Source:HGNC Symbol;Acc:HGNC:1073]	8.29112	3.31474e-13
ENSG00000081052	COL4A4	protein_coding	collagen type IV alpha 4 chain [Source:HGNC Symbol;Acc:HGNC:2206]	8.14729	8.48222e-08
ENSG00000180537	RNF182	protein_coding	ring finger protein 182 [Source:HGNC Symbol;Acc:HGNC:28522]	7.92219	5.59896e-11
ENSG00000091129	NRCAM	protein_coding	neuronal cell adhesion molecule [Source:HGNC Symbol;Acc:HGNC:7994]	7.72934	3.21766e-09
ENSG00000119866	BCL11A	protein_coding	BAF chromatin remodeling complex subunit BCL11A [Source:HGNC Symbol;Acc:HGNC:13221]	7.55481	4.00496e-18
ENSG00000263155	MYZAP	protein_coding	myocardial zonula adherens protein [Source:HGNC Symbol;Acc:HGNC:43444]	7.24437	1.02849e-08
ENSG00000101680	LAMA1	protein_coding	laminin subunit alpha 1 [Source:HGNC Symbol;Acc:HGNC:6481]	7.24226	6.53656e-40
ENSG00000136883	KIF12	protein_coding	kinesin family member 12 [Source:HGNC Symbol;Acc:HGNC:21495]	7.18886	3.90988e-08
ENSG00000021645	NRXN3	protein_coding	neurexin 3 [Source:HGNC Symbol;Acc:HGNC:8010]	7.00993	7.47334e-08
ENSG00000214336	FOXI3	protein_coding	forkhead box I3 [Source:HGNC Symbol;Acc:HGNC:35123]	6.88604	4.96004e-08
ENSG00000206538	VGLL3	protein_coding	vestigial like family member 3 [Source:HGNC Symbol;Acc:HGNC:24327]	6.85798	2.84931e-05
ENSG00000120162	MOB3B	protein_coding	MOB kinase activator 3B [Source:HGNC Symbol;Acc:HGNC:23825]	6.83251	3.19694e-07
ENSG00000171724	VAT1L	protein_coding	vesicle amine transport 1 like [Source:HGNC Symbol;Acc:HGNC:29315]	6.7247	7.78481e-18
ENSG00000156298	TSPAN7	protein_coding	tetraspanin 7 [Source:HGNC Symbol;Acc:HGNC:11854]	6.70989	3.94683e-14
ENSG00000159307	SCUBE1	protein_coding	signal peptide, CUB domain and EGF like domain containing 1 [Source:HGNC Symbol;Acc:HGNC:13441]	6.67936	5.58047e-43
ENSG00000082397	EPB41L3	protein_coding	erythrocyte membrane protein band 4.1 like 3 [Source:HGNC Symbol;Acc:HGNC:3380]	6.66924	2.34035e-11
ENSG00000058866	DGKG	protein_coding	diacylglycerol kinase gamma [Source:HGNC Symbol;Acc:HGNC:2853]	6.6663	4.35721e-09
ENSG00000149294	NCAM1	protein_coding	neural cell adhesion molecule 1 [Source:HGNC Symbol;Acc:HGNC:7656]	6.61638	4.72627e-42
ENSG00000157404	KIT	protein_coding	KIT proto-oncogene, receptor tyrosine kinase [Source:HGNC Symbol;Acc:HGNC:6342]	6.60764	4.28917e-11
ENSG00000187957	DNER	protein_coding	delta/notch like EGF repeat containing [Source:HGNC Symbol;Acc:HGNC:24456]	6.5515	1.15108e-29
ENSG00000123243	ITIH5	protein_coding	inter-alpha-trypsin inhibitor heavy chain 5 [Source:HGNC Symbol;Acc:HGNC:21449]	6.54406	1.65024e-20
ENSG00000112541	PDE10A	protein_coding	phosphodiesterase 10A [Source:HGNC Symbol;Acc:HGNC:8772]	6.48138	1.25471e-40
ENSG00000221946	FXYD7	protein_coding	FXYD domain containing ion transport regulator 7 [Source:HGNC Symbol;Acc:HGNC:4034]	6.4709	1.60369e-41
ENSG00000141052	MYOCD	protein_coding	myocardin [Source:HGNC Symbol;Acc:HGNC:16067]	6.43698	1.73201e-06
ENSG00000116983	HPCAL4	protein_coding	hippocalcin like 4 [Source:HGNC Symbol;Acc:HGNC:18212]	6.30717	5.82631e-102
ENSG00000092068	SLC7A8	protein_coding	solute carrier family 7 member 8 [Source:HGNC Symbol;Acc:HGNC:11066]	6.30391	1.72269e-24
ENSG00000164099	PRSS12	protein_coding	serine protease 12 [Source:HGNC Symbol;Acc:HGNC:9477]	6.28671	1.44178e-13
ENSG00000182985	CADM1	protein_coding	cell adhesion molecule 1 [Source:HGNC Symbol;Acc:HGNC:5951]	6.23684	4.31748e-40
ENSG00000145198	VWA5B2	protein_coding	von Willebrand factor A domain containing 5B2 [Source:HGNC Symbol;Acc:HGNC:25144]	6.23286	8.32257e-38
ENSG00000124785	NRN1	protein_coding	neuritin 1 [Source:HGNC Symbol;Acc:HGNC:17972]	6.21288	2.34525e-14
ENSG00000162981	LRATD1	protein_coding	LRAT domain containing 1 [Source:HGNC Symbol;Acc:HGNC:20743]	6.20573	3.74656e-06
ENSG00000164142	FAM160A1	protein_coding	family with sequence similarity 160 member A1 [Source:HGNC Symbol;Acc:HGNC:34237]	6.20092	5.13919e-33
ENSG00000155367	PPM1J	protein_coding	protein phosphatase, Mg2+/Mn2+ dependent 1J [Source:HGNC Symbol;Acc:HGNC:20785]	6.19585	9.44103e-21
ENSG00000105289	TJP3	protein_coding	tight junction protein 3 [Source:HGNC Symbol;Acc:HGNC:11829]	6.18511	3.75191e-20
ENSG00000174469	CNTNAP2	protein_coding	contactin associated protein 2 [Source:HGNC Symbol;Acc:HGNC:13830]	6.16485	0.000871734
ENSG00000118160	SLC8A2	protein_coding	solute carrier family 8 member A2 [Source:HGNC Symbol;Acc:HGNC:11069]	6.10613	6.37148e-62
ENSG00000182568	SATB1	protein_coding	SATB homeobox 1 [Source:HGNC Symbol;Acc:HGNC:10541]	6.0941	2.73081e-21
ENSG00000166206	GABRB3	protein_coding	gamma-aminobutyric acid type A receptor subunit beta3 [Source:HGNC Symbol;Acc:HGNC:4083]	6.09215	9.22412e-30
ENSG00000117600	PLPPR4	protein_coding	phospholipid phosphatase related 4 [Source:HGNC Symbol;Acc:HGNC:23496]	6.07357	4.4608e-08
ENSG00000125355	TMEM255A	protein_coding	transmembrane protein 255A [Source:HGNC Symbol;Acc:HGNC:26086]	6.04121	2.14222e-46
ENSG00000166501	PRKCB	protein_coding	protein kinase C beta [Source:HGNC Symbol;Acc:HGNC:9395]	6.04121	4.30461e-18
ENSG00000106537	TSPAN13	protein_coding	tetraspanin 13 [Source:HGNC Symbol;Acc:HGNC:21643]	5.94236	3.89972e-28
ENSG00000169891	REPS2	protein_coding	RALBP1 associated Eps domain containing 2 [Source:HGNC Symbol;Acc:HGNC:9963]	5.92492	8.75785e-14
ENSG00000139946	PELI2	protein_coding	pellino E3 ubiquitin protein ligase family member 2 [Source:HGNC Symbol;Acc:HGNC:8828]	5.88274	3.89066e-06
ENSG00000164651	SP8	protein_coding	Sp8 transcription factor [Source:HGNC Symbol;Acc:HGNC:19196]	5.88025	1.33653e-07
ENSG00000197872	CYRIA	protein_coding	CYFIP related Rac1 interactor A [Source:HGNC Symbol;Acc:HGNC:25373]	5.87228	7.31633e-34
ENSG00000113083	LOX	protein_coding	lysyl oxidase [Source:HGNC Symbol;Acc:HGNC:6664]	5.86811	4.44048e-10
ENSG00000163624	CDS1	protein_coding	CDP-diacylglycerol synthase 1 [Source:HGNC Symbol;Acc:HGNC:1800]	5.85634	4.87006e-13
ENSG00000111885	MAN1A1	protein_coding	mannosidase alpha class 1A member 1 [Source:HGNC Symbol;Acc:HGNC:6821]	5.84904	1.18707e-51
ENSG00000162409	PRKAA2	protein_coding	protein kinase AMP-activated catalytic subunit alpha 2 [Source:HGNC Symbol;Acc:HGNC:9377]	5.83488	1.18398e-29
ENSG00000164690	SHH	protein_coding	sonic hedgehog signaling molecule [Source:HGNC Symbol;Acc:HGNC:10848]	5.79431	1.75903e-13
ENSG00000159409	CELF3	protein_coding	CUGBP Elav-like family member 3 [Source:HGNC Symbol;Acc:HGNC:11967]	5.78812	3.90455e-15
ENSG00000274588	DGKK	protein_coding	diacylglycerol kinase kappa [Source:HGNC Symbol;Acc:HGNC:32395]	5.75923	9.79618e-24
ENSG00000168491	CCDC110	protein_coding	coiled-coil domain containing 110 [Source:HGNC Symbol;Acc:HGNC:28504]	5.6957	1.62482e-12
ENSG00000203867	RBM20	protein_coding	RNA binding motif protein 20 [Source:HGNC Symbol;Acc:HGNC:27424]	5.65653	1.6725e-17
ENSG00000205277	MUC12	protein_coding	mucin 12, cell surface associated [Source:HGNC Symbol;Acc:HGNC:7510]	5.65587	2.21518e-12
ENSG00000137872	SEMA6D	protein_coding	semaphorin 6D [Source:HGNC Symbol;Acc:HGNC:16770]	5.63771	2.51053e-07
ENSG00000184261	KCNK12	protein_coding	potassium two pore domain channel subfamily K member 12 [Source:HGNC Symbol;Acc:HGNC:6274]	5.58672	2.02527e-12
ENSG00000164398	ACSL6	protein_coding	acyl-CoA synthetase long chain family member 6 [Source:HGNC Symbol;Acc:HGNC:16496]	5.57453	1.11594e-11
ENSG00000070601	FRMPD1	protein_coding	FERM and PDZ domain containing 1 [Source:HGNC Symbol;Acc:HGNC:29159]	5.55199	1.21396e-10
ENSG00000135447	PPP1R1A	protein_coding	protein phosphatase 1 regulatory inhibitor subunit 1A [Source:HGNC Symbol;Acc:HGNC:9286]	5.53465	3.80727e-13
ENSG00000110436	SLC1A2	protein_coding	solute carrier family 1 member 2 [Source:HGNC Symbol;Acc:HGNC:10940]	5.50692	5.92557e-10
ENSG00000092421	SEMA6A	protein_coding	semaphorin 6A [Source:HGNC Symbol;Acc:HGNC:10738]	5.49861	2.17146e-13
ENSG00000143631	FLG	protein_coding	filaggrin [Source:HGNC Symbol;Acc:HGNC:3748]	5.48209	9.20234e-05
ENSG00000140022	STON2	protein_coding	stonin 2 [Source:HGNC Symbol;Acc:HGNC:30652]	5.44994	1.9704e-34
ENSG00000151136	BTBD11	protein_coding	BTB domain containing 11 [Source:HGNC Symbol;Acc:HGNC:23844]	5.40796	2.9414e-19
ENSG00000120907	ADRA1A	protein_coding	adrenoceptor alpha 1A [Source:HGNC Symbol;Acc:HGNC:277]	5.38216	7.7366e-05
ENSG00000168280	KIF5C	protein_coding	kinesin family member 5C [Source:HGNC Symbol;Acc:HGNC:6325]	5.37565	2.81876e-73
ENSG00000164199	ADGRV1	protein_coding	adhesion G protein-coupled receptor V1 [Source:HGNC Symbol;Acc:HGNC:17416]	5.36095	8.27311e-17
ENSG00000164076	CAMKV	protein_coding	CaM kinase like vesicle associated [Source:HGNC Symbol;Acc:HGNC:28788]	5.3427	1.68608e-11
ENSG00000170379	TCAF2	protein_coding	TRPM8 channel associated factor 2 [Source:HGNC Symbol;Acc:HGNC:26878]	5.34035	5.61107e-14
ENSG00000206172	HBA1	protein_coding	hemoglobin subunit alpha 1 [Source:HGNC Symbol;Acc:HGNC:4823]	5.33981	0.0033005
ENSG00000169116	PARM1	protein_coding	prostate androgen-regulated mucin-like protein 1 [Source:HGNC Symbol;Acc:HGNC:24536]	5.33884	8.19841e-48
ENSG00000103449	SALL1	protein_coding	spalt like transcription factor 1 [Source:HGNC Symbol;Acc:HGNC:10524]	5.33315	4.5536e-09
ENSG00000135439	AGAP2	protein_coding	ArfGAP with GTPase domain, ankyrin repeat and PH domain 2 [Source:HGNC Symbol;Acc:HGNC:16921]	5.33101	1.1836e-57
ENSG00000152217	SETBP1	protein_coding	SET binding protein 1 [Source:HGNC Symbol;Acc:HGNC:15573]	5.32564	2.09905e-24
ENSG00000164171	ITGA2	protein_coding	integrin subunit alpha 2 [Source:HGNC Symbol;Acc:HGNC:6137]	5.31268	1.0016e-28
ENSG00000154310	TNIK	protein_coding	TRAF2 and NCK interacting kinase [Source:HGNC Symbol;Acc:HGNC:30765]	5.31193	8.90637e-29
ENSG00000171368	TPPP	protein_coding	tubulin polymerization promoting protein [Source:HGNC Symbol;Acc:HGNC:24164]	5.304	1.00782e-170
ENSG00000170703	TTLL6	protein_coding	tubulin tyrosine ligase like 6 [Source:HGNC Symbol;Acc:HGNC:26664]	5.30031	9.05915e-29
ENSG00000103316	CRYM	protein_coding	crystallin mu [Source:HGNC Symbol;Acc:HGNC:2418]	5.29633	1.2846e-14
ENSG00000116667	C1orf21	protein_coding	chromosome 1 open reading frame 21 [Source:HGNC Symbol;Acc:HGNC:15494]	5.29186	5.16661e-31
ENSG00000169432	SCN9A	protein_coding	sodium voltage-gated channel alpha subunit 9 [Source:HGNC Symbol;Acc:HGNC:10597]	5.27537	5.94698e-06
ENSG00000272419	LINC01145	transcribed_unprocessed_pseudogene	long intergenic non-protein coding RNA 1145 [Source:HGNC Symbol;Acc:HGNC:49462]	5.26848	8.47134e-07
ENSG00000165929	TC2N	protein_coding	tandem C2 domains, nuclear [Source:HGNC Symbol;Acc:HGNC:19859]	5.25962	1.49547e-26
ENSG00000186642	PDE2A	protein_coding	phosphodiesterase 2A [Source:HGNC Symbol;Acc:HGNC:8777]	5.24316	4.26141e-13
ENSG00000167306	MYO5B	protein_coding	myosin VB [Source:HGNC Symbol;Acc:HGNC:7603]	5.23899	2.23351e-20
ENSG00000187730	GABRD	protein_coding	gamma-aminobutyric acid type A receptor subunit delta [Source:HGNC Symbol;Acc:HGNC:4084]	5.23034	4.93958e-16
ENSG00000184613	NELL2	protein_coding	neural EGFL like 2 [Source:HGNC Symbol;Acc:HGNC:7751]	5.21959	4.94622e-13
ENSG00000106078	COBL	protein_coding	cordon-bleu WH2 repeat protein [Source:HGNC Symbol;Acc:HGNC:22199]	5.19459	5.53179e-31
ENSG00000129422	MTUS1	protein_coding	microtubule associated scaffold protein 1 [Source:HGNC Symbol;Acc:HGNC:29789]	5.15276	4.14788e-07
ENSG00000080573	COL5A3	protein_coding	collagen type V alpha 3 chain [Source:HGNC Symbol;Acc:HGNC:14864]	5.14628	4.82043e-52
ENSG00000272398	CD24	protein_coding	CD24 molecule [Source:HGNC Symbol;Acc:HGNC:1645]	5.1437	1.46347e-70
ENSG00000163623	NKX6-1	protein_coding	NK6 homeobox 1 [Source:HGNC Symbol;Acc:HGNC:7839]	5.14065	6.03599e-23
ENSG00000198963	RORB	protein_coding	RAR related orphan receptor B [Source:HGNC Symbol;Acc:HGNC:10259]	5.1203	2.76582e-17
ENSG00000184515	BEX5	protein_coding	brain expressed X-linked 5 [Source:HGNC Symbol;Acc:HGNC:27990]	5.10868	7.66431e-27
ENSG00000115423	DNAH6	protein_coding	dynein axonemal heavy chain 6 [Source:HGNC Symbol;Acc:HGNC:2951]	5.09425	7.61274e-16
ENSG00000071073	MGAT4A	protein_coding	alpha-1,3-mannosyl-glycoprotein 4-beta-N-acetylglucosaminyltransferase A [Source:HGNC Symbol;Acc:HGNC:7047]	5.08743	2.82174e-15
ENSG00000105605	CACNG7	protein_coding	calcium voltage-gated channel auxiliary subunit gamma 7 [Source:HGNC Symbol;Acc:HGNC:13626]	5.08703	2.17281e-69
ENSG00000054179	ENTPD2	protein_coding	ectonucleoside triphosphate diphosphohydrolase 2 [Source:HGNC Symbol;Acc:HGNC:3364]	5.07951	8.63108e-21
ENSG00000185272	RBM11	protein_coding	RNA binding motif protein 11 [Source:HGNC Symbol;Acc:HGNC:9897]	5.06956	0.000317992
ENSG00000091844	RGS17	protein_coding	regulator of G protein signaling 17 [Source:HGNC Symbol;Acc:HGNC:14088]	5.06952	6.7893e-24
ENSG00000123612	ACVR1C	protein_coding	activin A receptor type 1C [Source:HGNC Symbol;Acc:HGNC:18123]	5.06055	3.71471e-07
ENSG00000129595	EPB41L4A	protein_coding	erythrocyte membrane protein band 4.1 like 4A [Source:HGNC Symbol;Acc:HGNC:13278]	5.05798	1.40284e-07
ENSG00000115461	IGFBP5	protein_coding	insulin like growth factor binding protein 5 [Source:HGNC Symbol;Acc:HGNC:5474]	5.04954	1.4632e-18
ENSG00000072832	CRMP1	protein_coding	collapsin response mediator protein 1 [Source:HGNC Symbol;Acc:HGNC:2365]	5.04592	6.07227e-108
ENSG00000164330	EBF1	protein_coding	EBF transcription factor 1 [Source:HGNC Symbol;Acc:HGNC:3126]	5.04475	3.42848e-13
ENSG00000104369	JPH1	protein_coding	junctophilin 1 [Source:HGNC Symbol;Acc:HGNC:14201]	5.03183	1.5468e-21
ENSG00000143502	SUSD4	protein_coding	sushi domain containing 4 [Source:HGNC Symbol;Acc:HGNC:25470]	5.02346	3.86044e-20
ENSG00000171954	CYP4F22	protein_coding	cytochrome P450 family 4 subfamily F member 22 [Source:HGNC Symbol;Acc:HGNC:26820]	5.0108	1.23139e-59
ENSG00000136842	TMOD1	protein_coding	tropomodulin 1 [Source:HGNC Symbol;Acc:HGNC:11871]	5.00417	1.50175e-27
ENSG00000167861	HID1	protein_coding	HID1 domain containing [Source:HGNC Symbol;Acc:HGNC:15736]	5.00028	2.84517e-25
ENSG00000006016	CRLF1	protein_coding	cytokine receptor like factor 1 [Source:HGNC Symbol;Acc:HGNC:2364]	4.99812	5.59478e-44
ENSG00000130477	UNC13A	protein_coding	unc-13 homolog A [Source:HGNC Symbol;Acc:HGNC:23150]	4.98926	7.04319e-80
ENSG00000134853	PDGFRA	protein_coding	platelet derived growth factor receptor alpha [Source:HGNC Symbol;Acc:HGNC:8803]	4.9873	8.91611e-22
ENSG00000171843	MLLT3	protein_coding	MLLT3 super elongation complex subunit [Source:HGNC Symbol;Acc:HGNC:7136]	4.98283	2.11549e-99
ENSG00000215475	SIAH3	protein_coding	siah E3 ubiquitin protein ligase family member 3 [Source:HGNC Symbol;Acc:HGNC:30553]	4.97709	1.92249e-14
ENSG00000143195	ILDR2	protein_coding	immunoglobulin like domain containing receptor 2 [Source:HGNC Symbol;Acc:HGNC:18131]	4.94867	8.05407e-13
ENSG00000095370	SH2D3C	protein_coding	SH2 domain containing 3C [Source:HGNC Symbol;Acc:HGNC:16884]	4.92709	1.1142e-18
ENSG00000172733	PURG	protein_coding	purine rich element binding protein G [Source:HGNC Symbol;Acc:HGNC:17930]	4.90303	5.46036e-26
ENSG00000049130	KITLG	protein_coding	KIT ligand [Source:HGNC Symbol;Acc:HGNC:6343]	4.89643	1.70017e-18
ENSG00000166046	TCP11L2	protein_coding	t-complex 11 like 2 [Source:HGNC Symbol;Acc:HGNC:28627]	4.88056	1.78677e-17
ENSG00000171450	CDK5R2	protein_coding	cyclin dependent kinase 5 regulatory subunit 2 [Source:HGNC Symbol;Acc:HGNC:1776]	4.8734	8.87589e-70
ENSG00000164841	TMEM74	protein_coding	transmembrane protein 74 [Source:HGNC Symbol;Acc:HGNC:26409]	4.86855	3.98124e-28
ENSG00000141448	GATA6	protein_coding	GATA binding protein 6 [Source:HGNC Symbol;Acc:HGNC:4174]	4.84898	1.2018e-25
ENSG00000255330	AL096711.2	protein_coding	novel protein	4.84309	0.000208213
ENSG00000146005	PSD2	protein_coding	pleckstrin and Sec7 domain containing 2 [Source:HGNC Symbol;Acc:HGNC:19092]	4.84156	6.63386e-15
ENSG00000111879	FAM184A	protein_coding	family with sequence similarity 184 member A [Source:HGNC Symbol;Acc:HGNC:20991]	4.83144	4.09778e-20
ENSG00000117595	IRF6	protein_coding	interferon regulatory factor 6 [Source:HGNC Symbol;Acc:HGNC:6121]	4.82187	0.00102642
ENSG00000183044	ABAT	protein_coding	4-aminobutyrate aminotransferase [Source:HGNC Symbol;Acc:HGNC:23]	4.81292	3.88858e-57
ENSG00000089558	KCNH4	protein_coding	potassium voltage-gated channel subfamily H member 4 [Source:HGNC Symbol;Acc:HGNC:6253]	4.80481	1.06061e-12
ENSG00000187714	SLC18A3	protein_coding	solute carrier family 18 member A3 [Source:HGNC Symbol;Acc:HGNC:10936]	4.80421	5.58141e-11
ENSG00000183018	SPNS2	protein_coding	sphingolipid transporter 2 [Source:HGNC Symbol;Acc:HGNC:26992]	4.7999	1.40286e-09
ENSG00000153234	NR4A2	protein_coding	nuclear receptor subfamily 4 group A member 2 [Source:HGNC Symbol;Acc:HGNC:7981]	4.78487	4.22415e-22
ENSG00000169860	P2RY1	protein_coding	purinergic receptor P2Y1 [Source:HGNC Symbol;Acc:HGNC:8539]	4.76421	2.77463e-18
ENSG00000110675	ELMOD1	protein_coding	ELMO domain containing 1 [Source:HGNC Symbol;Acc:HGNC:25334]	4.76312	2.44091e-15
ENSG00000198914	POU3F3	protein_coding	POU class 3 homeobox 3 [Source:HGNC Symbol;Acc:HGNC:9216]	4.73295	2.38354e-27
ENSG00000135127	BICDL1	protein_coding	BICD family like cargo adaptor 1 [Source:HGNC Symbol;Acc:HGNC:28095]	4.72519	4.74926e-48
ENSG00000172403	SYNPO2	protein_coding	synaptopodin 2 [Source:HGNC Symbol;Acc:HGNC:17732]	4.72077	2.12081e-20
ENSG00000119715	ESRRB	protein_coding	estrogen related receptor beta [Source:HGNC Symbol;Acc:HGNC:3473]	4.71937	2.48101e-10
ENSG00000117115	PADI2	protein_coding	peptidyl arginine deiminase 2 [Source:HGNC Symbol;Acc:HGNC:18341]	4.68077	5.13763e-40
ENSG00000104967	NOVA2	protein_coding	NOVA alternative splicing regulator 2 [Source:HGNC Symbol;Acc:HGNC:7887]	4.67188	2.95417e-39
ENSG00000118777	ABCG2	protein_coding	ATP binding cassette subfamily G member 2 (Junior blood group) [Source:HGNC Symbol;Acc:HGNC:74]	4.66841	8.70679e-15
ENSG00000188322	SBK1	protein_coding	SH3 domain binding kinase 1 [Source:HGNC Symbol;Acc:HGNC:17699]	4.6572	3.60941e-68
ENSG00000181690	PLAG1	protein_coding	PLAG1 zinc finger [Source:HGNC Symbol;Acc:HGNC:9045]	4.6225	8.09553e-13
ENSG00000134709	HOOK1	protein_coding	hook microtubule tethering protein 1 [Source:HGNC Symbol;Acc:HGNC:19884]	4.61969	9.84131e-07
ENSG00000055163	CYFIP2	protein_coding	cytoplasmic FMR1 interacting protein 2 [Source:HGNC Symbol;Acc:HGNC:13760]	4.57329	2.00694e-47
ENSG00000174460	ZCCHC12	protein_coding	zinc finger CCHC-type containing 12 [Source:HGNC Symbol;Acc:HGNC:27273]	4.5561	6.55731e-44
ENSG00000119508	NR4A3	protein_coding	nuclear receptor subfamily 4 group A member 3 [Source:HGNC Symbol;Acc:HGNC:7982]	4.54424	9.30277e-35
ENSG00000173868	PHOSPHO1	protein_coding	phosphoethanolamine/phosphocholine phosphatase 1 [Source:HGNC Symbol;Acc:HGNC:16815]	4.53855	1.85289e-45
ENSG00000119915	ELOVL3	protein_coding	ELOVL fatty acid elongase 3 [Source:HGNC Symbol;Acc:HGNC:18047]	4.51317	1.93702e-27
ENSG00000170153	RNF150	protein_coding	ring finger protein 150 [Source:HGNC Symbol;Acc:HGNC:23138]	4.51221	1.27108e-29
ENSG00000137261	KIAA0319	protein_coding	KIAA0319 [Source:HGNC Symbol;Acc:HGNC:21580]	4.51217	4.32539e-30
ENSG00000286190	AC055839.2	protein_coding	uncharacterized LOC728392 [Source:NCBI gene;Acc:728392]	4.4924	2.00971e-64
ENSG00000007516	BAIAP3	protein_coding	BAI1 associated protein 3 [Source:HGNC Symbol;Acc:HGNC:948]	4.49174	1.02319e-31
ENSG00000158270	COLEC12	protein_coding	collectin subfamily member 12 [Source:HGNC Symbol;Acc:HGNC:16016]	4.48718	4.89253e-30
ENSG00000164181	ELOVL7	protein_coding	ELOVL fatty acid elongase 7 [Source:HGNC Symbol;Acc:HGNC:26292]	4.48008	1.86587e-27
ENSG00000129244	ATP1B2	protein_coding	ATPase Na+/K+ transporting subunit beta 2 [Source:HGNC Symbol;Acc:HGNC:805]	4.47453	4.67118e-66
ENSG00000197594	ENPP1	protein_coding	ectonucleotide pyrophosphatase/phosphodiesterase 1 [Source:HGNC Symbol;Acc:HGNC:3356]	4.46286	1.59489e-29
ENSG00000188158	NHS	protein_coding	NHS actin remodeling regulator [Source:HGNC Symbol;Acc:HGNC:7820]	4.45461	4.92243e-29
ENSG00000102924	CBLN1	protein_coding	cerebellin 1 precursor [Source:HGNC Symbol;Acc:HGNC:1543]	4.45223	3.07918e-30
ENSG00000146216	TTBK1	protein_coding	tau tubulin kinase 1 [Source:HGNC Symbol;Acc:HGNC:19140]	4.44446	1.79256e-18
ENSG00000055118	KCNH2	protein_coding	potassium voltage-gated channel subfamily H member 2 [Source:HGNC Symbol;Acc:HGNC:6251]	4.42859	1.14082e-49
ENSG00000104081	BMF	protein_coding	Bcl2 modifying factor [Source:HGNC Symbol;Acc:HGNC:24132]	4.42788	1.35328e-30
ENSG00000135917	SLC19A3	protein_coding	solute carrier family 19 member 3 [Source:HGNC Symbol;Acc:HGNC:16266]	4.42196	2.2714e-11
ENSG00000163531	NFASC	protein_coding	neurofascin [Source:HGNC Symbol;Acc:HGNC:29866]	4.41558	4.03727e-97
ENSG00000155961	RAB39B	protein_coding	RAB39B, member RAS oncogene family [Source:HGNC Symbol;Acc:HGNC:16499]	4.41271	5.0285e-50
ENSG00000248383	PCDHAC1	protein_coding	protocadherin alpha subfamily C, 1 [Source:HGNC Symbol;Acc:HGNC:8676]	4.41007	1.45261e-29
ENSG00000120251	GRIA2	protein_coding	glutamate ionotropic receptor AMPA type subunit 2 [Source:HGNC Symbol;Acc:HGNC:4572]	4.40464	6.44289e-09
ENSG00000185477	GPRIN3	protein_coding	GPRIN family member 3 [Source:HGNC Symbol;Acc:HGNC:27733]	4.39473	0.000446571
ENSG00000126016	AMOT	protein_coding	angiomotin [Source:HGNC Symbol;Acc:HGNC:17810]	4.39063	3.96467e-34
ENSG00000169129	AFAP1L2	protein_coding	actin filament associated protein 1 like 2 [Source:HGNC Symbol;Acc:HGNC:25901]	4.38155	6.37487e-15
ENSG00000168748	CA7	protein_coding	carbonic anhydrase 7 [Source:HGNC Symbol;Acc:HGNC:1381]	4.38026	1.04067e-14
ENSG00000010438	PRSS3	protein_coding	serine protease 3 [Source:HGNC Symbol;Acc:HGNC:9486]	4.37678	4.79398e-09
ENSG00000164684	ZNF704	protein_coding	zinc finger protein 704 [Source:HGNC Symbol;Acc:HGNC:32291]	4.36996	0.000190511
ENSG00000078549	ADCYAP1R1	protein_coding	ADCYAP receptor type I [Source:HGNC Symbol;Acc:HGNC:242]	4.34838	6.35843e-12
ENSG00000139112	GABARAPL1	protein_coding	GABA type A receptor associated protein like 1 [Source:HGNC Symbol;Acc:HGNC:4068]	4.34221	2.28142e-28
ENSG00000128849	CGNL1	protein_coding	cingulin like 1 [Source:HGNC Symbol;Acc:HGNC:25931]	4.33983	3.29535e-45
ENSG00000064042	LIMCH1	protein_coding	LIM and calponin homology domains 1 [Source:HGNC Symbol;Acc:HGNC:29191]	4.3387	2.78967e-08
ENSG00000161270	NPHS1	protein_coding	NPHS1 adhesion molecule, nephrin [Source:HGNC Symbol;Acc:HGNC:7908]	4.33753	2.86171e-20
ENSG00000185664	PMEL	protein_coding	premelanosome protein [Source:HGNC Symbol;Acc:HGNC:10880]	4.33634	3.98485e-15
ENSG00000139737	SLAIN1	protein_coding	SLAIN motif family member 1 [Source:HGNC Symbol;Acc:HGNC:26387]	4.33611	1.60098e-31
ENSG00000170500	LONRF2	protein_coding	LON peptidase N-terminal domain and ring finger 2 [Source:HGNC Symbol;Acc:HGNC:24788]	4.33459	1.13141e-12
ENSG00000160179	ABCG1	protein_coding	ATP binding cassette subfamily G member 1 [Source:HGNC Symbol;Acc:HGNC:73]	4.33285	3.92801e-23
ENSG00000132718	SYT11	protein_coding	synaptotagmin 11 [Source:HGNC Symbol;Acc:HGNC:19239]	4.32952	3.15275e-64
ENSG00000111834	RSPH4A	protein_coding	radial spoke head component 4A [Source:HGNC Symbol;Acc:HGNC:21558]	4.32936	1.70889e-14
ENSG00000074317	SNCB	protein_coding	synuclein beta [Source:HGNC Symbol;Acc:HGNC:11140]	4.30135	2.06202e-38
ENSG00000027075	PRKCH	protein_coding	protein kinase C eta [Source:HGNC Symbol;Acc:HGNC:9403]	4.29552	1.01174e-14
ENSG00000248485	PCP4L1	protein_coding	Purkinje cell protein 4 like 1 [Source:HGNC Symbol;Acc:HGNC:20448]	4.29047	2.18117e-07
ENSG00000120278	PLEKHG1	protein_coding	pleckstrin homology and RhoGEF domain containing G1 [Source:HGNC Symbol;Acc:HGNC:20884]	4.28717	4.02942e-10
ENSG00000111432	FZD10	protein_coding	frizzled class receptor 10 [Source:HGNC Symbol;Acc:HGNC:4039]	4.27279	9.59058e-11
ENSG00000100302	RASD2	protein_coding	RASD family member 2 [Source:HGNC Symbol;Acc:HGNC:18229]	4.25184	1.64329e-22
ENSG00000165474	GJB2	protein_coding	gap junction protein beta 2 [Source:HGNC Symbol;Acc:HGNC:4284]	4.24258	5.6992e-13
ENSG00000204789	ZNF204P	processed_pseudogene	zinc finger protein 204, pseudogene [Source:HGNC Symbol;Acc:HGNC:12995]	4.24214	1.66328e-58
ENSG00000138650	PCDH10	protein_coding	protocadherin 10 [Source:HGNC Symbol;Acc:HGNC:13404]	4.23374	2.25385e-10
ENSG00000122870	BICC1	protein_coding	BicC family RNA binding protein 1 [Source:HGNC Symbol;Acc:HGNC:19351]	4.22525	6.03178e-20
ENSG00000258555	SPECC1L-ADORA2A	protein_coding	SPECC1L-ADORA2A readthrough (NMD candidate) [Source:HGNC Symbol;Acc:HGNC:49185]	4.21684	0.0409354
ENSG00000071242	RPS6KA2	protein_coding	ribosomal protein S6 kinase A2 [Source:HGNC Symbol;Acc:HGNC:10431]	4.21132	3.05294e-19
ENSG00000135547	HEY2	protein_coding	hes related family bHLH transcription factor with YRPW motif 2 [Source:HGNC Symbol;Acc:HGNC:4881]	4.20692	1.1304e-08
ENSG00000118898	PPL	protein_coding	periplakin [Source:HGNC Symbol;Acc:HGNC:9273]	4.20102	1.69777e-19
ENSG00000102003	SYP	protein_coding	synaptophysin [Source:HGNC Symbol;Acc:HGNC:11506]	4.20066	8.89382e-27
ENSG00000139132	FGD4	protein_coding	FYVE, RhoGEF and PH domain containing 4 [Source:HGNC Symbol;Acc:HGNC:19125]	4.19764	8.06265e-20
ENSG00000187902	SHISA7	protein_coding	shisa family member 7 [Source:HGNC Symbol;Acc:HGNC:35409]	4.19719	2.13811e-76
ENSG00000076716	GPC4	protein_coding	glypican 4 [Source:HGNC Symbol;Acc:HGNC:4452]	4.18073	2.31954e-56
ENSG00000168952	STXBP6	protein_coding	syntaxin binding protein 6 [Source:HGNC Symbol;Acc:HGNC:19666]	4.17568	1.44697e-09
ENSG00000110002	VWA5A	protein_coding	von Willebrand factor A domain containing 5A [Source:HGNC Symbol;Acc:HGNC:6658]	4.17201	8.66454e-33
ENSG00000079691	CARMIL1	protein_coding	capping protein regulator and myosin 1 linker 1 [Source:HGNC Symbol;Acc:HGNC:21581]	4.17183	2.1681e-57
ENSG00000106714	CNTNAP3	protein_coding	contactin associated protein family member 3 [Source:HGNC Symbol;Acc:HGNC:13834]	4.16333	3.42314e-05
ENSG00000156869	FRRS1	protein_coding	ferric chelate reductase 1 [Source:HGNC Symbol;Acc:HGNC:27622]	4.15449	2.70514e-63
ENSG00000106688	SLC1A1	protein_coding	solute carrier family 1 member 1 [Source:HGNC Symbol;Acc:HGNC:10939]	4.1382	2.08158e-16
ENSG00000078053	AMPH	protein_coding	amphiphysin [Source:HGNC Symbol;Acc:HGNC:471]	4.12842	6.87018e-44
ENSG00000176884	GRIN1	protein_coding	glutamate ionotropic receptor NMDA type subunit 1 [Source:HGNC Symbol;Acc:HGNC:4584]	4.1282	1.19675e-10
ENSG00000131831	RAI2	protein_coding	retinoic acid induced 2 [Source:HGNC Symbol;Acc:HGNC:9835]	4.11572	4.01018e-29
ENSG00000164124	TMEM144	protein_coding	transmembrane protein 144 [Source:HGNC Symbol;Acc:HGNC:25633]	4.10762	1.22957e-19
ENSG00000137285	TUBB2B	protein_coding	tubulin beta 2B class IIb [Source:HGNC Symbol;Acc:HGNC:30829]	4.10131	2.92229e-195
ENSG00000152527	PLEKHH2	protein_coding	pleckstrin homology, MyTH4 and FERM domain containing H2 [Source:HGNC Symbol;Acc:HGNC:30506]	4.09846	9.28681e-30
ENSG00000213626	LBH	protein_coding	LBH regulator of WNT signaling pathway [Source:HGNC Symbol;Acc:HGNC:29532]	4.07882	1.2055e-22
ENSG00000223638	RFPL4A	protein_coding	ret finger protein like 4A [Source:HGNC Symbol;Acc:HGNC:16449]	4.05073	5.45382e-08
ENSG00000178233	TMEM151B	protein_coding	transmembrane protein 151B [Source:HGNC Symbol;Acc:HGNC:21315]	4.0494	5.33644e-19
ENSG00000115414	FN1	protein_coding	fibronectin 1 [Source:HGNC Symbol;Acc:HGNC:3778]	4.04882	6.44356e-20
ENSG00000104267	CA2	protein_coding	carbonic anhydrase 2 [Source:HGNC Symbol;Acc:HGNC:1373]	4.0472	8.73471e-09
ENSG00000156103	MMP16	protein_coding	matrix metallopeptidase 16 [Source:HGNC Symbol;Acc:HGNC:7162]	4.04521	7.11461e-11
ENSG00000128564	VGF	protein_coding	VGF nerve growth factor inducible [Source:HGNC Symbol;Acc:HGNC:12684]	4.04168	1.99801e-81
ENSG00000140465	CYP1A1	protein_coding	cytochrome P450 family 1 subfamily A member 1 [Source:HGNC Symbol;Acc:HGNC:2595]	4.03995	5.19453e-22
ENSG00000064300	NGFR	protein_coding	nerve growth factor receptor [Source:HGNC Symbol;Acc:HGNC:7809]	4.03271	2.19289e-235
ENSG00000120875	DUSP4	protein_coding	dual specificity phosphatase 4 [Source:HGNC Symbol;Acc:HGNC:3070]	4.02681	2.20236e-16
ENSG00000217236	SP9	protein_coding	Sp9 transcription factor [Source:HGNC Symbol;Acc:HGNC:30690]	4.00993	7.44292e-23
ENSG00000170989	S1PR1	protein_coding	sphingosine-1-phosphate receptor 1 [Source:HGNC Symbol;Acc:HGNC:3165]	4.00849	1.09144e-08
ENSG00000183578	TNFAIP8L3	protein_coding	TNF alpha induced protein 8 like 3 [Source:HGNC Symbol;Acc:HGNC:20620]	4.0064	1.76482e-15
ENSG00000177614	PGBD5	protein_coding	piggyBac transposable element derived 5 [Source:HGNC Symbol;Acc:HGNC:19405]	4.00225	7.19695e-13
ENSG00000087258	GNAO1	protein_coding	G protein subunit alpha o1 [Source:HGNC Symbol;Acc:HGNC:4389]	4.00196	1.00056e-44
ENSG00000229292	RFPL4AL1	protein_coding	ret finger protein like 4A like 1 [Source:HGNC Symbol;Acc:HGNC:45147]	3.99183	9.52025e-06
ENSG00000198478	SH3BGRL2	protein_coding	SH3 domain binding glutamate rich protein like 2 [Source:HGNC Symbol;Acc:HGNC:15567]	3.98755	2.40239e-59
ENSG00000176723	ZNF843	protein_coding	zinc finger protein 843 [Source:HGNC Symbol;Acc:HGNC:28710]	3.97876	6.57394e-16
ENSG00000154153	RETREG1	protein_coding	reticulophagy regulator 1 [Source:HGNC Symbol;Acc:HGNC:25964]	3.97497	1.10741e-11
ENSG00000203685	STUM	protein_coding	stum, mechanosensory transduction mediator homolog [Source:HGNC Symbol;Acc:HGNC:30491]	3.96118	1.3288e-15
ENSG00000105696	TMEM59L	protein_coding	transmembrane protein 59 like [Source:HGNC Symbol;Acc:HGNC:13237]	3.95218	3.53752e-98
ENSG00000126583	PRKCG	protein_coding	protein kinase C gamma [Source:HGNC Symbol;Acc:HGNC:9402]	3.94587	9.2648e-41
ENSG00000134775	FHOD3	protein_coding	formin homology 2 domain containing 3 [Source:HGNC Symbol;Acc:HGNC:26178]	3.94579	1.02079e-19
ENSG00000114861	FOXP1	protein_coding	forkhead box P1 [Source:HGNC Symbol;Acc:HGNC:3823]	3.94462	2.12876e-15
ENSG00000151623	NR3C2	protein_coding	nuclear receptor subfamily 3 group C member 2 [Source:HGNC Symbol;Acc:HGNC:7979]	3.92024	1.58077e-09
ENSG00000158164	TMSB15A	protein_coding	thymosin beta 15a [Source:HGNC Symbol;Acc:HGNC:30744]	3.91635	7.77409e-22
ENSG00000243696	AC006254.1	protein_coding	novel MUSTN1-ITIH4 readthrough	3.91315	1.57486e-25
ENSG00000188536	HBA2	protein_coding	hemoglobin subunit alpha 2 [Source:HGNC Symbol;Acc:HGNC:4824]	3.90749	6.03024e-06
ENSG00000028277	POU2F2	protein_coding	POU class 2 homeobox 2 [Source:HGNC Symbol;Acc:HGNC:9213]	3.90647	4.32221e-06
ENSG00000079931	MOXD1	protein_coding	monooxygenase DBH like 1 [Source:HGNC Symbol;Acc:HGNC:21063]	3.88956	4.54826e-08
ENSG00000170775	GPR37	protein_coding	G protein-coupled receptor 37 [Source:HGNC Symbol;Acc:HGNC:4494]	3.87993	1.5671e-13
ENSG00000100505	TRIM9	protein_coding	tripartite motif containing 9 [Source:HGNC Symbol;Acc:HGNC:16288]	3.87901	8.78824e-24
ENSG00000075891	PAX2	protein_coding	paired box 2 [Source:HGNC Symbol;Acc:HGNC:8616]	3.87881	1.53079e-12
ENSG00000129521	EGLN3	protein_coding	egl-9 family hypoxia inducible factor 3 [Source:HGNC Symbol;Acc:HGNC:14661]	3.86198	1.02478e-13
ENSG00000178947	SMIM10L2A	protein_coding	small integral membrane protein 10 like 2A [Source:HGNC Symbol;Acc:HGNC:34499]	3.85547	7.45831e-17
ENSG00000173210	ABLIM3	protein_coding	actin binding LIM protein family member 3 [Source:HGNC Symbol;Acc:HGNC:29132]	3.84543	2.91373e-14
ENSG00000206077	ZDHHC11B	protein_coding	zinc finger DHHC-type containing 11B [Source:HGNC Symbol;Acc:HGNC:32962]	3.84364	4.20275e-21
ENSG00000157851	DPYSL5	protein_coding	dihydropyrimidinase like 5 [Source:HGNC Symbol;Acc:HGNC:20637]	3.81647	1.04575e-96
ENSG00000177807	KCNJ10	protein_coding	potassium inwardly rectifying channel subfamily J member 10 [Source:HGNC Symbol;Acc:HGNC:6256]	3.81419	1.20598e-33
ENSG00000170873	MTSS1	protein_coding	MTSS I-BAR domain containing 1 [Source:HGNC Symbol;Acc:HGNC:20443]	3.80153	6.78336e-20
ENSG00000186862	PDZD7	protein_coding	PDZ domain containing 7 [Source:HGNC Symbol;Acc:HGNC:26257]	3.79206	3.03289e-28
ENSG00000129514	FOXA1	protein_coding	forkhead box A1 [Source:HGNC Symbol;Acc:HGNC:5021]	3.7918	2.39568e-16
ENSG00000154928	EPHB1	protein_coding	EPH receptor B1 [Source:HGNC Symbol;Acc:HGNC:3392]	3.78481	1.12628e-08
ENSG00000172771	EFCAB12	protein_coding	EF-hand calcium binding domain 12 [Source:HGNC Symbol;Acc:HGNC:28061]	3.78406	3.82426e-11
ENSG00000186310	NAP1L3	protein_coding	nucleosome assembly protein 1 like 3 [Source:HGNC Symbol;Acc:HGNC:7639]	3.76601	8.37271e-38
ENSG00000112379	ARFGEF3	protein_coding	ARFGEF family member 3 [Source:HGNC Symbol;Acc:HGNC:21213]	3.7629	3.39934e-45
ENSG00000071575	TRIB2	protein_coding	tribbles pseudokinase 2 [Source:HGNC Symbol;Acc:HGNC:30809]	3.76285	3.33856e-35
ENSG00000204381	LAYN	protein_coding	layilin [Source:HGNC Symbol;Acc:HGNC:29471]	3.74454	1.05955e-35
ENSG00000006611	USH1C	protein_coding	USH1 protein network component harmonin [Source:HGNC Symbol;Acc:HGNC:12597]	3.73265	5.15746e-06
ENSG00000075429	CACNG5	protein_coding	calcium voltage-gated channel auxiliary subunit gamma 5 [Source:HGNC Symbol;Acc:HGNC:1409]	3.72403	6.17183e-18
ENSG00000175445	LPL	protein_coding	lipoprotein lipase [Source:HGNC Symbol;Acc:HGNC:6677]	3.7206	4.01064e-05
ENSG00000117707	PROX1	protein_coding	prospero homeobox 1 [Source:HGNC Symbol;Acc:HGNC:9459]	3.72051	1.21034e-14
ENSG00000109321	AREG	protein_coding	amphiregulin [Source:HGNC Symbol;Acc:HGNC:651]	3.71857	6.43335e-11
ENSG00000205269	TMEM170B	protein_coding	transmembrane protein 170B [Source:HGNC Symbol;Acc:HGNC:34244]	3.70518	1.94841e-50
ENSG00000106733	NMRK1	protein_coding	nicotinamide riboside kinase 1 [Source:HGNC Symbol;Acc:HGNC:26057]	3.6983	3.95199e-08
ENSG00000174599	TRAM1L1	protein_coding	translocation associated membrane protein 1 like 1 [Source:HGNC Symbol;Acc:HGNC:28371]	3.69814	1.54345e-24
ENSG00000153012	LGI2	protein_coding	leucine rich repeat LGI family member 2 [Source:HGNC Symbol;Acc:HGNC:18710]	3.69795	3.14868e-13
ENSG00000155966	AFF2	protein_coding	AF4/FMR2 family member 2 [Source:HGNC Symbol;Acc:HGNC:3776]	3.68218	1.78168e-08
ENSG00000150510	FAM124A	protein_coding	family with sequence similarity 124 member A [Source:HGNC Symbol;Acc:HGNC:26413]	3.67512	1.44532e-15
ENSG00000162105	SHANK2	protein_coding	SH3 and multiple ankyrin repeat domains 2 [Source:HGNC Symbol;Acc:HGNC:14295]	3.67288	1.32315e-05
ENSG00000104888	SLC17A7	protein_coding	solute carrier family 17 member 7 [Source:HGNC Symbol;Acc:HGNC:16704]	3.67265	5.20719e-182
ENSG00000165521	EML5	protein_coding	EMAP like 5 [Source:HGNC Symbol;Acc:HGNC:18197]	3.66704	3.11707e-06
ENSG00000107518	ATRNL1	protein_coding	attractin like 1 [Source:HGNC Symbol;Acc:HGNC:29063]	3.65697	1.76413e-11
ENSG00000135678	CPM	protein_coding	carboxypeptidase M [Source:HGNC Symbol;Acc:HGNC:2311]	3.65065	3.89822e-18
ENSG00000184226	PCDH9	protein_coding	protocadherin 9 [Source:HGNC Symbol;Acc:HGNC:8661]	3.64818	5.03069e-13
ENSG00000189221	MAOA	protein_coding	monoamine oxidase A [Source:HGNC Symbol;Acc:HGNC:6833]	3.6441	1.43668e-23
ENSG00000197410	DCHS2	protein_coding	dachsous cadherin-related 2 [Source:HGNC Symbol;Acc:HGNC:23111]	3.64208	0.00124508
ENSG00000006283	CACNA1G	protein_coding	calcium voltage-gated channel subunit alpha1 G [Source:HGNC Symbol;Acc:HGNC:1394]	3.64109	1.59496e-44
ENSG00000170485	NPAS2	protein_coding	neuronal PAS domain protein 2 [Source:HGNC Symbol;Acc:HGNC:7895]	3.64036	3.41237e-05
ENSG00000189127	ANKRD34B	protein_coding	ankyrin repeat domain 34B [Source:HGNC Symbol;Acc:HGNC:33736]	3.64012	9.22125e-10
ENSG00000218336	TENM3	protein_coding	teneurin transmembrane protein 3 [Source:HGNC Symbol;Acc:HGNC:29944]	3.63064	3.30505e-08
ENSG00000005249	PRKAR2B	protein_coding	protein kinase cAMP-dependent type II regulatory subunit beta [Source:HGNC Symbol;Acc:HGNC:9392]	3.63064	1.45935e-84
ENSG00000180720	CHRM4	protein_coding	cholinergic receptor muscarinic 4 [Source:HGNC Symbol;Acc:HGNC:1953]	3.6295	9.37342e-35
ENSG00000153071	DAB2	protein_coding	DAB adaptor protein 2 [Source:HGNC Symbol;Acc:HGNC:2662]	3.6157	5.60387e-13
ENSG00000053747	LAMA3	protein_coding	laminin subunit alpha 3 [Source:HGNC Symbol;Acc:HGNC:6483]	3.60781	3.80828e-09
ENSG00000095303	PTGS1	protein_coding	prostaglandin-endoperoxide synthase 1 [Source:HGNC Symbol;Acc:HGNC:9604]	3.60766	2.15678e-13
ENSG00000186472	PCLO	protein_coding	piccolo presynaptic cytomatrix protein [Source:HGNC Symbol;Acc:HGNC:13406]	3.5773	7.02815e-12
ENSG00000183091	NEB	protein_coding	nebulin [Source:HGNC Symbol;Acc:HGNC:7720]	3.57371	3.4724e-07
ENSG00000069188	SDK2	protein_coding	sidekick cell adhesion molecule 2 [Source:HGNC Symbol;Acc:HGNC:19308]	3.56526	7.09118e-16
ENSG00000159871	LYPD5	protein_coding	LY6/PLAUR domain containing 5 [Source:HGNC Symbol;Acc:HGNC:26397]	3.54489	9.90796e-17
ENSG00000140968	IRF8	protein_coding	interferon regulatory factor 8 [Source:HGNC Symbol;Acc:HGNC:5358]	3.53509	3.64265e-12
ENSG00000124762	CDKN1A	protein_coding	cyclin dependent kinase inhibitor 1A [Source:HGNC Symbol;Acc:HGNC:1784]	3.53311	6.23269e-55
ENSG00000186868	MAPT	protein_coding	microtubule associated protein tau [Source:HGNC Symbol;Acc:HGNC:6893]	3.52999	1.97981e-64
ENSG00000107731	UNC5B	protein_coding	unc-5 netrin receptor B [Source:HGNC Symbol;Acc:HGNC:12568]	3.5278	1.43436e-39
ENSG00000163888	CAMK2N2	protein_coding	calcium/calmodulin dependent protein kinase II inhibitor 2 [Source:HGNC Symbol;Acc:HGNC:24197]	3.52229	9.62064e-91
ENSG00000174607	UGT8	protein_coding	UDP glycosyltransferase 8 [Source:HGNC Symbol;Acc:HGNC:12555]	3.52211	1.46106e-05
ENSG00000168785	TSPAN5	protein_coding	tetraspanin 5 [Source:HGNC Symbol;Acc:HGNC:17753]	3.51822	2.0014e-33
ENSG00000165300	SLITRK5	protein_coding	SLIT and NTRK like family member 5 [Source:HGNC Symbol;Acc:HGNC:20295]	3.50796	9.5434e-27
ENSG00000169894	MUC3A	protein_coding	mucin 3A, cell surface associated [Source:HGNC Symbol;Acc:HGNC:7513]	3.50151	1.59199e-53
ENSG00000142549	IGLON5	protein_coding	IgLON family member 5 [Source:HGNC Symbol;Acc:HGNC:34550]	3.50051	1.46861e-36
ENSG00000170745	KCNS3	protein_coding	potassium voltage-gated channel modifier subfamily S member 3 [Source:HGNC Symbol;Acc:HGNC:6302]	3.49996	7.20327e-25
ENSG00000131018	SYNE1	protein_coding	spectrin repeat containing nuclear envelope protein 1 [Source:HGNC Symbol;Acc:HGNC:17089]	3.4986	4.66993e-19
ENSG00000157388	CACNA1D	protein_coding	calcium voltage-gated channel subunit alpha1 D [Source:HGNC Symbol;Acc:HGNC:1391]	3.49612	4.2654e-07
ENSG00000131773	KHDRBS3	protein_coding	KH RNA binding domain containing, signal transduction associated 3 [Source:HGNC Symbol;Acc:HGNC:18117]	3.49327	2.20278e-24
ENSG00000163412	EIF4E3	protein_coding	eukaryotic translation initiation factor 4E family member 3 [Source:HGNC Symbol;Acc:HGNC:31837]	3.48893	5.97939e-62
ENSG00000214595	EML6	protein_coding	EMAP like 6 [Source:HGNC Symbol;Acc:HGNC:35412]	3.48696	4.72635e-11
ENSG00000123360	PDE1B	protein_coding	phosphodiesterase 1B [Source:HGNC Symbol;Acc:HGNC:8775]	3.48696	4.07678e-11
ENSG00000106772	PRUNE2	protein_coding	prune homolog 2 with BCH domain [Source:HGNC Symbol;Acc:HGNC:25209]	3.48008	4.24993e-12
ENSG00000213949	ITGA1	protein_coding	integrin subunit alpha 1 [Source:HGNC Symbol;Acc:HGNC:6134]	3.47459	8.42862e-06
ENSG00000163638	ADAMTS9	protein_coding	ADAM metallopeptidase with thrombospondin type 1 motif 9 [Source:HGNC Symbol;Acc:HGNC:13202]	3.46868	1.2364e-07
ENSG00000151491	EPS8	protein_coding	epidermal growth factor receptor pathway substrate 8 [Source:HGNC Symbol;Acc:HGNC:3420]	3.46597	3.27682e-17
ENSG00000163328	GPR155	protein_coding	G protein-coupled receptor 155 [Source:HGNC Symbol;Acc:HGNC:22951]	3.46403	2.99772e-13
ENSG00000140092	FBLN5	protein_coding	fibulin 5 [Source:HGNC Symbol;Acc:HGNC:3602]	3.45908	5.8496e-59
ENSG00000074211	PPP2R2C	protein_coding	protein phosphatase 2 regulatory subunit Bgamma [Source:HGNC Symbol;Acc:HGNC:9306]	3.45593	7.80114e-49
ENSG00000165029	ABCA1	protein_coding	ATP binding cassette subfamily A member 1 [Source:HGNC Symbol;Acc:HGNC:29]	3.44745	4.88933e-10
ENSG00000143590	EFNA3	protein_coding	ephrin A3 [Source:HGNC Symbol;Acc:HGNC:3223]	3.4409	3.36103e-183
ENSG00000196972	SMIM10L2B	protein_coding	small integral membrane protein 10 like 2B [Source:HGNC Symbol;Acc:HGNC:34500]	3.43906	5.69764e-12
ENSG00000135525	MAP7	protein_coding	microtubule associated protein 7 [Source:HGNC Symbol;Acc:HGNC:6869]	3.43866	2.22219e-12
ENSG00000108370	RGS9	protein_coding	regulator of G protein signaling 9 [Source:HGNC Symbol;Acc:HGNC:10004]	3.43799	1.64195e-39
ENSG00000075043	KCNQ2	protein_coding	potassium voltage-gated channel subfamily Q member 2 [Source:HGNC Symbol;Acc:HGNC:6296]	3.4346	0.00480759
ENSG00000145506	NKD2	protein_coding	NKD inhibitor of WNT signaling pathway 2 [Source:HGNC Symbol;Acc:HGNC:17046]	3.4336	0.0010045
ENSG00000184731	FAM110C	protein_coding	family with sequence similarity 110 member C [Source:HGNC Symbol;Acc:HGNC:33340]	3.43232	6.29041e-17
ENSG00000186648	CARMIL3	protein_coding	capping protein regulator and myosin 1 linker 3 [Source:HGNC Symbol;Acc:HGNC:20272]	3.42704	2.06576e-21
ENSG00000151117	TMEM86A	protein_coding	transmembrane protein 86A [Source:HGNC Symbol;Acc:HGNC:26890]	3.41771	6.26229e-11
ENSG00000105642	KCNN1	protein_coding	potassium calcium-activated channel subfamily N member 1 [Source:HGNC Symbol;Acc:HGNC:6290]	3.41232	1.03977e-25
ENSG00000260691	ANKRD20A1	protein_coding	ankyrin repeat domain 20 family member A1 [Source:HGNC Symbol;Acc:HGNC:23665]	3.4058	0.000453735
ENSG00000177464	GPR4	protein_coding	G protein-coupled receptor 4 [Source:HGNC Symbol;Acc:HGNC:4497]	3.40296	1.04788e-23
ENSG00000143858	SYT2	protein_coding	synaptotagmin 2 [Source:HGNC Symbol;Acc:HGNC:11510]	3.40096	6.67855e-40
ENSG00000205744	DENND1C	protein_coding	DENN domain containing 1C [Source:HGNC Symbol;Acc:HGNC:26225]	3.39329	7.1344e-44
ENSG00000143882	ATP6V1C2	protein_coding	ATPase H+ transporting V1 subunit C2 [Source:HGNC Symbol;Acc:HGNC:18264]	3.38306	9.39368e-12
ENSG00000151575	TEX9	protein_coding	testis expressed 9 [Source:HGNC Symbol;Acc:HGNC:29585]	3.38026	2.26363e-26
ENSG00000121454	LHX4	protein_coding	LIM homeobox 4 [Source:HGNC Symbol;Acc:HGNC:21734]	3.37802	7.04749e-26
ENSG00000143375	CGN	protein_coding	cingulin [Source:HGNC Symbol;Acc:HGNC:17429]	3.37757	2.23274e-35
ENSG00000175985	PLEKHD1	protein_coding	pleckstrin homology and coiled-coil domain containing D1 [Source:HGNC Symbol;Acc:HGNC:20148]	3.37109	8.32846e-06
ENSG00000165757	JCAD	protein_coding	junctional cadherin 5 associated [Source:HGNC Symbol;Acc:HGNC:29283]	3.36963	1.35225e-51
ENSG00000108387	SEPTIN4	protein_coding	septin 4 [Source:HGNC Symbol;Acc:HGNC:9165]	3.36885	5.29837e-40
ENSG00000277443	MARCKS	protein_coding	myristoylated alanine rich protein kinase C substrate [Source:HGNC Symbol;Acc:HGNC:6759]	3.36818	6.23826e-94
ENSG00000141750	STAC2	protein_coding	SH3 and cysteine rich domain 2 [Source:HGNC Symbol;Acc:HGNC:23990]	3.36725	2.94393e-70
ENSG00000149295	DRD2	protein_coding	dopamine receptor D2 [Source:HGNC Symbol;Acc:HGNC:3023]	3.36591	1.76487e-07
ENSG00000129990	SYT5	protein_coding	synaptotagmin 5 [Source:HGNC Symbol;Acc:HGNC:11513]	3.3655	1.05756e-16
ENSG00000174514	MFSD4A	protein_coding	major facilitator superfamily domain containing 4A [Source:HGNC Symbol;Acc:HGNC:25433]	3.36342	3.92642e-07
ENSG00000159753	CARMIL2	protein_coding	capping protein regulator and myosin 1 linker 2 [Source:HGNC Symbol;Acc:HGNC:27089]	3.36225	2.96584e-21
ENSG00000189184	PCDH18	protein_coding	protocadherin 18 [Source:HGNC Symbol;Acc:HGNC:14268]	3.35958	0.000348793
ENSG00000052126	PLEKHA5	protein_coding	pleckstrin homology domain containing A5 [Source:HGNC Symbol;Acc:HGNC:30036]	3.35131	1.74484e-37
ENSG00000184381	PLA2G6	protein_coding	phospholipase A2 group VI [Source:HGNC Symbol;Acc:HGNC:9039]	3.35013	3.03303e-28
ENSG00000253368	TRNP1	protein_coding	TMF1 regulated nuclear protein 1 [Source:HGNC Symbol;Acc:HGNC:34348]	3.34586	2.75856e-21
ENSG00000151690	MFSD6	protein_coding	major facilitator superfamily domain containing 6 [Source:HGNC Symbol;Acc:HGNC:24711]	3.34437	9.97105e-29
ENSG00000139182	CLSTN3	protein_coding	calsyntenin 3 [Source:HGNC Symbol;Acc:HGNC:18371]	3.34372	4.27713e-32
ENSG00000076641	PAG1	protein_coding	phosphoprotein membrane anchor with glycosphingolipid microdomains 1 [Source:HGNC Symbol;Acc:HGNC:30043]	3.34318	1.87652e-12
ENSG00000127585	FBXL16	protein_coding	F-box and leucine rich repeat protein 16 [Source:HGNC Symbol;Acc:HGNC:14150]	3.33361	2.35336e-49
ENSG00000176658	MYO1D	protein_coding	myosin ID [Source:HGNC Symbol;Acc:HGNC:7598]	3.32994	1.71059e-20
ENSG00000127824	TUBA4A	protein_coding	tubulin alpha 4a [Source:HGNC Symbol;Acc:HGNC:12407]	3.32812	1.26784e-36
ENSG00000153707	PTPRD	protein_coding	protein tyrosine phosphatase receptor type D [Source:HGNC Symbol;Acc:HGNC:9668]	3.32179	1.56911e-05
ENSG00000140986	RPL3L	protein_coding	ribosomal protein L3 like [Source:HGNC Symbol;Acc:HGNC:10351]	3.31865	9.93443e-06
ENSG00000074416	MGLL	protein_coding	monoglyceride lipase [Source:HGNC Symbol;Acc:HGNC:17038]	3.31697	1.72226e-06
ENSG00000140600	SH3GL3	protein_coding	SH3 domain containing GRB2 like 3, endophilin A3 [Source:HGNC Symbol;Acc:HGNC:10832]	3.31247	1.55747e-09
ENSG00000113196	HAND1	protein_coding	heart and neural crest derivatives expressed 1 [Source:HGNC Symbol;Acc:HGNC:4807]	3.30678	9.27711e-16
ENSG00000165113	GKAP1	protein_coding	G kinase anchoring protein 1 [Source:HGNC Symbol;Acc:HGNC:17496]	3.30493	1.74927e-10
ENSG00000130558	OLFM1	protein_coding	olfactomedin 1 [Source:HGNC Symbol;Acc:HGNC:17187]	3.29837	2.99118e-35
ENSG00000171877	FRMD5	protein_coding	FERM domain containing 5 [Source:HGNC Symbol;Acc:HGNC:28214]	3.29815	3.89702e-14
ENSG00000159167	STC1	protein_coding	stanniocalcin 1 [Source:HGNC Symbol;Acc:HGNC:11373]	3.29713	1.08189e-49
ENSG00000188921	HACD4	protein_coding	3-hydroxyacyl-CoA dehydratase 4 [Source:HGNC Symbol;Acc:HGNC:20920]	3.29366	1.13779e-09
ENSG00000167619	TMEM145	protein_coding	transmembrane protein 145 [Source:HGNC Symbol;Acc:HGNC:26912]	3.28714	1.40055e-13
ENSG00000137266	SLC22A23	protein_coding	solute carrier family 22 member 23 [Source:HGNC Symbol;Acc:HGNC:21106]	3.2815	6.3726e-16
ENSG00000119125	GDA	protein_coding	guanine deaminase [Source:HGNC Symbol;Acc:HGNC:4212]	3.27393	7.27534e-06
ENSG00000074181	NOTCH3	protein_coding	notch receptor 3 [Source:HGNC Symbol;Acc:HGNC:7883]	3.27027	2.19343e-37
ENSG00000187672	ERC2	protein_coding	ELKS/RAB6-interacting/CAST family member 2 [Source:HGNC Symbol;Acc:HGNC:31922]	3.26603	1.41222e-13
ENSG00000149328	GLB1L2	protein_coding	galactosidase beta 1 like 2 [Source:HGNC Symbol;Acc:HGNC:25129]	3.25084	1.5377e-24
ENSG00000112394	SLC16A10	protein_coding	solute carrier family 16 member 10 [Source:HGNC Symbol;Acc:HGNC:17027]	3.24312	2.53776e-08
ENSG00000140057	AK7	protein_coding	adenylate kinase 7 [Source:HGNC Symbol;Acc:HGNC:20091]	3.24189	3.44325e-21
ENSG00000164683	HEY1	protein_coding	hes related family bHLH transcription factor with YRPW motif 1 [Source:HGNC Symbol;Acc:HGNC:4880]	3.23821	1.20155e-26
ENSG00000196139	AKR1C3	protein_coding	aldo-keto reductase family 1 member C3 [Source:HGNC Symbol;Acc:HGNC:386]	3.23452	9.73669e-27
ENSG00000006377	DLX6	protein_coding	distal-less homeobox 6 [Source:HGNC Symbol;Acc:HGNC:2919]	3.23269	1.26333e-16
ENSG00000100626	GALNT16	protein_coding	polypeptide N-acetylgalactosaminyltransferase 16 [Source:HGNC Symbol;Acc:HGNC:23233]	3.23067	2.54033e-23
ENSG00000162426	SLC45A1	protein_coding	solute carrier family 45 member 1 [Source:HGNC Symbol;Acc:HGNC:17939]	3.22963	4.74012e-55
ENSG00000125384	PTGER2	protein_coding	prostaglandin E receptor 2 [Source:HGNC Symbol;Acc:HGNC:9594]	3.22615	7.23169e-06
ENSG00000152969	JAKMIP1	protein_coding	janus kinase and microtubule interacting protein 1 [Source:HGNC Symbol;Acc:HGNC:26460]	3.2133	6.90441e-16
ENSG00000167191	GPRC5B	protein_coding	G protein-coupled receptor class C group 5 member B [Source:HGNC Symbol;Acc:HGNC:13308]	3.2128	2.21453e-58
ENSG00000243244	STON1	protein_coding	stonin 1 [Source:HGNC Symbol;Acc:HGNC:17003]	3.20643	1.13212e-59
ENSG00000164211	STARD4	protein_coding	StAR related lipid transfer domain containing 4 [Source:HGNC Symbol;Acc:HGNC:18058]	3.20239	6.61995e-28
ENSG00000165194	PCDH19	protein_coding	protocadherin 19 [Source:HGNC Symbol;Acc:HGNC:14270]	3.196	2.73143e-08
ENSG00000173253	DMRT2	protein_coding	doublesex and mab-3 related transcription factor 2 [Source:HGNC Symbol;Acc:HGNC:2935]	3.19221	3.57872e-12
ENSG00000104833	TUBB4A	protein_coding	tubulin beta 4A class IVa [Source:HGNC Symbol;Acc:HGNC:20774]	3.19135	5.22381e-77
ENSG00000107485	GATA3	protein_coding	GATA binding protein 3 [Source:HGNC Symbol;Acc:HGNC:4172]	3.18421	1.08152e-12
ENSG00000008086	CDKL5	protein_coding	cyclin dependent kinase like 5 [Source:HGNC Symbol;Acc:HGNC:11411]	3.17308	1.06399e-25
ENSG00000158258	CLSTN2	protein_coding	calsyntenin 2 [Source:HGNC Symbol;Acc:HGNC:17448]	3.17184	2.29137e-05
ENSG00000188064	WNT7B	protein_coding	Wnt family member 7B [Source:HGNC Symbol;Acc:HGNC:12787]	3.1697	2.38084e-10
ENSG00000122877	EGR2	protein_coding	early growth response 2 [Source:HGNC Symbol;Acc:HGNC:3239]	3.16952	2.87173e-08
ENSG00000143344	RGL1	protein_coding	ral guanine nucleotide dissociation stimulator like 1 [Source:HGNC Symbol;Acc:HGNC:30281]	3.16845	1.52606e-47
ENSG00000125430	HS3ST3B1	protein_coding	heparan sulfate-glucosamine 3-sulfotransferase 3B1 [Source:HGNC Symbol;Acc:HGNC:5198]	3.16598	1.94139e-21
ENSG00000157423	HYDIN	protein_coding	HYDIN axonemal central pair apparatus protein [Source:HGNC Symbol;Acc:HGNC:19368]	3.16413	1.81687e-12
ENSG00000114790	ARHGEF26	protein_coding	Rho guanine nucleotide exchange factor 26 [Source:HGNC Symbol;Acc:HGNC:24490]	3.16401	0.00095091
ENSG00000101445	PPP1R16B	protein_coding	protein phosphatase 1 regulatory subunit 16B [Source:HGNC Symbol;Acc:HGNC:15850]	3.16353	1.13024e-47
ENSG00000128917	DLL4	protein_coding	delta like canonical Notch ligand 4 [Source:HGNC Symbol;Acc:HGNC:2910]	3.16226	2.08158e-16
ENSG00000115266	APC2	protein_coding	APC regulator of WNT signaling pathway 2 [Source:HGNC Symbol;Acc:HGNC:24036]	3.16079	3.97578e-21
ENSG00000167244	IGF2	protein_coding	insulin like growth factor 2 [Source:HGNC Symbol;Acc:HGNC:5466]	3.1522	7.0578e-15
ENSG00000090238	YPEL3	protein_coding	yippee like 3 [Source:HGNC Symbol;Acc:HGNC:18327]	3.14631	4.42684e-13
ENSG00000217801	AL390719.1	transcribed_unprocessed_pseudogene	protein tyrosine phosphatase family pseudogene	3.14531	6.86618e-20
ENSG00000176533	GNG7	protein_coding	G protein subunit gamma 7 [Source:HGNC Symbol;Acc:HGNC:4410]	3.13955	7.55181e-35
ENSG00000075651	PLD1	protein_coding	phospholipase D1 [Source:HGNC Symbol;Acc:HGNC:9067]	3.13578	5.44634e-07
ENSG00000121966	CXCR4	protein_coding	C-X-C motif chemokine receptor 4 [Source:HGNC Symbol;Acc:HGNC:2561]	3.1348	9.22513e-22
ENSG00000243753	HLA-L	transcribed_unprocessed_pseudogene	major histocompatibility complex, class I, L (pseudogene) [Source:HGNC Symbol;Acc:HGNC:4970]	3.12447	0.0143105
ENSG00000258659	TRIM34	protein_coding	tripartite motif containing 34 [Source:HGNC Symbol;Acc:HGNC:10063]	3.12324	7.88064e-06
ENSG00000160471	COX6B2	protein_coding	cytochrome c oxidase subunit 6B2 [Source:HGNC Symbol;Acc:HGNC:24380]	3.12148	2.87097e-17
ENSG00000116675	DNAJC6	protein_coding	DnaJ heat shock protein family (Hsp40) member C6 [Source:HGNC Symbol;Acc:HGNC:15469]	3.12114	1.12199e-12
ENSG00000198729	PPP1R14C	protein_coding	protein phosphatase 1 regulatory inhibitor subunit 14C [Source:HGNC Symbol;Acc:HGNC:14952]	3.12075	6.34816e-33
ENSG00000111859	NEDD9	protein_coding	neural precursor cell expressed, developmentally down-regulated 9 [Source:HGNC Symbol;Acc:HGNC:7733]	3.11674	6.4452e-23
ENSG00000124406	ATP8A1	protein_coding	ATPase phospholipid transporting 8A1 [Source:HGNC Symbol;Acc:HGNC:13531]	3.11598	2.36415e-09
ENSG00000205683	DPF3	protein_coding	double PHD fingers 3 [Source:HGNC Symbol;Acc:HGNC:17427]	3.11008	1.96156e-14
ENSG00000137331	IER3	protein_coding	immediate early response 3 [Source:HGNC Symbol;Acc:HGNC:5392]	3.0872	1.21193e-46
ENSG00000139549	DHH	protein_coding	desert hedgehog signaling molecule [Source:HGNC Symbol;Acc:HGNC:2865]	3.08095	6.02283e-15
ENSG00000264058	AC073508.2	protein_coding	novel transcript	3.07891	0.00126358
ENSG00000065361	ERBB3	protein_coding	erb-b2 receptor tyrosine kinase 3 [Source:HGNC Symbol;Acc:HGNC:3431]	3.07497	2.93398e-14
ENSG00000189195	BTBD8	protein_coding	BTB domain containing 8 [Source:HGNC Symbol;Acc:HGNC:21019]	3.07292	2.28319e-13
ENSG00000019505	SYT13	protein_coding	synaptotagmin 13 [Source:HGNC Symbol;Acc:HGNC:14962]	3.07074	2.51063e-06
ENSG00000157766	ACAN	protein_coding	aggrecan [Source:HGNC Symbol;Acc:HGNC:319]	3.06598	1.03956e-06
ENSG00000095587	TLL2	protein_coding	tolloid like 2 [Source:HGNC Symbol;Acc:HGNC:11844]	3.06397	4.00427e-19
ENSG00000068615	REEP1	protein_coding	receptor accessory protein 1 [Source:HGNC Symbol;Acc:HGNC:25786]	3.06241	3.40407e-21
ENSG00000111344	RASAL1	protein_coding	RAS protein activator like 1 [Source:HGNC Symbol;Acc:HGNC:9873]	3.06032	5.12793e-09
ENSG00000143061	IGSF3	protein_coding	immunoglobulin superfamily member 3 [Source:HGNC Symbol;Acc:HGNC:5950]	3.05763	9.59244e-30
ENSG00000119698	PPP4R4	protein_coding	protein phosphatase 4 regulatory subunit 4 [Source:HGNC Symbol;Acc:HGNC:23788]	3.05237	6.74632e-27
ENSG00000163995	ABLIM2	protein_coding	actin binding LIM protein family member 2 [Source:HGNC Symbol;Acc:HGNC:19195]	3.05146	1.57093e-05
ENSG00000154529	CNTNAP3B	protein_coding	contactin associated protein family member 3B [Source:HGNC Symbol;Acc:HGNC:32035]	3.04981	1.64834e-05
ENSG00000184524	CEND1	protein_coding	cell cycle exit and neuronal differentiation 1 [Source:HGNC Symbol;Acc:HGNC:24153]	3.04008	2.3817e-52
ENSG00000106546	AHR	protein_coding	aryl hydrocarbon receptor [Source:HGNC Symbol;Acc:HGNC:348]	3.02961	1.34916e-13
ENSG00000187123	LYPD6	protein_coding	LY6/PLAUR domain containing 6 [Source:HGNC Symbol;Acc:HGNC:28751]	3.02842	7.78863e-10
ENSG00000101955	SRPX	protein_coding	sushi repeat containing protein X-linked [Source:HGNC Symbol;Acc:HGNC:11309]	3.02832	1.56497e-18
ENSG00000136040	PLXNC1	protein_coding	plexin C1 [Source:HGNC Symbol;Acc:HGNC:9106]	3.02815	1.8797e-07
ENSG00000081189	MEF2C	protein_coding	myocyte enhancer factor 2C [Source:HGNC Symbol;Acc:HGNC:6996]	3.02804	0.000548677
ENSG00000112964	GHR	protein_coding	growth hormone receptor [Source:HGNC Symbol;Acc:HGNC:4263]	3.02707	2.46728e-10
ENSG00000182359	KBTBD3	protein_coding	kelch repeat and BTB domain containing 3 [Source:HGNC Symbol;Acc:HGNC:22934]	3.0252	2.25203e-15
ENSG00000122733	PHF24	protein_coding	PHD finger protein 24 [Source:HGNC Symbol;Acc:HGNC:29180]	3.02436	0.00127079
ENSG00000104381	GDAP1	protein_coding	ganglioside induced differentiation associated protein 1 [Source:HGNC Symbol;Acc:HGNC:15968]	3.02297	4.97407e-41
ENSG00000183833	MAATS1	protein_coding	MYCBP associated and testis expressed 1 [Source:HGNC Symbol;Acc:HGNC:24010]	3.02206	7.12248e-12
ENSG00000003137	CYP26B1	protein_coding	cytochrome P450 family 26 subfamily B member 1 [Source:HGNC Symbol;Acc:HGNC:20581]	3.01293	3.5304e-15
ENSG00000115507	OTX1	protein_coding	orthodenticle homeobox 1 [Source:HGNC Symbol;Acc:HGNC:8521]	3.00809	1.59911e-21
ENSG00000196586	MYO6	protein_coding	myosin VI [Source:HGNC Symbol;Acc:HGNC:7605]	3.00453	2.59887e-13
ENSG00000214456	PLIN5	protein_coding	perilipin 5 [Source:HGNC Symbol;Acc:HGNC:33196]	3.00391	3.35919e-06
ENSG00000157152	SYN2	protein_coding	synapsin II [Source:HGNC Symbol;Acc:HGNC:11495]	3.00319	1.04898e-10
ENSG00000175264	CHST1	protein_coding	carbohydrate sulfotransferase 1 [Source:HGNC Symbol;Acc:HGNC:1969]	2.9991	3.41175e-37
ENSG00000138587	MNS1	protein_coding	meiosis specific nuclear structural 1 [Source:HGNC Symbol;Acc:HGNC:29636]	2.99196	4.83602e-09
ENSG00000073350	LLGL2	protein_coding	LLGL scribble cell polarity complex component 2 [Source:HGNC Symbol;Acc:HGNC:6629]	2.99189	2.69565e-32
ENSG00000198168	SVIP	protein_coding	small VCP interacting protein [Source:HGNC Symbol;Acc:HGNC:25238]	2.98993	4.74737e-05
ENSG00000163406	SLC15A2	protein_coding	solute carrier family 15 member 2 [Source:HGNC Symbol;Acc:HGNC:10921]	2.98826	0.000730539
ENSG00000157103	SLC6A1	protein_coding	solute carrier family 6 member 1 [Source:HGNC Symbol;Acc:HGNC:11042]	2.98792	4.26715e-22
ENSG00000119547	ONECUT2	protein_coding	one cut homeobox 2 [Source:HGNC Symbol;Acc:HGNC:8139]	2.98541	1.00263e-33
ENSG00000184481	FOXO4	protein_coding	forkhead box O4 [Source:HGNC Symbol;Acc:HGNC:7139]	2.98227	7.81343e-10
ENSG00000141449	GREB1L	protein_coding	GREB1 like retinoic acid receptor coactivator [Source:HGNC Symbol;Acc:HGNC:31042]	2.97732	5.19832e-10
ENSG00000118257	NRP2	protein_coding	neuropilin 2 [Source:HGNC Symbol;Acc:HGNC:8005]	2.97254	5.48639e-06
ENSG00000198597	ZNF536	protein_coding	zinc finger protein 536 [Source:HGNC Symbol;Acc:HGNC:29025]	2.97034	5.47403e-09
ENSG00000102230	PCYT1B	protein_coding	phosphate cytidylyltransferase 1, choline, beta [Source:HGNC Symbol;Acc:HGNC:8755]	2.97011	1.56492e-06
ENSG00000163864	NMNAT3	protein_coding	nicotinamide nucleotide adenylyltransferase 3 [Source:HGNC Symbol;Acc:HGNC:20989]	2.96328	1.19761e-16
ENSG00000127152	BCL11B	protein_coding	BAF chromatin remodeling complex subunit BCL11B [Source:HGNC Symbol;Acc:HGNC:13222]	2.96048	1.71164e-39
ENSG00000135116	HRK	protein_coding	harakiri, BCL2 interacting protein [Source:HGNC Symbol;Acc:HGNC:5185]	2.96013	6.26626e-07
ENSG00000041353	RAB27B	protein_coding	RAB27B, member RAS oncogene family [Source:HGNC Symbol;Acc:HGNC:9767]	2.95282	1.96559e-05
ENSG00000139318	DUSP6	protein_coding	dual specificity phosphatase 6 [Source:HGNC Symbol;Acc:HGNC:3072]	2.95013	1.68105e-08
ENSG00000139970	RTN1	protein_coding	reticulon 1 [Source:HGNC Symbol;Acc:HGNC:10467]	2.94274	3.48125e-12
ENSG00000008056	SYN1	protein_coding	synapsin I [Source:HGNC Symbol;Acc:HGNC:11494]	2.93894	3.22465e-49
ENSG00000213424	KRT222	protein_coding	keratin 222 [Source:HGNC Symbol;Acc:HGNC:28695]	2.93866	7.86077e-06
ENSG00000131459	GFPT2	protein_coding	glutamine-fructose-6-phosphate transaminase 2 [Source:HGNC Symbol;Acc:HGNC:4242]	2.93746	6.73826e-103
ENSG00000221818	EBF2	protein_coding	EBF transcription factor 2 [Source:HGNC Symbol;Acc:HGNC:19090]	2.93719	2.56075e-10
ENSG00000188848	BEND4	protein_coding	BEN domain containing 4 [Source:HGNC Symbol;Acc:HGNC:23815]	2.93231	3.07858e-15
ENSG00000115194	SLC30A3	protein_coding	solute carrier family 30 member 3 [Source:HGNC Symbol;Acc:HGNC:11014]	2.92896	2.72481e-33
ENSG00000179292	TMEM151A	protein_coding	transmembrane protein 151A [Source:HGNC Symbol;Acc:HGNC:28497]	2.92772	5.62409e-50
ENSG00000046653	GPM6B	protein_coding	glycoprotein M6B [Source:HGNC Symbol;Acc:HGNC:4461]	2.92012	4.12805e-15
ENSG00000114948	ADAM23	protein_coding	ADAM metallopeptidase domain 23 [Source:HGNC Symbol;Acc:HGNC:202]	2.91789	2.76361e-24
ENSG00000185634	SHC4	protein_coding	SHC adaptor protein 4 [Source:HGNC Symbol;Acc:HGNC:16743]	2.91454	9.46555e-11
ENSG00000157214	STEAP2	protein_coding	STEAP2 metalloreductase [Source:HGNC Symbol;Acc:HGNC:17885]	2.91023	7.55092e-05
ENSG00000140284	SLC27A2	protein_coding	solute carrier family 27 member 2 [Source:HGNC Symbol;Acc:HGNC:10996]	2.90965	1.70554e-07
ENSG00000158457	TSPAN33	protein_coding	tetraspanin 33 [Source:HGNC Symbol;Acc:HGNC:28743]	2.90924	1.71097e-50
ENSG00000132122	SPATA6	protein_coding	spermatogenesis associated 6 [Source:HGNC Symbol;Acc:HGNC:18309]	2.9081	1.55527e-15
ENSG00000132470	ITGB4	protein_coding	integrin subunit beta 4 [Source:HGNC Symbol;Acc:HGNC:6158]	2.90366	6.88432e-13
ENSG00000179388	EGR3	protein_coding	early growth response 3 [Source:HGNC Symbol;Acc:HGNC:3240]	2.90239	1.54799e-10
ENSG00000065809	FAM107B	protein_coding	family with sequence similarity 107 member B [Source:HGNC Symbol;Acc:HGNC:23726]	2.89777	1.26038e-23
ENSG00000144369	FAM171B	protein_coding	family with sequence similarity 171 member B [Source:HGNC Symbol;Acc:HGNC:29412]	2.8931	2.27542e-21
ENSG00000188659	SAXO2	protein_coding	stabilizer of axonemal microtubules 2 [Source:HGNC Symbol;Acc:HGNC:33727]	2.89077	9.10177e-05
ENSG00000046604	DSG2	protein_coding	desmoglein 2 [Source:HGNC Symbol;Acc:HGNC:3049]	2.88689	5.09818e-29
ENSG00000182389	CACNB4	protein_coding	calcium voltage-gated channel auxiliary subunit beta 4 [Source:HGNC Symbol;Acc:HGNC:1404]	2.8861	8.10431e-12
ENSG00000173890	GPR160	protein_coding	G protein-coupled receptor 160 [Source:HGNC Symbol;Acc:HGNC:23693]	2.88312	3.43531e-33
ENSG00000005469	CROT	protein_coding	carnitine O-octanoyltransferase [Source:HGNC Symbol;Acc:HGNC:2366]	2.88283	4.47559e-23
ENSG00000136574	GATA4	protein_coding	GATA binding protein 4 [Source:HGNC Symbol;Acc:HGNC:4173]	2.87751	3.57622e-05
ENSG00000169218	RSPO1	protein_coding	R-spondin 1 [Source:HGNC Symbol;Acc:HGNC:21679]	2.87521	3.4475e-16
ENSG00000122574	WIPF3	protein_coding	WAS/WASL interacting protein family member 3 [Source:HGNC Symbol;Acc:HGNC:22004]	2.87215	5.12716e-06
ENSG00000153982	GDPD1	protein_coding	glycerophosphodiester phosphodiesterase domain containing 1 [Source:HGNC Symbol;Acc:HGNC:20883]	2.87041	2.88111e-28
ENSG00000157734	SNX22	protein_coding	sorting nexin 22 [Source:HGNC Symbol;Acc:HGNC:16315]	2.86935	4.61045e-18
ENSG00000110318	CEP126	protein_coding	centrosomal protein 126 [Source:HGNC Symbol;Acc:HGNC:29264]	2.86841	2.55877e-23
ENSG00000125744	RTN2	protein_coding	reticulon 2 [Source:HGNC Symbol;Acc:HGNC:10468]	2.86529	3.27086e-17
ENSG00000139160	ETFBKMT	protein_coding	electron transfer flavoprotein subunit beta lysine methyltransferase [Source:HGNC Symbol;Acc:HGNC:28739]	2.86476	1.3667e-11
ENSG00000121904	CSMD2	protein_coding	CUB and Sushi multiple domains 2 [Source:HGNC Symbol;Acc:HGNC:19290]	2.86031	5.26872e-05
ENSG00000152503	TRIM36	protein_coding	tripartite motif containing 36 [Source:HGNC Symbol;Acc:HGNC:16280]	2.85829	3.06392e-09
ENSG00000103089	FA2H	protein_coding	fatty acid 2-hydroxylase [Source:HGNC Symbol;Acc:HGNC:21197]	2.8515	0.000148915
ENSG00000158813	EDA	protein_coding	ectodysplasin A [Source:HGNC Symbol;Acc:HGNC:3157]	2.84924	1.13999e-24
ENSG00000130876	SLC7A10	protein_coding	solute carrier family 7 member 10 [Source:HGNC Symbol;Acc:HGNC:11058]	2.84919	1.1845e-21

## Sheet: NKL54 6 hours
gene_id	gene_name	gene_biotype	description	Log fold changes	p adjusted
ENSG00000138735	PDE5A	protein_coding	phosphodiesterase 5A [Source:HGNC Symbol;Acc:HGNC:8784]	9.31731	8.22683e-11
ENSG00000174469	CNTNAP2	protein_coding	contactin associated protein 2 [Source:HGNC Symbol;Acc:HGNC:13830]	9.0634	7.93669e-07
ENSG00000214336	FOXI3	protein_coding	forkhead box I3 [Source:HGNC Symbol;Acc:HGNC:35123]	8.84786	2.10693e-12
ENSG00000143631	FLG	protein_coding	filaggrin [Source:HGNC Symbol;Acc:HGNC:3748]	8.62914	1.99413e-10
ENSG00000081052	COL4A4	protein_coding	collagen type IV alpha 4 chain [Source:HGNC Symbol;Acc:HGNC:2206]	8.62076	1.82874e-08
ENSG00000153162	BMP6	protein_coding	bone morphogenetic protein 6 [Source:HGNC Symbol;Acc:HGNC:1073]	8.48501	1.38095e-13
ENSG00000162981	LRATD1	protein_coding	LRAT domain containing 1 [Source:HGNC Symbol;Acc:HGNC:20743]	8.44289	1.79864e-10
ENSG00000180537	RNF182	protein_coding	ring finger protein 182 [Source:HGNC Symbol;Acc:HGNC:28522]	8.42014	4.38606e-12
ENSG00000263155	MYZAP	protein_coding	myocardial zonula adherens protein [Source:HGNC Symbol;Acc:HGNC:43444]	8.12594	1.56929e-10
ENSG00000117595	IRF6	protein_coding	interferon regulatory factor 6 [Source:HGNC Symbol;Acc:HGNC:6121]	7.87986	4.49324e-08
ENSG00000120162	MOB3B	protein_coding	MOB kinase activator 3B [Source:HGNC Symbol;Acc:HGNC:23825]	7.70731	9.11026e-09
ENSG00000117600	PLPPR4	protein_coding	phospholipid phosphatase related 4 [Source:HGNC Symbol;Acc:HGNC:23496]	7.66048	4.53912e-12
ENSG00000141052	MYOCD	protein_coding	myocardin [Source:HGNC Symbol;Acc:HGNC:16067]	7.64981	1.13674e-08
ENSG00000058866	DGKG	protein_coding	diacylglycerol kinase gamma [Source:HGNC Symbol;Acc:HGNC:2853]	7.64887	1.62299e-11
ENSG00000206538	VGLL3	protein_coding	vestigial like family member 3 [Source:HGNC Symbol;Acc:HGNC:24327]	7.59868	4.03972e-06
ENSG00000120907	ADRA1A	protein_coding	adrenoceptor alpha 1A [Source:HGNC Symbol;Acc:HGNC:277]	7.54036	2.02634e-08
ENSG00000157404	KIT	protein_coding	KIT proto-oncogene, receptor tyrosine kinase [Source:HGNC Symbol;Acc:HGNC:6342]	7.38901	1.68019e-13
ENSG00000185272	RBM11	protein_coding	RNA binding motif protein 11 [Source:HGNC Symbol;Acc:HGNC:9897]	7.28349	1.2833e-07
ENSG00000119866	BCL11A	protein_coding	BAF chromatin remodeling complex subunit BCL11A [Source:HGNC Symbol;Acc:HGNC:13221]	7.25863	1.34814e-16
ENSG00000184261	KCNK12	protein_coding	potassium two pore domain channel subfamily K member 12 [Source:HGNC Symbol;Acc:HGNC:6274]	7.20003	4.96168e-20
ENSG00000021645	NRXN3	protein_coding	neurexin 3 [Source:HGNC Symbol;Acc:HGNC:8010]	7.12355	5.92611e-08
ENSG00000185477	GPRIN3	protein_coding	GPRIN family member 3 [Source:HGNC Symbol;Acc:HGNC:27733]	6.97587	1.23447e-08
ENSG00000171724	VAT1L	protein_coding	vesicle amine transport 1 like [Source:HGNC Symbol;Acc:HGNC:29315]	6.94132	1.03204e-18
ENSG00000164690	SHH	protein_coding	sonic hedgehog signaling molecule [Source:HGNC Symbol;Acc:HGNC:10848]	6.90599	1.30204e-18
ENSG00000092068	SLC7A8	protein_coding	solute carrier family 7 member 8 [Source:HGNC Symbol;Acc:HGNC:11066]	6.90576	4.15063e-29
ENSG00000164199	ADGRV1	protein_coding	adhesion G protein-coupled receptor V1 [Source:HGNC Symbol;Acc:HGNC:17416]	6.8445	1.09826e-26
ENSG00000091129	NRCAM	protein_coding	neuronal cell adhesion molecule [Source:HGNC Symbol;Acc:HGNC:7994]	6.65654	5.71971e-07
ENSG00000136883	KIF12	protein_coding	kinesin family member 12 [Source:HGNC Symbol;Acc:HGNC:21495]	6.6366	5.6007e-07
ENSG00000164142	FAM160A1	protein_coding	family with sequence similarity 160 member A1 [Source:HGNC Symbol;Acc:HGNC:34237]	6.41377	4.95373e-35
ENSG00000113083	LOX	protein_coding	lysyl oxidase [Source:HGNC Symbol;Acc:HGNC:6664]	6.39306	1.37136e-11
ENSG00000101680	LAMA1	protein_coding	laminin subunit alpha 1 [Source:HGNC Symbol;Acc:HGNC:6481]	6.38985	6.05707e-31
ENSG00000223638	RFPL4A	protein_coding	ret finger protein like 4A [Source:HGNC Symbol;Acc:HGNC:16449]	6.36021	1.26425e-18
ENSG00000140022	STON2	protein_coding	stonin 2 [Source:HGNC Symbol;Acc:HGNC:30652]	6.3306	5.08378e-46
ENSG00000214456	PLIN5	protein_coding	perilipin 5 [Source:HGNC Symbol;Acc:HGNC:33196]	6.26184	1.33988e-25
ENSG00000170500	LONRF2	protein_coding	LON peptidase N-terminal domain and ring finger 2 [Source:HGNC Symbol;Acc:HGNC:24788]	6.26015	3.0374e-25
ENSG00000172403	SYNPO2	protein_coding	synaptopodin 2 [Source:HGNC Symbol;Acc:HGNC:17732]	6.16688	1.16841e-34
ENSG00000123612	ACVR1C	protein_coding	activin A receptor type 1C [Source:HGNC Symbol;Acc:HGNC:18123]	6.15539	4.47301e-10
ENSG00000248485	PCP4L1	protein_coding	Purkinje cell protein 4 like 1 [Source:HGNC Symbol;Acc:HGNC:20448]	6.14603	3.99107e-14
ENSG00000169860	P2RY1	protein_coding	purinergic receptor P2Y1 [Source:HGNC Symbol;Acc:HGNC:8539]	6.11412	8.93721e-30
ENSG00000163624	CDS1	protein_coding	CDP-diacylglycerol synthase 1 [Source:HGNC Symbol;Acc:HGNC:1800]	6.08954	6.98908e-14
ENSG00000169432	SCN9A	protein_coding	sodium voltage-gated channel alpha subunit 9 [Source:HGNC Symbol;Acc:HGNC:10597]	6.04049	2.13628e-07
ENSG00000105289	TJP3	protein_coding	tight junction protein 3 [Source:HGNC Symbol;Acc:HGNC:11829]	6.00493	7.75386e-19
ENSG00000229292	RFPL4AL1	protein_coding	ret finger protein like 4A like 1 [Source:HGNC Symbol;Acc:HGNC:45147]	5.9511	1.2503e-11
ENSG00000164398	ACSL6	protein_coding	acyl-CoA synthetase long chain family member 6 [Source:HGNC Symbol;Acc:HGNC:16496]	5.9148	6.08835e-13
ENSG00000165929	TC2N	protein_coding	tandem C2 domains, nuclear [Source:HGNC Symbol;Acc:HGNC:19859]	5.90676	3.81198e-33
ENSG00000111432	FZD10	protein_coding	frizzled class receptor 10 [Source:HGNC Symbol;Acc:HGNC:4039]	5.86511	1.32371e-19
ENSG00000135917	SLC19A3	protein_coding	solute carrier family 19 member 3 [Source:HGNC Symbol;Acc:HGNC:16266]	5.84853	5.34481e-19
ENSG00000162409	PRKAA2	protein_coding	protein kinase AMP-activated catalytic subunit alpha 2 [Source:HGNC Symbol;Acc:HGNC:9377]	5.80793	3.41893e-29
ENSG00000164076	CAMKV	protein_coding	CaM kinase like vesicle associated [Source:HGNC Symbol;Acc:HGNC:28788]	5.80316	3.10111e-13
ENSG00000049130	KITLG	protein_coding	KIT ligand [Source:HGNC Symbol;Acc:HGNC:6343]	5.76111	3.25612e-25
ENSG00000092421	SEMA6A	protein_coding	semaphorin 6A [Source:HGNC Symbol;Acc:HGNC:10738]	5.72909	2.98957e-14
ENSG00000197594	ENPP1	protein_coding	ectonucleotide pyrophosphatase/phosphodiesterase 1 [Source:HGNC Symbol;Acc:HGNC:3356]	5.71125	2.46366e-48
ENSG00000070601	FRMPD1	protein_coding	FERM and PDZ domain containing 1 [Source:HGNC Symbol;Acc:HGNC:29159]	5.6993	4.87838e-11
ENSG00000125384	PTGER2	protein_coding	prostaglandin E receptor 2 [Source:HGNC Symbol;Acc:HGNC:9594]	5.69502	1.08361e-16
ENSG00000075429	CACNG5	protein_coding	calcium voltage-gated channel auxiliary subunit gamma 5 [Source:HGNC Symbol;Acc:HGNC:1409]	5.69127	1.1459e-40
ENSG00000164651	SP8	protein_coding	Sp8 transcription factor [Source:HGNC Symbol;Acc:HGNC:19196]	5.69112	4.49538e-07
ENSG00000116983	HPCAL4	protein_coding	hippocalcin like 4 [Source:HGNC Symbol;Acc:HGNC:18212]	5.68887	2.3157e-82
ENSG00000110436	SLC1A2	protein_coding	solute carrier family 1 member 2 [Source:HGNC Symbol;Acc:HGNC:10940]	5.67948	2.0382e-10
ENSG00000145198	VWA5B2	protein_coding	von Willebrand factor A domain containing 5B2 [Source:HGNC Symbol;Acc:HGNC:25144]	5.66449	4.84717e-31
ENSG00000129422	MTUS1	protein_coding	microtubule associated scaffold protein 1 [Source:HGNC Symbol;Acc:HGNC:29789]	5.65118	3.54553e-08
ENSG00000146005	PSD2	protein_coding	pleckstrin and Sec7 domain containing 2 [Source:HGNC Symbol;Acc:HGNC:19092]	5.62765	8.6382e-20
ENSG00000135547	HEY2	protein_coding	hes related family bHLH transcription factor with YRPW motif 2 [Source:HGNC Symbol;Acc:HGNC:4881]	5.61811	7.37595e-15
ENSG00000122733	PHF24	protein_coding	PHD finger protein 24 [Source:HGNC Symbol;Acc:HGNC:29180]	5.59838	5.63592e-10
ENSG00000100302	RASD2	protein_coding	RASD family member 2 [Source:HGNC Symbol;Acc:HGNC:18229]	5.58918	1.02424e-38
ENSG00000166206	GABRB3	protein_coding	gamma-aminobutyric acid type A receptor subunit beta3 [Source:HGNC Symbol;Acc:HGNC:4083]	5.56915	9.68195e-25
ENSG00000203867	RBM20	protein_coding	RNA binding motif protein 20 [Source:HGNC Symbol;Acc:HGNC:27424]	5.53306	1.13288e-16
ENSG00000071073	MGAT4A	protein_coding	alpha-1,3-mannosyl-glycoprotein 4-beta-N-acetylglucosaminyltransferase A [Source:HGNC Symbol;Acc:HGNC:7047]	5.53002	9.94622e-18
ENSG00000140968	IRF8	protein_coding	interferon regulatory factor 8 [Source:HGNC Symbol;Acc:HGNC:5358]	5.49924	1.45151e-29
ENSG00000164099	PRSS12	protein_coding	serine protease 12 [Source:HGNC Symbol;Acc:HGNC:9477]	5.49346	1.63824e-10
ENSG00000116675	DNAJC6	protein_coding	DnaJ heat shock protein family (Hsp40) member C6 [Source:HGNC Symbol;Acc:HGNC:15469]	5.49307	6.64645e-38
ENSG00000118898	PPL	protein_coding	periplakin [Source:HGNC Symbol;Acc:HGNC:9273]	5.48993	5.37797e-33
ENSG00000174607	UGT8	protein_coding	UDP glycosyltransferase 8 [Source:HGNC Symbol;Acc:HGNC:12555]	5.44099	6.52665e-12
ENSG00000137872	SEMA6D	protein_coding	semaphorin 6D [Source:HGNC Symbol;Acc:HGNC:16770]	5.42334	9.95457e-07
ENSG00000182568	SATB1	protein_coding	SATB homeobox 1 [Source:HGNC Symbol;Acc:HGNC:10541]	5.41101	7.8073e-17
ENSG00000197872	CYRIA	protein_coding	CYFIP related Rac1 interactor A [Source:HGNC Symbol;Acc:HGNC:25373]	5.40184	1.20435e-28
ENSG00000154153	RETREG1	protein_coding	reticulophagy regulator 1 [Source:HGNC Symbol;Acc:HGNC:25964]	5.38258	5.1457e-21
ENSG00000123360	PDE1B	protein_coding	phosphodiesterase 1B [Source:HGNC Symbol;Acc:HGNC:8775]	5.36377	2.74418e-26
ENSG00000156298	TSPAN7	protein_coding	tetraspanin 7 [Source:HGNC Symbol;Acc:HGNC:11854]	5.35466	3.24981e-09
ENSG00000138650	PCDH10	protein_coding	protocadherin 10 [Source:HGNC Symbol;Acc:HGNC:13404]	5.35008	6.74716e-16
ENSG00000197410	DCHS2	protein_coding	dachsous cadherin-related 2 [Source:HGNC Symbol;Acc:HGNC:23111]	5.34995	1.6269e-06
ENSG00000213949	ITGA1	protein_coding	integrin subunit alpha 1 [Source:HGNC Symbol;Acc:HGNC:6134]	5.34507	4.62423e-12
ENSG00000118777	ABCG2	protein_coding	ATP binding cassette subfamily G member 2 (Junior blood group) [Source:HGNC Symbol;Acc:HGNC:74]	5.34045	4.65256e-19
ENSG00000104267	CA2	protein_coding	carbonic anhydrase 2 [Source:HGNC Symbol;Acc:HGNC:1373]	5.33939	1.33967e-14
ENSG00000217236	SP9	protein_coding	Sp9 transcription factor [Source:HGNC Symbol;Acc:HGNC:30690]	5.33728	1.14834e-40
ENSG00000163406	SLC15A2	protein_coding	solute carrier family 15 member 2 [Source:HGNC Symbol;Acc:HGNC:10921]	5.33497	6.22475e-10
ENSG00000139132	FGD4	protein_coding	FYVE, RhoGEF and PH domain containing 4 [Source:HGNC Symbol;Acc:HGNC:19125]	5.32856	2.14808e-31
ENSG00000028277	POU2F2	protein_coding	POU class 2 homeobox 2 [Source:HGNC Symbol;Acc:HGNC:9213]	5.32412	3.06706e-10
ENSG00000159307	SCUBE1	protein_coding	signal peptide, CUB domain and EGF like domain containing 1 [Source:HGNC Symbol;Acc:HGNC:13441]	5.31012	1.32148e-26
ENSG00000047365	ARAP2	protein_coding	ArfGAP with RhoGAP domain, ankyrin repeat and PH domain 2 [Source:HGNC Symbol;Acc:HGNC:16924]	5.30437	4.94958e-10
ENSG00000272398	CD24	protein_coding	CD24 molecule [Source:HGNC Symbol;Acc:HGNC:1645]	5.30079	6.2027e-75
ENSG00000111885	MAN1A1	protein_coding	mannosidase alpha class 1A member 1 [Source:HGNC Symbol;Acc:HGNC:6821]	5.29091	4.88685e-42
ENSG00000050628	PTGER3	protein_coding	prostaglandin E receptor 3 [Source:HGNC Symbol;Acc:HGNC:9595]	5.2826	4.85031e-08
ENSG00000104369	JPH1	protein_coding	junctophilin 1 [Source:HGNC Symbol;Acc:HGNC:14201]	5.27961	1.40093e-23
ENSG00000106772	PRUNE2	protein_coding	prune homolog 2 with BCH domain [Source:HGNC Symbol;Acc:HGNC:25209]	5.2663	1.21777e-26
ENSG00000168952	STXBP6	protein_coding	syntaxin binding protein 6 [Source:HGNC Symbol;Acc:HGNC:19666]	5.25412	2.26352e-14
ENSG00000164171	ITGA2	protein_coding	integrin subunit alpha 2 [Source:HGNC Symbol;Acc:HGNC:6137]	5.24263	7.20318e-28
ENSG00000230666	CEACAM22P	transcribed_unprocessed_pseudogene	CEA cell adhesion molecule 22, pseudogene [Source:HGNC Symbol;Acc:HGNC:38029]	5.22293	3.82624e-14
ENSG00000124785	NRN1	protein_coding	neuritin 1 [Source:HGNC Symbol;Acc:HGNC:17972]	5.21104	3.02394e-10
ENSG00000187714	SLC18A3	protein_coding	solute carrier family 18 member A3 [Source:HGNC Symbol;Acc:HGNC:10936]	5.20547	1.17845e-12
ENSG00000141448	GATA6	protein_coding	GATA binding protein 6 [Source:HGNC Symbol;Acc:HGNC:4174]	5.19497	3.03267e-29
ENSG00000272419	LINC01145	transcribed_unprocessed_pseudogene	long intergenic non-protein coding RNA 1145 [Source:HGNC Symbol;Acc:HGNC:49462]	5.19269	1.52476e-06
ENSG00000149294	NCAM1	protein_coding	neural cell adhesion molecule 1 [Source:HGNC Symbol;Acc:HGNC:7656]	5.18218	9.02243e-26
ENSG00000082397	EPB41L3	protein_coding	erythrocyte membrane protein band 4.1 like 3 [Source:HGNC Symbol;Acc:HGNC:3380]	5.18132	3.69475e-07
ENSG00000151491	EPS8	protein_coding	epidermal growth factor receptor pathway substrate 8 [Source:HGNC Symbol;Acc:HGNC:3420]	5.1746	2.27852e-37
ENSG00000089558	KCNH4	protein_coding	potassium voltage-gated channel subfamily H member 4 [Source:HGNC Symbol;Acc:HGNC:6253]	5.1721	1.56754e-14
ENSG00000168748	CA7	protein_coding	carbonic anhydrase 7 [Source:HGNC Symbol;Acc:HGNC:1381]	5.16554	2.86741e-20
ENSG00000165474	GJB2	protein_coding	gap junction protein beta 2 [Source:HGNC Symbol;Acc:HGNC:4284]	5.16403	5.54523e-19
ENSG00000215475	SIAH3	protein_coding	siah E3 ubiquitin protein ligase family member 3 [Source:HGNC Symbol;Acc:HGNC:30553]	5.15887	2.26758e-15
ENSG00000106537	TSPAN13	protein_coding	tetraspanin 13 [Source:HGNC Symbol;Acc:HGNC:21643]	5.14132	4.78753e-21
ENSG00000183018	SPNS2	protein_coding	sphingolipid transporter 2 [Source:HGNC Symbol;Acc:HGNC:26992]	5.13597	1.06424e-10
ENSG00000171954	CYP4F22	protein_coding	cytochrome P450 family 4 subfamily F member 22 [Source:HGNC Symbol;Acc:HGNC:26820]	5.11754	3.03282e-62
ENSG00000274588	DGKK	protein_coding	diacylglycerol kinase kappa [Source:HGNC Symbol;Acc:HGNC:32395]	5.10882	1.13349e-18
ENSG00000106714	CNTNAP3	protein_coding	contactin associated protein family member 3 [Source:HGNC Symbol;Acc:HGNC:13834]	5.09851	3.57688e-07
ENSG00000170989	S1PR1	protein_coding	sphingosine-1-phosphate receptor 1 [Source:HGNC Symbol;Acc:HGNC:3165]	5.08517	2.76589e-13
ENSG00000117115	PADI2	protein_coding	peptidyl arginine deiminase 2 [Source:HGNC Symbol;Acc:HGNC:18341]	5.07722	5.51403e-47
ENSG00000167861	HID1	protein_coding	HID1 domain containing [Source:HGNC Symbol;Acc:HGNC:15736]	5.0658	9.74632e-26
ENSG00000081189	MEF2C	protein_coding	myocyte enhancer factor 2C [Source:HGNC Symbol;Acc:HGNC:6996]	5.05256	2.11909e-09
ENSG00000189127	ANKRD34B	protein_coding	ankyrin repeat domain 34B [Source:HGNC Symbol;Acc:HGNC:33736]	5.03799	6.81858e-18
ENSG00000129521	EGLN3	protein_coding	egl-9 family hypoxia inducible factor 3 [Source:HGNC Symbol;Acc:HGNC:14661]	5.033	9.19261e-23
ENSG00000091844	RGS17	protein_coding	regulator of G protein signaling 17 [Source:HGNC Symbol;Acc:HGNC:14088]	5.02953	1.90139e-23
ENSG00000079931	MOXD1	protein_coding	monooxygenase DBH like 1 [Source:HGNC Symbol;Acc:HGNC:21063]	5.02609	5.92659e-13
ENSG00000184613	NELL2	protein_coding	neural EGFL like 2 [Source:HGNC Symbol;Acc:HGNC:7751]	5.02082	5.89209e-12
ENSG00000213424	KRT222	protein_coding	keratin 222 [Source:HGNC Symbol;Acc:HGNC:28695]	5.01727	3.94499e-15
ENSG00000132718	SYT11	protein_coding	synaptotagmin 11 [Source:HGNC Symbol;Acc:HGNC:19239]	4.99668	2.20237e-86
ENSG00000274286	ADRA2B	protein_coding	adrenoceptor alpha 2B [Source:HGNC Symbol;Acc:HGNC:282]	4.99127	4.11339e-22
ENSG00000164841	TMEM74	protein_coding	transmembrane protein 74 [Source:HGNC Symbol;Acc:HGNC:26409]	4.98052	2.27348e-29
ENSG00000189184	PCDH18	protein_coding	protocadherin 18 [Source:HGNC Symbol;Acc:HGNC:14268]	4.97645	5.07799e-08
ENSG00000167306	MYO5B	protein_coding	myosin VB [Source:HGNC Symbol;Acc:HGNC:7603]	4.96639	3.73719e-18
ENSG00000103316	CRYM	protein_coding	crystallin mu [Source:HGNC Symbol;Acc:HGNC:2418]	4.94935	9.90346e-13
ENSG00000147642	SYBU	protein_coding	syntabulin [Source:HGNC Symbol;Acc:HGNC:26011]	4.94496	4.81296e-10
ENSG00000140284	SLC27A2	protein_coding	solute carrier family 27 member 2 [Source:HGNC Symbol;Acc:HGNC:10996]	4.92563	2.4025e-20
ENSG00000155367	PPM1J	protein_coding	protein phosphatase, Mg2+/Mn2+ dependent 1J [Source:HGNC Symbol;Acc:HGNC:20785]	4.91573	3.36067e-13
ENSG00000156103	MMP16	protein_coding	matrix metallopeptidase 16 [Source:HGNC Symbol;Acc:HGNC:7162]	4.88521	1.61784e-15
ENSG00000168491	CCDC110	protein_coding	coiled-coil domain containing 110 [Source:HGNC Symbol;Acc:HGNC:28504]	4.87507	2.71464e-09
ENSG00000143195	ILDR2	protein_coding	immunoglobulin like domain containing receptor 2 [Source:HGNC Symbol;Acc:HGNC:18131]	4.87151	2.79259e-12
ENSG00000171877	FRMD5	protein_coding	FERM domain containing 5 [Source:HGNC Symbol;Acc:HGNC:28214]	4.85126	1.62964e-29
ENSG00000137727	ARHGAP20	protein_coding	Rho GTPase activating protein 20 [Source:HGNC Symbol;Acc:HGNC:18357]	4.83507	4.32857e-09
ENSG00000169116	PARM1	protein_coding	prostate androgen-regulated mucin-like protein 1 [Source:HGNC Symbol;Acc:HGNC:24536]	4.8338	5.01976e-39
ENSG00000169129	AFAP1L2	protein_coding	actin filament associated protein 1 like 2 [Source:HGNC Symbol;Acc:HGNC:25901]	4.83143	6.06179e-18
ENSG00000007171	NOS2	protein_coding	nitric oxide synthase 2 [Source:HGNC Symbol;Acc:HGNC:7873]	4.80256	3.00916e-30
ENSG00000145832	SLC25A48	protein_coding	solute carrier family 25 member 48 [Source:HGNC Symbol;Acc:HGNC:30451]	4.79755	2.55583e-08
ENSG00000150510	FAM124A	protein_coding	family with sequence similarity 124 member A [Source:HGNC Symbol;Acc:HGNC:26413]	4.79668	3.08653e-26
ENSG00000170775	GPR37	protein_coding	G protein-coupled receptor 37 [Source:HGNC Symbol;Acc:HGNC:4494]	4.78791	2.01219e-20
ENSG00000152217	SETBP1	protein_coding	SET binding protein 1 [Source:HGNC Symbol;Acc:HGNC:15573]	4.7846	8.82507e-20
ENSG00000010438	PRSS3	protein_coding	serine protease 3 [Source:HGNC Symbol;Acc:HGNC:9486]	4.78322	1.48163e-10
ENSG00000178538	CA8	protein_coding	carbonic anhydrase 8 [Source:HGNC Symbol;Acc:HGNC:1382]	4.78214	1.05543e-12
ENSG00000186642	PDE2A	protein_coding	phosphodiesterase 2A [Source:HGNC Symbol;Acc:HGNC:8777]	4.77829	7.24012e-11
ENSG00000106078	COBL	protein_coding	cordon-bleu WH2 repeat protein [Source:HGNC Symbol;Acc:HGNC:22199]	4.73676	1.35409e-25
ENSG00000134853	PDGFRA	protein_coding	platelet derived growth factor receptor alpha [Source:HGNC Symbol;Acc:HGNC:8803]	4.7311	1.90782e-19
ENSG00000154529	CNTNAP3B	protein_coding	contactin associated protein family member 3B [Source:HGNC Symbol;Acc:HGNC:32035]	4.72656	3.83044e-12
ENSG00000103056	SMPD3	protein_coding	sphingomyelin phosphodiesterase 3 [Source:HGNC Symbol;Acc:HGNC:14240]	4.72645	4.39741e-12
ENSG00000164181	ELOVL7	protein_coding	ELOVL fatty acid elongase 7 [Source:HGNC Symbol;Acc:HGNC:26292]	4.69627	4.08801e-30
ENSG00000119715	ESRRB	protein_coding	estrogen related receptor beta [Source:HGNC Symbol;Acc:HGNC:3473]	4.69574	3.73311e-10
ENSG00000159167	STC1	protein_coding	stanniocalcin 1 [Source:HGNC Symbol;Acc:HGNC:11373]	4.67759	2.17598e-100
ENSG00000129595	EPB41L4A	protein_coding	erythrocyte membrane protein band 4.1 like 4A [Source:HGNC Symbol;Acc:HGNC:13278]	4.67062	1.65568e-06
ENSG00000111879	FAM184A	protein_coding	family with sequence similarity 184 member A [Source:HGNC Symbol;Acc:HGNC:20991]	4.66889	1.06338e-18
ENSG00000140986	RPL3L	protein_coding	ribosomal protein L3 like [Source:HGNC Symbol;Acc:HGNC:10351]	4.63619	4.34976e-10
ENSG00000175985	PLEKHD1	protein_coding	pleckstrin homology and coiled-coil domain containing D1 [Source:HGNC Symbol;Acc:HGNC:20148]	4.63475	3.50744e-10
ENSG00000146216	TTBK1	protein_coding	tau tubulin kinase 1 [Source:HGNC Symbol;Acc:HGNC:19140]	4.63386	7.94421e-20
ENSG00000100505	TRIM9	protein_coding	tripartite motif containing 9 [Source:HGNC Symbol;Acc:HGNC:16288]	4.6232	1.11516e-33
ENSG00000165194	PCDH19	protein_coding	protocadherin 19 [Source:HGNC Symbol;Acc:HGNC:14270]	4.62142	2.9124e-16
ENSG00000076641	PAG1	protein_coding	phosphoprotein membrane anchor with glycosphingolipid microdomains 1 [Source:HGNC Symbol;Acc:HGNC:30043]	4.61401	1.94347e-22
ENSG00000135447	PPP1R1A	protein_coding	protein phosphatase 1 regulatory inhibitor subunit 1A [Source:HGNC Symbol;Acc:HGNC:9286]	4.61095	2.37579e-09
ENSG00000120278	PLEKHG1	protein_coding	pleckstrin homology and RhoGEF domain containing G1 [Source:HGNC Symbol;Acc:HGNC:20884]	4.60901	1.91115e-11
ENSG00000159409	CELF3	protein_coding	CUGBP Elav-like family member 3 [Source:HGNC Symbol;Acc:HGNC:11967]	4.59787	8.32625e-10
ENSG00000171992	SYNPO	protein_coding	synaptopodin [Source:HGNC Symbol;Acc:HGNC:30672]	4.59694	8.99715e-37
ENSG00000100593	ISM2	protein_coding	isthmin 2 [Source:HGNC Symbol;Acc:HGNC:23176]	4.59686	4.55256e-35
ENSG00000102924	CBLN1	protein_coding	cerebellin 1 precursor [Source:HGNC Symbol;Acc:HGNC:1543]	4.56058	1.20667e-31
ENSG00000125355	TMEM255A	protein_coding	transmembrane protein 255A [Source:HGNC Symbol;Acc:HGNC:26086]	4.54739	4.7792e-26
ENSG00000165521	EML5	protein_coding	EMAP like 5 [Source:HGNC Symbol;Acc:HGNC:18197]	4.54618	6.96602e-09
ENSG00000188322	SBK1	protein_coding	SH3 domain binding kinase 1 [Source:HGNC Symbol;Acc:HGNC:17699]	4.54482	7.67005e-65
ENSG00000120875	DUSP4	protein_coding	dual specificity phosphatase 4 [Source:HGNC Symbol;Acc:HGNC:3070]	4.53519	1.37475e-20
ENSG00000146122	DAAM2	protein_coding	dishevelled associated activator of morphogenesis 2 [Source:HGNC Symbol;Acc:HGNC:18143]	4.53237	1.52082e-30
ENSG00000198914	POU3F3	protein_coding	POU class 3 homeobox 3 [Source:HGNC Symbol;Acc:HGNC:9216]	4.52395	5.74643e-25
ENSG00000172575	RASGRP1	protein_coding	RAS guanyl releasing protein 1 [Source:HGNC Symbol;Acc:HGNC:9878]	4.51816	3.20169e-12
ENSG00000078549	ADCYAP1R1	protein_coding	ADCYAP receptor type I [Source:HGNC Symbol;Acc:HGNC:242]	4.51626	9.72821e-13
ENSG00000184731	FAM110C	protein_coding	family with sequence similarity 110 member C [Source:HGNC Symbol;Acc:HGNC:33340]	4.51304	2.44989e-29
ENSG00000064042	LIMCH1	protein_coding	LIM and calponin homology domains 1 [Source:HGNC Symbol;Acc:HGNC:29191]	4.50285	1.09758e-08
ENSG00000124216	SNAI1	protein_coding	snail family transcriptional repressor 1 [Source:HGNC Symbol;Acc:HGNC:11128]	4.48438	1.34096e-62
ENSG00000170703	TTLL6	protein_coding	tubulin tyrosine ligase like 6 [Source:HGNC Symbol;Acc:HGNC:26664]	4.48378	1.31734e-20
ENSG00000198478	SH3BGRL2	protein_coding	SH3 domain binding glutamate rich protein like 2 [Source:HGNC Symbol;Acc:HGNC:15567]	4.476	1.00813e-75
ENSG00000139737	SLAIN1	protein_coding	SLAIN motif family member 1 [Source:HGNC Symbol;Acc:HGNC:26387]	4.47289	1.86436e-33
ENSG00000135678	CPM	protein_coding	carboxypeptidase M [Source:HGNC Symbol;Acc:HGNC:2311]	4.46568	1.90559e-26
ENSG00000213626	LBH	protein_coding	LBH regulator of WNT signaling pathway [Source:HGNC Symbol;Acc:HGNC:29532]	4.45654	9.69215e-27
ENSG00000125848	FLRT3	protein_coding	fibronectin leucine rich transmembrane protein 3 [Source:HGNC Symbol;Acc:HGNC:3762]	4.43275	9.46342e-12
ENSG00000110675	ELMOD1	protein_coding	ELMO domain containing 1 [Source:HGNC Symbol;Acc:HGNC:25334]	4.43069	2.97868e-13
ENSG00000165757	JCAD	protein_coding	junctional cadherin 5 associated [Source:HGNC Symbol;Acc:HGNC:29283]	4.42763	3.06138e-91
ENSG00000104892	KLC3	protein_coding	kinesin light chain 3 [Source:HGNC Symbol;Acc:HGNC:20717]	4.41668	9.50389e-19
ENSG00000103449	SALL1	protein_coding	spalt like transcription factor 1 [Source:HGNC Symbol;Acc:HGNC:10524]	4.41052	1.93359e-06
ENSG00000129167	TPH1	protein_coding	tryptophan hydroxylase 1 [Source:HGNC Symbol;Acc:HGNC:12008]	4.4024	4.09113e-14
ENSG00000119915	ELOVL3	protein_coding	ELOVL fatty acid elongase 3 [Source:HGNC Symbol;Acc:HGNC:18047]	4.40181	3.85592e-26
ENSG00000163623	NKX6-1	protein_coding	NK6 homeobox 1 [Source:HGNC Symbol;Acc:HGNC:7839]	4.40031	7.5883e-17
ENSG00000155961	RAB39B	protein_coding	RAB39B, member RAS oncogene family [Source:HGNC Symbol;Acc:HGNC:16499]	4.39147	1.17606e-49
ENSG00000174599	TRAM1L1	protein_coding	translocation associated membrane protein 1 like 1 [Source:HGNC Symbol;Acc:HGNC:28371]	4.38517	7.4698e-35
ENSG00000152527	PLEKHH2	protein_coding	pleckstrin homology, MyTH4 and FERM domain containing H2 [Source:HGNC Symbol;Acc:HGNC:30506]	4.38374	9.02779e-34
ENSG00000188158	NHS	protein_coding	NHS actin remodeling regulator [Source:HGNC Symbol;Acc:HGNC:7820]	4.37924	3.07901e-28
ENSG00000188064	WNT7B	protein_coding	Wnt family member 7B [Source:HGNC Symbol;Acc:HGNC:12787]	4.37655	5.74934e-19
ENSG00000027075	PRKCH	protein_coding	protein kinase C eta [Source:HGNC Symbol;Acc:HGNC:9403]	4.37358	4.37549e-15
ENSG00000264058	AC073508.2	protein_coding	novel transcript	4.36791	3.8158e-06
ENSG00000141506	PIK3R5	protein_coding	phosphoinositide-3-kinase regulatory subunit 5 [Source:HGNC Symbol;Acc:HGNC:30035]	4.36677	6.08213e-17
ENSG00000153707	PTPRD	protein_coding	protein tyrosine phosphatase receptor type D [Source:HGNC Symbol;Acc:HGNC:9668]	4.36329	1.1093e-08
ENSG00000178233	TMEM151B	protein_coding	transmembrane protein 151B [Source:HGNC Symbol;Acc:HGNC:21315]	4.35948	6.03504e-22
ENSG00000129514	FOXA1	protein_coding	forkhead box A1 [Source:HGNC Symbol;Acc:HGNC:5021]	4.35934	1.30446e-21
ENSG00000103089	FA2H	protein_coding	fatty acid 2-hydroxylase [Source:HGNC Symbol;Acc:HGNC:21197]	4.35204	3.01127e-09
ENSG00000122870	BICC1	protein_coding	BicC family RNA binding protein 1 [Source:HGNC Symbol;Acc:HGNC:19351]	4.34809	2.82701e-21
ENSG00000147027	TMEM47	protein_coding	transmembrane protein 47 [Source:HGNC Symbol;Acc:HGNC:18515]	4.34558	1.50384e-16
ENSG00000139946	PELI2	protein_coding	pellino E3 ubiquitin protein ligase family member 2 [Source:HGNC Symbol;Acc:HGNC:8828]	4.33192	0.00100801
ENSG00000100314	CABP7	protein_coding	calcium binding protein 7 [Source:HGNC Symbol;Acc:HGNC:20834]	4.32891	1.17389e-17
ENSG00000169891	REPS2	protein_coding	RALBP1 associated Eps domain containing 2 [Source:HGNC Symbol;Acc:HGNC:9963]	4.32816	1.52604e-07
ENSG00000129244	ATP1B2	protein_coding	ATPase Na+/K+ transporting subunit beta 2 [Source:HGNC Symbol;Acc:HGNC:805]	4.31446	3.6246e-61
ENSG00000187730	GABRD	protein_coding	gamma-aminobutyric acid type A receptor subunit delta [Source:HGNC Symbol;Acc:HGNC:4084]	4.31352	4.18196e-11
ENSG00000173253	DMRT2	protein_coding	doublesex and mab-3 related transcription factor 2 [Source:HGNC Symbol;Acc:HGNC:2935]	4.3111	6.389e-22
ENSG00000003989	SLC7A2	protein_coding	solute carrier family 7 member 2 [Source:HGNC Symbol;Acc:HGNC:11060]	4.30913	3.97776e-56
ENSG00000170485	NPAS2	protein_coding	neuronal PAS domain protein 2 [Source:HGNC Symbol;Acc:HGNC:7895]	4.30088	1.01672e-06
ENSG00000183578	TNFAIP8L3	protein_coding	TNF alpha induced protein 8 like 3 [Source:HGNC Symbol;Acc:HGNC:20620]	4.29798	7.57092e-18
ENSG00000182985	CADM1	protein_coding	cell adhesion molecule 1 [Source:HGNC Symbol;Acc:HGNC:5951]	4.28442	7.51017e-19
ENSG00000180616	SSTR2	protein_coding	somatostatin receptor 2 [Source:HGNC Symbol;Acc:HGNC:11331]	4.28345	1.92192e-39
ENSG00000170153	RNF150	protein_coding	ring finger protein 150 [Source:HGNC Symbol;Acc:HGNC:23138]	4.26526	2.16058e-26
ENSG00000137261	KIAA0319	protein_coding	KIAA0319 [Source:HGNC Symbol;Acc:HGNC:21580]	4.26451	6.9701e-27
ENSG00000154310	TNIK	protein_coding	TRAF2 and NCK interacting kinase [Source:HGNC Symbol;Acc:HGNC:30765]	4.25803	1.25895e-18
ENSG00000187554	TLR5	protein_coding	toll like receptor 5 [Source:HGNC Symbol;Acc:HGNC:11851]	4.24377	1.47779e-10
ENSG00000158270	COLEC12	protein_coding	collectin subfamily member 12 [Source:HGNC Symbol;Acc:HGNC:16016]	4.23586	9.04733e-27
ENSG00000171368	TPPP	protein_coding	tubulin polymerization promoting protein [Source:HGNC Symbol;Acc:HGNC:24164]	4.23498	2.43837e-107
ENSG00000260691	ANKRD20A1	protein_coding	ankyrin repeat domain 20 family member A1 [Source:HGNC Symbol;Acc:HGNC:23665]	4.23188	1.32087e-05
ENSG00000235750	KIAA0040	protein_coding	KIAA0040 [Source:HGNC Symbol;Acc:HGNC:28950]	4.22385	1.46068e-24
ENSG00000114861	FOXP1	protein_coding	forkhead box P1 [Source:HGNC Symbol;Acc:HGNC:3823]	4.22191	2.0558e-17
ENSG00000121966	CXCR4	protein_coding	C-X-C motif chemokine receptor 4 [Source:HGNC Symbol;Acc:HGNC:2561]	4.218	2.07428e-39
ENSG00000071282	LMCD1	protein_coding	LIM and cysteine rich domains 1 [Source:HGNC Symbol;Acc:HGNC:6633]	4.21348	1.27023e-120
ENSG00000168546	GFRA2	protein_coding	GDNF family receptor alpha 2 [Source:HGNC Symbol;Acc:HGNC:4244]	4.18843	4.7108e-12
ENSG00000163531	NFASC	protein_coding	neurofascin [Source:HGNC Symbol;Acc:HGNC:29866]	4.17345	4.50112e-86
ENSG00000198963	RORB	protein_coding	RAR related orphan receptor B [Source:HGNC Symbol;Acc:HGNC:10259]	4.16026	1.29191e-11
ENSG00000173210	ABLIM3	protein_coding	actin binding LIM protein family member 3 [Source:HGNC Symbol;Acc:HGNC:29132]	4.15813	3.37347e-16
ENSG00000112541	PDE10A	protein_coding	phosphodiesterase 10A [Source:HGNC Symbol;Acc:HGNC:8772]	4.15501	8.89128e-17
ENSG00000116667	C1orf21	protein_coding	chromosome 1 open reading frame 21 [Source:HGNC Symbol;Acc:HGNC:15494]	4.15055	3.17079e-19
ENSG00000128849	CGNL1	protein_coding	cingulin like 1 [Source:HGNC Symbol;Acc:HGNC:25931]	4.11896	7.89334e-41
ENSG00000177181	RIMKLA	protein_coding	ribosomal modification protein rimK like family member A [Source:HGNC Symbol;Acc:HGNC:28725]	4.11782	4.88119e-27
ENSG00000114790	ARHGEF26	protein_coding	Rho guanine nucleotide exchange factor 26 [Source:HGNC Symbol;Acc:HGNC:24490]	4.0938	1.99453e-05
ENSG00000196586	MYO6	protein_coding	myosin VI [Source:HGNC Symbol;Acc:HGNC:7605]	4.08644	9.23631e-24
ENSG00000106546	AHR	protein_coding	aryl hydrocarbon receptor [Source:HGNC Symbol;Acc:HGNC:348]	4.08567	1.31035e-23
ENSG00000006611	USH1C	protein_coding	USH1 protein network component harmonin [Source:HGNC Symbol;Acc:HGNC:12597]	4.08404	6.8072e-07
ENSG00000109321	AREG	protein_coding	amphiregulin [Source:HGNC Symbol;Acc:HGNC:651]	4.08077	7.16607e-13
ENSG00000139174	PRICKLE1	protein_coding	prickle planar cell polarity protein 1 [Source:HGNC Symbol;Acc:HGNC:17019]	4.04437	1.56863e-24
ENSG00000113196	HAND1	protein_coding	heart and neural crest derivatives expressed 1 [Source:HGNC Symbol;Acc:HGNC:4807]	4.03975	8.74613e-24
ENSG00000172733	PURG	protein_coding	purine rich element binding protein G [Source:HGNC Symbol;Acc:HGNC:17930]	4.03653	1.18345e-17
ENSG00000111859	NEDD9	protein_coding	neural precursor cell expressed, developmentally down-regulated 9 [Source:HGNC Symbol;Acc:HGNC:7733]	4.0359	7.01536e-39
ENSG00000119125	GDA	protein_coding	guanine deaminase [Source:HGNC Symbol;Acc:HGNC:4212]	4.03292	3.01933e-08
ENSG00000160179	ABCG1	protein_coding	ATP binding cassette subfamily G member 1 [Source:HGNC Symbol;Acc:HGNC:73]	4.03172	4.65894e-20
ENSG00000087258	GNAO1	protein_coding	G protein subunit alpha o1 [Source:HGNC Symbol;Acc:HGNC:4389]	4.02765	7.26663e-45
ENSG00000168280	KIF5C	protein_coding	kinesin family member 5C [Source:HGNC Symbol;Acc:HGNC:6325]	4.02609	5.15129e-41
ENSG00000053747	LAMA3	protein_coding	laminin subunit alpha 3 [Source:HGNC Symbol;Acc:HGNC:6483]	4.02592	4.73903e-11
ENSG00000174460	ZCCHC12	protein_coding	zinc finger CCHC-type containing 12 [Source:HGNC Symbol;Acc:HGNC:27273]	4.02057	4.40208e-34
ENSG00000206077	ZDHHC11B	protein_coding	zinc finger DHHC-type containing 11B [Source:HGNC Symbol;Acc:HGNC:32962]	3.99319	1.35869e-22
ENSG00000102554	KLF5	protein_coding	Kruppel like factor 5 [Source:HGNC Symbol;Acc:HGNC:6349]	3.98989	9.45621e-28
ENSG00000188921	HACD4	protein_coding	3-hydroxyacyl-CoA dehydratase 4 [Source:HGNC Symbol;Acc:HGNC:20920]	3.98626	6.56631e-14
ENSG00000155816	FMN2	protein_coding	formin 2 [Source:HGNC Symbol;Acc:HGNC:14074]	3.98012	5.41395e-06
ENSG00000151136	BTBD11	protein_coding	BTB domain containing 11 [Source:HGNC Symbol;Acc:HGNC:23844]	3.97959	1.34005e-10
ENSG00000120251	GRIA2	protein_coding	glutamate ionotropic receptor AMPA type subunit 2 [Source:HGNC Symbol;Acc:HGNC:4572]	3.9757	2.39377e-07
ENSG00000203685	STUM	protein_coding	stum, mechanosensory transduction mediator homolog [Source:HGNC Symbol;Acc:HGNC:30491]	3.97564	1.21769e-15
ENSG00000181690	PLAG1	protein_coding	PLAG1 zinc finger [Source:HGNC Symbol;Acc:HGNC:9045]	3.96636	1.3433e-09
ENSG00000179546	HTR1D	protein_coding	5-hydroxytryptamine receptor 1D [Source:HGNC Symbol;Acc:HGNC:5289]	3.96287	1.59636e-28
ENSG00000007516	BAIAP3	protein_coding	BAI1 associated protein 3 [Source:HGNC Symbol;Acc:HGNC:948]	3.96166	1.6038e-24
ENSG00000157388	CACNA1D	protein_coding	calcium voltage-gated channel subunit alpha1 D [Source:HGNC Symbol;Acc:HGNC:1391]	3.95843	1.08958e-08
ENSG00000163235	TGFA	protein_coding	transforming growth factor alpha [Source:HGNC Symbol;Acc:HGNC:11765]	3.95623	5.39909e-10
ENSG00000164647	STEAP1	protein_coding	STEAP family member 1 [Source:HGNC Symbol;Acc:HGNC:11378]	3.95097	6.62754e-14
ENSG00000167676	PLIN4	protein_coding	perilipin 4 [Source:HGNC Symbol;Acc:HGNC:29393]	3.94135	8.99856e-17
ENSG00000158748	HTR6	protein_coding	5-hydroxytryptamine receptor 6 [Source:HGNC Symbol;Acc:HGNC:5301]	3.93695	7.08751e-53
ENSG00000145824	CXCL14	protein_coding	C-X-C motif chemokine ligand 14 [Source:HGNC Symbol;Acc:HGNC:10640]	3.93557	4.97819e-12
ENSG00000135604	STX11	protein_coding	syntaxin 11 [Source:HGNC Symbol;Acc:HGNC:11429]	3.93257	3.89073e-30
ENSG00000143882	ATP6V1C2	protein_coding	ATPase H+ transporting V1 subunit C2 [Source:HGNC Symbol;Acc:HGNC:18264]	3.92233	1.58745e-15
ENSG00000157214	STEAP2	protein_coding	STEAP2 metalloreductase [Source:HGNC Symbol;Acc:HGNC:17885]	3.92097	8.77596e-08
ENSG00000134709	HOOK1	protein_coding	hook microtubule tethering protein 1 [Source:HGNC Symbol;Acc:HGNC:19884]	3.90609	4.91648e-05
ENSG00000131831	RAI2	protein_coding	retinoic acid induced 2 [Source:HGNC Symbol;Acc:HGNC:9835]	3.89913	3.31508e-26
ENSG00000170873	MTSS1	protein_coding	MTSS I-BAR domain containing 1 [Source:HGNC Symbol;Acc:HGNC:20443]	3.89205	1.10025e-20
ENSG00000064300	NGFR	protein_coding	nerve growth factor receptor [Source:HGNC Symbol;Acc:HGNC:7809]	3.89191	5.15041e-221
ENSG00000111344	RASAL1	protein_coding	RAS protein activator like 1 [Source:HGNC Symbol;Acc:HGNC:9873]	3.88948	5.31057e-14
ENSG00000115963	RND3	protein_coding	Rho family GTPase 3 [Source:HGNC Symbol;Acc:HGNC:671]	3.88935	6.81483e-19
ENSG00000197385	ZNF860	protein_coding	zinc finger protein 860 [Source:HGNC Symbol;Acc:HGNC:34513]	3.88555	1.68288e-39
ENSG00000078053	AMPH	protein_coding	amphiphysin [Source:HGNC Symbol;Acc:HGNC:471]	3.86947	3.00822e-38
ENSG00000095370	SH2D3C	protein_coding	SH2 domain containing 3C [Source:HGNC Symbol;Acc:HGNC:16884]	3.86848	1.03272e-11
ENSG00000164330	EBF1	protein_coding	EBF transcription factor 1 [Source:HGNC Symbol;Acc:HGNC:3126]	3.86313	4.63669e-08
ENSG00000115112	TFCP2L1	protein_coding	transcription factor CP2 like 1 [Source:HGNC Symbol;Acc:HGNC:17925]	3.85926	2.89798e-37
ENSG00000106688	SLC1A1	protein_coding	solute carrier family 1 member 1 [Source:HGNC Symbol;Acc:HGNC:10939]	3.85633	2.70224e-14
ENSG00000071575	TRIB2	protein_coding	tribbles pseudokinase 2 [Source:HGNC Symbol;Acc:HGNC:30809]	3.85416	1.19382e-36
ENSG00000182759	MAFA	protein_coding	MAF bZIP transcription factor A [Source:HGNC Symbol;Acc:HGNC:23145]	3.84537	7.14452e-29
ENSG00000158014	SLC30A2	protein_coding	solute carrier family 30 member 2 [Source:HGNC Symbol;Acc:HGNC:11013]	3.83936	5.4139e-27
ENSG00000151623	NR3C2	protein_coding	nuclear receptor subfamily 3 group C member 2 [Source:HGNC Symbol;Acc:HGNC:7979]	3.83257	5.80724e-09
ENSG00000102934	PLLP	protein_coding	plasmolipin [Source:HGNC Symbol;Acc:HGNC:18553]	3.81811	1.37492e-41
ENSG00000169218	RSPO1	protein_coding	R-spondin 1 [Source:HGNC Symbol;Acc:HGNC:21679]	3.81096	5.04086e-29
ENSG00000125266	EFNB2	protein_coding	ephrin B2 [Source:HGNC Symbol;Acc:HGNC:3227]	3.80666	5.12408e-42
ENSG00000169894	MUC3A	protein_coding	mucin 3A, cell surface associated [Source:HGNC Symbol;Acc:HGNC:7513]	3.80653	2.82976e-63
ENSG00000188848	BEND4	protein_coding	BEN domain containing 4 [Source:HGNC Symbol;Acc:HGNC:23815]	3.80236	3.27759e-25
ENSG00000170745	KCNS3	protein_coding	potassium voltage-gated channel modifier subfamily S member 3 [Source:HGNC Symbol;Acc:HGNC:6302]	3.80131	1.21928e-29
ENSG00000226887	ERVMER34-1	protein_coding	endogenous retrovirus group MER34 member 1, envelope [Source:HGNC Symbol;Acc:HGNC:42970]	3.80119	1.50033e-26
ENSG00000241484	ARHGAP8	protein_coding	Rho GTPase activating protein 8 [Source:HGNC Symbol;Acc:HGNC:677]	3.79573	1.46843e-09
ENSG00000248383	PCDHAC1	protein_coding	protocadherin alpha subfamily C, 1 [Source:HGNC Symbol;Acc:HGNC:8676]	3.79435	6.17738e-22
ENSG00000119938	PPP1R3C	protein_coding	protein phosphatase 1 regulatory subunit 3C [Source:HGNC Symbol;Acc:HGNC:9293]	3.78508	7.91052e-27
ENSG00000175445	LPL	protein_coding	lipoprotein lipase [Source:HGNC Symbol;Acc:HGNC:6677]	3.78347	3.43038e-05
ENSG00000153012	LGI2	protein_coding	leucine rich repeat LGI family member 2 [Source:HGNC Symbol;Acc:HGNC:18710]	3.78168	9.07787e-14
ENSG00000124762	CDKN1A	protein_coding	cyclin dependent kinase inhibitor 1A [Source:HGNC Symbol;Acc:HGNC:1784]	3.78146	1.69418e-62
ENSG00000171843	MLLT3	protein_coding	MLLT3 super elongation complex subunit [Source:HGNC Symbol;Acc:HGNC:7136]	3.7783	1.2209e-56
ENSG00000110324	IL10RA	protein_coding	interleukin 10 receptor subunit alpha [Source:HGNC Symbol;Acc:HGNC:5964]	3.7715	5.65798e-19
ENSG00000171450	CDK5R2	protein_coding	cyclin dependent kinase 5 regulatory subunit 2 [Source:HGNC Symbol;Acc:HGNC:1776]	3.7701	3.33747e-41
ENSG00000135838	NPL	protein_coding	N-acetylneuraminate pyruvate lyase [Source:HGNC Symbol;Acc:HGNC:16781]	3.7701	6.23835e-12
ENSG00000128917	DLL4	protein_coding	delta like canonical Notch ligand 4 [Source:HGNC Symbol;Acc:HGNC:2910]	3.76988	1.17549e-23
ENSG00000054179	ENTPD2	protein_coding	ectonucleoside triphosphate diphosphohydrolase 2 [Source:HGNC Symbol;Acc:HGNC:3364]	3.769	1.1889e-11
ENSG00000153071	DAB2	protein_coding	DAB adaptor protein 2 [Source:HGNC Symbol;Acc:HGNC:2662]	3.76654	8.1506e-14
ENSG00000184254	ALDH1A3	protein_coding	aldehyde dehydrogenase 1 family member A3 [Source:HGNC Symbol;Acc:HGNC:409]	3.76109	8.68052e-10
ENSG00000176723	ZNF843	protein_coding	zinc finger protein 843 [Source:HGNC Symbol;Acc:HGNC:28710]	3.76101	3.0932e-14
ENSG00000184226	PCDH9	protein_coding	protocadherin 9 [Source:HGNC Symbol;Acc:HGNC:8661]	3.7584	9.99095e-14
ENSG00000141449	GREB1L	protein_coding	GREB1 like retinoic acid receptor coactivator [Source:HGNC Symbol;Acc:HGNC:31042]	3.7559	3.21286e-15
ENSG00000072832	CRMP1	protein_coding	collapsin response mediator protein 1 [Source:HGNC Symbol;Acc:HGNC:2365]	3.75549	9.66484e-59
ENSG00000143858	SYT2	protein_coding	synaptotagmin 2 [Source:HGNC Symbol;Acc:HGNC:11510]	3.75345	3.07431e-49
ENSG00000186472	PCLO	protein_coding	piccolo presynaptic cytomatrix protein [Source:HGNC Symbol;Acc:HGNC:13406]	3.74681	8.46953e-13
ENSG00000075891	PAX2	protein_coding	paired box 2 [Source:HGNC Symbol;Acc:HGNC:8616]	3.74476	1.37149e-11
ENSG00000115461	IGFBP5	protein_coding	insulin like growth factor binding protein 5 [Source:HGNC Symbol;Acc:HGNC:5474]	3.74118	2.13414e-10
ENSG00000046604	DSG2	protein_coding	desmoglein 2 [Source:HGNC Symbol;Acc:HGNC:3049]	3.73137	1.32803e-48
ENSG00000138449	SLC40A1	protein_coding	solute carrier family 40 member 1 [Source:HGNC Symbol;Acc:HGNC:10909]	3.72199	8.42608e-73
ENSG00000171517	LPAR3	protein_coding	lysophosphatidic acid receptor 3 [Source:HGNC Symbol;Acc:HGNC:14298]	3.71961	1.37133e-18
ENSG00000154734	ADAMTS1	protein_coding	ADAM metallopeptidase with thrombospondin type 1 motif 1 [Source:HGNC Symbol;Acc:HGNC:217]	3.71749	6.3089e-06
ENSG00000205269	TMEM170B	protein_coding	transmembrane protein 170B [Source:HGNC Symbol;Acc:HGNC:34244]	3.7044	1.51523e-50
ENSG00000143502	SUSD4	protein_coding	sushi domain containing 4 [Source:HGNC Symbol;Acc:HGNC:25470]	3.70281	3.14757e-11
ENSG00000105605	CACNG7	protein_coding	calcium voltage-gated channel auxiliary subunit gamma 7 [Source:HGNC Symbol;Acc:HGNC:13626]	3.70098	2.28249e-36
ENSG00000055163	CYFIP2	protein_coding	cytoplasmic FMR1 interacting protein 2 [Source:HGNC Symbol;Acc:HGNC:13760]	3.70081	4.9357e-31
ENSG00000121440	PDZRN3	protein_coding	PDZ domain containing ring finger 3 [Source:HGNC Symbol;Acc:HGNC:17704]	3.69844	6.03498e-11
ENSG00000187672	ERC2	protein_coding	ELKS/RAB6-interacting/CAST family member 2 [Source:HGNC Symbol;Acc:HGNC:31922]	3.69497	4.45852e-17
ENSG00000133863	TEX15	protein_coding	testis expressed 15, meiosis and synapsis associated [Source:HGNC Symbol;Acc:HGNC:11738]	3.68999	6.05074e-28
ENSG00000118160	SLC8A2	protein_coding	solute carrier family 8 member A2 [Source:HGNC Symbol;Acc:HGNC:11069]	3.68895	1.74439e-22
ENSG00000136842	TMOD1	protein_coding	tropomodulin 1 [Source:HGNC Symbol;Acc:HGNC:11871]	3.68854	5.06734e-15
ENSG00000116741	RGS2	protein_coding	regulator of G protein signaling 2 [Source:HGNC Symbol;Acc:HGNC:9998]	3.68839	4.9423e-71
ENSG00000135127	BICDL1	protein_coding	BICD family like cargo adaptor 1 [Source:HGNC Symbol;Acc:HGNC:28095]	3.68516	1.67755e-28
ENSG00000143375	CGN	protein_coding	cingulin [Source:HGNC Symbol;Acc:HGNC:17429]	3.67301	8.57465e-42
ENSG00000163328	GPR155	protein_coding	G protein-coupled receptor 155 [Source:HGNC Symbol;Acc:HGNC:22951]	3.67112	1.3722e-14
ENSG00000218336	TENM3	protein_coding	teneurin transmembrane protein 3 [Source:HGNC Symbol;Acc:HGNC:29944]	3.66879	3.51745e-08
ENSG00000143333	RGS16	protein_coding	regulator of G protein signaling 16 [Source:HGNC Symbol;Acc:HGNC:9997]	3.66638	5.09906e-29
ENSG00000107731	UNC5B	protein_coding	unc-5 netrin receptor B [Source:HGNC Symbol;Acc:HGNC:12568]	3.65733	2.03958e-42
ENSG00000079691	CARMIL1	protein_coding	capping protein regulator and myosin 1 linker 1 [Source:HGNC Symbol;Acc:HGNC:21581]	3.65065	1.60317e-43
ENSG00000183778	B3GALT5	protein_coding	beta-1,3-galactosyltransferase 5 [Source:HGNC Symbol;Acc:HGNC:920]	3.64806	7.09827e-13
ENSG00000130768	SMPDL3B	protein_coding	sphingomyelin phosphodiesterase acid like 3B [Source:HGNC Symbol;Acc:HGNC:21416]	3.64358	3.05149e-23
ENSG00000107518	ATRNL1	protein_coding	attractin like 1 [Source:HGNC Symbol;Acc:HGNC:29063]	3.64256	2.60517e-11
ENSG00000112379	ARFGEF3	protein_coding	ARFGEF family member 3 [Source:HGNC Symbol;Acc:HGNC:21213]	3.64131	3.16302e-42
ENSG00000204624	DISP3	protein_coding	dispatched RND transporter family member 3 [Source:HGNC Symbol;Acc:HGNC:29251]	3.64056	3.08169e-21
ENSG00000139549	DHH	protein_coding	desert hedgehog signaling molecule [Source:HGNC Symbol;Acc:HGNC:2865]	3.62758	6.14116e-21
ENSG00000135063	FAM189A2	protein_coding	family with sequence similarity 189 member A2 [Source:HGNC Symbol;Acc:HGNC:24820]	3.62029	2.84867e-15
ENSG00000173868	PHOSPHO1	protein_coding	phosphoethanolamine/phosphocholine phosphatase 1 [Source:HGNC Symbol;Acc:HGNC:16815]	3.61595	9.93753e-29
ENSG00000126016	AMOT	protein_coding	angiomotin [Source:HGNC Symbol;Acc:HGNC:17810]	3.61007	4.97131e-23
ENSG00000166689	PLEKHA7	protein_coding	pleckstrin homology domain containing A7 [Source:HGNC Symbol;Acc:HGNC:27049]	3.6096	1.94175e-13
ENSG00000135116	HRK	protein_coding	harakiri, BCL2 interacting protein [Source:HGNC Symbol;Acc:HGNC:5185]	3.59738	4.77832e-10
ENSG00000157734	SNX22	protein_coding	sorting nexin 22 [Source:HGNC Symbol;Acc:HGNC:16315]	3.59111	2.7702e-28
ENSG00000187210	GCNT1	protein_coding	glucosaminyl (N-acetyl) transferase 1 [Source:HGNC Symbol;Acc:HGNC:4203]	3.58933	4.55808e-11
ENSG00000189350	TOGARAM2	protein_coding	TOG array regulator of axonemal microtubules 2 [Source:HGNC Symbol;Acc:HGNC:33715]	3.58402	3.69689e-13
ENSG00000095739	BAMBI	protein_coding	BMP and activin membrane bound inhibitor [Source:HGNC Symbol;Acc:HGNC:30251]	3.58087	1.15944e-59
ENSG00000205277	MUC12	protein_coding	mucin 12, cell surface associated [Source:HGNC Symbol;Acc:HGNC:7510]	3.57871	1.98499e-05
ENSG00000143344	RGL1	protein_coding	ral guanine nucleotide dissociation stimulator like 1 [Source:HGNC Symbol;Acc:HGNC:30281]	3.57557	5.99987e-61
ENSG00000187957	DNER	protein_coding	delta/notch like EGF repeat containing [Source:HGNC Symbol;Acc:HGNC:24456]	3.57094	4.42088e-09
ENSG00000106852	LHX6	protein_coding	LIM homeobox 6 [Source:HGNC Symbol;Acc:HGNC:21735]	3.56946	7.84857e-32
ENSG00000095303	PTGS1	protein_coding	prostaglandin-endoperoxide synthase 1 [Source:HGNC Symbol;Acc:HGNC:9604]	3.56867	5.24014e-13
ENSG00000102755	FLT1	protein_coding	fms related receptor tyrosine kinase 1 [Source:HGNC Symbol;Acc:HGNC:3763]	3.56568	3.76887e-14
ENSG00000141655	TNFRSF11A	protein_coding	TNF receptor superfamily member 11a [Source:HGNC Symbol;Acc:HGNC:11908]	3.5629	2.77263e-11
ENSG00000164211	STARD4	protein_coding	StAR related lipid transfer domain containing 4 [Source:HGNC Symbol;Acc:HGNC:18058]	3.56226	1.77947e-34
ENSG00000076716	GPC4	protein_coding	glypican 4 [Source:HGNC Symbol;Acc:HGNC:4452]	3.55139	1.92527e-40
ENSG00000101670	LIPG	protein_coding	lipase G, endothelial type [Source:HGNC Symbol;Acc:HGNC:6623]	3.54708	1.79781e-13
ENSG00000118523	CCN2	protein_coding	cellular communication network factor 2 [Source:HGNC Symbol;Acc:HGNC:2500]	3.53147	3.21808e-52
ENSG00000122574	WIPF3	protein_coding	WAS/WASL interacting protein family member 3 [Source:HGNC Symbol;Acc:HGNC:22004]	3.52821	1.72519e-08
ENSG00000164124	TMEM144	protein_coding	transmembrane protein 144 [Source:HGNC Symbol;Acc:HGNC:25633]	3.52519	1.54982e-14
ENSG00000153898	MCOLN2	protein_coding	mucolipin 2 [Source:HGNC Symbol;Acc:HGNC:13357]	3.52004	2.25354e-10
ENSG00000100290	BIK	protein_coding	BCL2 interacting killer [Source:HGNC Symbol;Acc:HGNC:1051]	3.51994	1.51442e-16
ENSG00000151883	PARP8	protein_coding	poly(ADP-ribose) polymerase family member 8 [Source:HGNC Symbol;Acc:HGNC:26124]	3.50985	1.96411e-14
ENSG00000137285	TUBB2B	protein_coding	tubulin beta 2B class IIb [Source:HGNC Symbol;Acc:HGNC:30829]	3.50932	3.9577e-142
ENSG00000117971	CHRNB4	protein_coding	cholinergic receptor nicotinic beta 4 subunit [Source:HGNC Symbol;Acc:HGNC:1964]	3.49433	2.25609e-18
ENSG00000221946	FXYD7	protein_coding	FXYD domain containing ion transport regulator 7 [Source:HGNC Symbol;Acc:HGNC:4034]	3.49368	2.8011e-12
ENSG00000069812	HES2	protein_coding	hes family bHLH transcription factor 2 [Source:HGNC Symbol;Acc:HGNC:16005]	3.491	1.28652e-26
ENSG00000157064	NMNAT2	protein_coding	nicotinamide nucleotide adenylyltransferase 2 [Source:HGNC Symbol;Acc:HGNC:16789]	3.48798	3.46016e-14
ENSG00000074181	NOTCH3	protein_coding	notch receptor 3 [Source:HGNC Symbol;Acc:HGNC:7883]	3.47564	6.68759e-42
ENSG00000180336	MEIOC	protein_coding	meiosis specific with coiled-coil domain [Source:HGNC Symbol;Acc:HGNC:26670]	3.47244	2.75477e-18
ENSG00000123243	ITIH5	protein_coding	inter-alpha-trypsin inhibitor heavy chain 5 [Source:HGNC Symbol;Acc:HGNC:21449]	3.46904	2.42252e-06
ENSG00000131459	GFPT2	protein_coding	glutamine-fructose-6-phosphate transaminase 2 [Source:HGNC Symbol;Acc:HGNC:4242]	3.46198	2.94734e-146
ENSG00000174514	MFSD4A	protein_coding	major facilitator superfamily domain containing 4A [Source:HGNC Symbol;Acc:HGNC:25433]	3.45332	1.804e-07
ENSG00000134775	FHOD3	protein_coding	formin homology 2 domain containing 3 [Source:HGNC Symbol;Acc:HGNC:26178]	3.44699	4.00586e-15
ENSG00000104967	NOVA2	protein_coding	NOVA alternative splicing regulator 2 [Source:HGNC Symbol;Acc:HGNC:7887]	3.44443	1.42595e-21
ENSG00000171766	GATM	protein_coding	glycine amidinotransferase [Source:HGNC Symbol;Acc:HGNC:4175]	3.44274	4.99417e-38
ENSG00000187068	C3orf70	protein_coding	chromosome 3 open reading frame 70 [Source:HGNC Symbol;Acc:HGNC:33731]	3.43857	1.4267e-36
ENSG00000157766	ACAN	protein_coding	aggrecan [Source:HGNC Symbol;Acc:HGNC:319]	3.43559	3.93809e-08
ENSG00000102230	PCYT1B	protein_coding	phosphate cytidylyltransferase 1, choline, beta [Source:HGNC Symbol;Acc:HGNC:8755]	3.43505	2.70782e-08
ENSG00000006016	CRLF1	protein_coding	cytokine receptor like factor 1 [Source:HGNC Symbol;Acc:HGNC:2364]	3.43475	9.19492e-21
ENSG00000177283	FZD8	protein_coding	frizzled class receptor 8 [Source:HGNC Symbol;Acc:HGNC:4046]	3.42856	2.76877e-37
ENSG00000184060	ADAP2	protein_coding	ArfGAP with dual PH domains 2 [Source:HGNC Symbol;Acc:HGNC:16487]	3.41904	3.992e-13
ENSG00000155966	AFF2	protein_coding	AF4/FMR2 family member 2 [Source:HGNC Symbol;Acc:HGNC:3776]	3.41055	2.98675e-07
ENSG00000154065	ANKRD29	protein_coding	ankyrin repeat domain 29 [Source:HGNC Symbol;Acc:HGNC:27110]	3.41049	4.24891e-22
ENSG00000159871	LYPD5	protein_coding	LY6/PLAUR domain containing 5 [Source:HGNC Symbol;Acc:HGNC:26397]	3.40941	1.54241e-15
ENSG00000145506	NKD2	protein_coding	NKD inhibitor of WNT signaling pathway 2 [Source:HGNC Symbol;Acc:HGNC:17046]	3.4043	0.00138839
ENSG00000060566	CREB3L3	protein_coding	cAMP responsive element binding protein 3 like 3 [Source:HGNC Symbol;Acc:HGNC:18855]	3.40262	2.45602e-27
ENSG00000159784	FAM131B	protein_coding	family with sequence similarity 131 member B [Source:HGNC Symbol;Acc:HGNC:22202]	3.40242	1.85625e-17
ENSG00000139970	RTN1	protein_coding	reticulon 1 [Source:HGNC Symbol;Acc:HGNC:10467]	3.40087	4.04705e-16
ENSG00000006377	DLX6	protein_coding	distal-less homeobox 6 [Source:HGNC Symbol;Acc:HGNC:2919]	3.40016	2.80098e-18
ENSG00000138185	ENTPD1	protein_coding	ectonucleoside triphosphate diphosphohydrolase 1 [Source:HGNC Symbol;Acc:HGNC:3363]	3.39739	4.26397e-07
ENSG00000101445	PPP1R16B	protein_coding	protein phosphatase 1 regulatory subunit 16B [Source:HGNC Symbol;Acc:HGNC:15850]	3.39643	2.18268e-55
ENSG00000151690	MFSD6	protein_coding	major facilitator superfamily domain containing 6 [Source:HGNC Symbol;Acc:HGNC:24711]	3.38812	2.0842e-29
ENSG00000165507	DEPP1	protein_coding	DEPP1 autophagy regulator [Source:HGNC Symbol;Acc:HGNC:23355]	3.37705	6.5249e-24
ENSG00000135525	MAP7	protein_coding	microtubule associated protein 7 [Source:HGNC Symbol;Acc:HGNC:6869]	3.37642	6.19962e-12
ENSG00000204789	ZNF204P	processed_pseudogene	zinc finger protein 204, pseudogene [Source:HGNC Symbol;Acc:HGNC:12995]	3.37453	1.26459e-36
ENSG00000162105	SHANK2	protein_coding	SH3 and multiple ankyrin repeat domains 2 [Source:HGNC Symbol;Acc:HGNC:14295]	3.36398	9.40361e-05
ENSG00000138587	MNS1	protein_coding	meiosis specific nuclear structural 1 [Source:HGNC Symbol;Acc:HGNC:29636]	3.36222	3.50772e-11
ENSG00000187902	SHISA7	protein_coding	shisa family member 7 [Source:HGNC Symbol;Acc:HGNC:35409]	3.36019	2.46366e-48
ENSG00000100234	TIMP3	protein_coding	TIMP metallopeptidase inhibitor 3 [Source:HGNC Symbol;Acc:HGNC:11822]	3.35937	2.22715e-239
ENSG00000165029	ABCA1	protein_coding	ATP binding cassette subfamily A member 1 [Source:HGNC Symbol;Acc:HGNC:29]	3.35832	1.61589e-09
ENSG00000122877	EGR2	protein_coding	early growth response 2 [Source:HGNC Symbol;Acc:HGNC:3239]	3.33499	5.44822e-09
ENSG00000166501	PRKCB	protein_coding	protein kinase C beta [Source:HGNC Symbol;Acc:HGNC:9395]	3.32925	4.14017e-06
ENSG00000127152	BCL11B	protein_coding	BAF chromatin remodeling complex subunit BCL11B [Source:HGNC Symbol;Acc:HGNC:13222]	3.32525	1.96626e-50
ENSG00000065809	FAM107B	protein_coding	family with sequence similarity 107 member B [Source:HGNC Symbol;Acc:HGNC:23726]	3.3219	1.00066e-30
ENSG00000165300	SLITRK5	protein_coding	SLIT and NTRK like family member 5 [Source:HGNC Symbol;Acc:HGNC:20295]	3.31625	5.03196e-24
ENSG00000132470	ITGB4	protein_coding	integrin subunit beta 4 [Source:HGNC Symbol;Acc:HGNC:6158]	3.30637	2.38076e-16
ENSG00000005469	CROT	protein_coding	carnitine O-octanoyltransferase [Source:HGNC Symbol;Acc:HGNC:2366]	3.30474	8.20175e-31
ENSG00000178401	DNAJC22	protein_coding	DnaJ heat shock protein family (Hsp40) member C22 [Source:HGNC Symbol;Acc:HGNC:25802]	3.30426	2.58193e-16
ENSG00000080573	COL5A3	protein_coding	collagen type V alpha 3 chain [Source:HGNC Symbol;Acc:HGNC:14864]	3.30187	7.24935e-21
ENSG00000163638	ADAMTS9	protein_coding	ADAM metallopeptidase with thrombospondin type 1 motif 9 [Source:HGNC Symbol;Acc:HGNC:13202]	3.30092	6.92951e-07
ENSG00000152503	TRIM36	protein_coding	tripartite motif containing 36 [Source:HGNC Symbol;Acc:HGNC:16280]	3.29611	9.23745e-12
ENSG00000134716	CYP2J2	protein_coding	cytochrome P450 family 2 subfamily J member 2 [Source:HGNC Symbol;Acc:HGNC:2634]	3.29351	1.9428e-29
ENSG00000137819	PAQR5	protein_coding	progestin and adipoQ receptor family member 5 [Source:HGNC Symbol;Acc:HGNC:29645]	3.28842	2.60634e-19
ENSG00000107485	GATA3	protein_coding	GATA binding protein 3 [Source:HGNC Symbol;Acc:HGNC:4172]	3.27586	2.319e-13
ENSG00000167191	GPRC5B	protein_coding	G protein-coupled receptor class C group 5 member B [Source:HGNC Symbol;Acc:HGNC:13308]	3.2698	4.73412e-61
ENSG00000125462	C1orf61	protein_coding	chromosome 1 open reading frame 61 [Source:HGNC Symbol;Acc:HGNC:30780]	3.26763	8.28351e-22
ENSG00000197587	DMBX1	protein_coding	diencephalon/mesencephalon homeobox 1 [Source:HGNC Symbol;Acc:HGNC:19026]	3.26396	5.89805e-42
ENSG00000056736	IL17RB	protein_coding	interleukin 17 receptor B [Source:HGNC Symbol;Acc:HGNC:18015]	3.2625	9.8162e-18
ENSG00000064655	EYA2	protein_coding	EYA transcriptional coactivator and phosphatase 2 [Source:HGNC Symbol;Acc:HGNC:3520]	3.25834	3.8629e-08
ENSG00000161835	GRASP	protein_coding	general receptor for phosphoinositides 1 associated scaffold protein [Source:HGNC Symbol;Acc:HGNC:18707]	3.25823	7.18076e-18
ENSG00000137393	RNF144B	protein_coding	ring finger protein 144B [Source:HGNC Symbol;Acc:HGNC:21578]	3.25365	1.12011e-12
ENSG00000115194	SLC30A3	protein_coding	solute carrier family 30 member 3 [Source:HGNC Symbol;Acc:HGNC:11014]	3.25316	5.31979e-41
ENSG00000138135	CH25H	protein_coding	cholesterol 25-hydroxylase [Source:HGNC Symbol;Acc:HGNC:1907]	3.25013	1.47746e-16
ENSG00000137266	SLC22A23	protein_coding	solute carrier family 22 member 23 [Source:HGNC Symbol;Acc:HGNC:21106]	3.24516	2.10741e-15
ENSG00000183421	RIPK4	protein_coding	receptor interacting serine/threonine kinase 4 [Source:HGNC Symbol;Acc:HGNC:496]	3.2446	1.09859e-30
ENSG00000041353	RAB27B	protein_coding	RAB27B, member RAS oncogene family [Source:HGNC Symbol;Acc:HGNC:9767]	3.23474	2.54727e-06
ENSG00000186310	NAP1L3	protein_coding	nucleosome assembly protein 1 like 3 [Source:HGNC Symbol;Acc:HGNC:7639]	3.23161	8.28601e-28
ENSG00000171246	NPTX1	protein_coding	neuronal pentraxin 1 [Source:HGNC Symbol;Acc:HGNC:7952]	3.22566	2.45869e-34
ENSG00000108370	RGS9	protein_coding	regulator of G protein signaling 9 [Source:HGNC Symbol;Acc:HGNC:10004]	3.21367	1.56627e-34
ENSG00000179292	TMEM151A	protein_coding	transmembrane protein 151A [Source:HGNC Symbol;Acc:HGNC:28497]	3.20866	4.3001e-61
ENSG00000177807	KCNJ10	protein_coding	potassium inwardly rectifying channel subfamily J member 10 [Source:HGNC Symbol;Acc:HGNC:6256]	3.20803	8.10981e-24
ENSG00000137460	FHDC1	protein_coding	FH2 domain containing 1 [Source:HGNC Symbol;Acc:HGNC:29363]	3.20209	1.1202e-25
ENSG00000169554	ZEB2	protein_coding	zinc finger E-box binding homeobox 2 [Source:HGNC Symbol;Acc:HGNC:14881]	3.20177	2.47853e-18
ENSG00000055118	KCNH2	protein_coding	potassium voltage-gated channel subfamily H member 2 [Source:HGNC Symbol;Acc:HGNC:6251]	3.20023	1.07874e-25
ENSG00000170915	PAQR8	protein_coding	progestin and adipoQ receptor family member 8 [Source:HGNC Symbol;Acc:HGNC:15708]	3.19013	2.49445e-19
ENSG00000286190	AC055839.2	protein_coding	uncharacterized LOC728392 [Source:NCBI gene;Acc:728392]	3.18872	7.2241e-32
ENSG00000125430	HS3ST3B1	protein_coding	heparan sulfate-glucosamine 3-sulfotransferase 3B1 [Source:HGNC Symbol;Acc:HGNC:5198]	3.18864	6.66272e-22
ENSG00000135439	AGAP2	protein_coding	ArfGAP with GTPase domain, ankyrin repeat and PH domain 2 [Source:HGNC Symbol;Acc:HGNC:16921]	3.18746	1.39732e-20
ENSG00000133985	TTC9	protein_coding	tetratricopeptide repeat domain 9 [Source:HGNC Symbol;Acc:HGNC:20267]	3.1874	2.00991e-25
ENSG00000161270	NPHS1	protein_coding	NPHS1 adhesion molecule, nephrin [Source:HGNC Symbol;Acc:HGNC:7908]	3.18461	4.46174e-11
ENSG00000177464	GPR4	protein_coding	G protein-coupled receptor 4 [Source:HGNC Symbol;Acc:HGNC:4497]	3.1842	1.11015e-20
ENSG00000112394	SLC16A10	protein_coding	solute carrier family 16 member 10 [Source:HGNC Symbol;Acc:HGNC:17027]	3.18217	5.93893e-08
ENSG00000121454	LHX4	protein_coding	LIM homeobox 4 [Source:HGNC Symbol;Acc:HGNC:21734]	3.17669	5.05877e-23
ENSG00000157103	SLC6A1	protein_coding	solute carrier family 6 member 1 [Source:HGNC Symbol;Acc:HGNC:11042]	3.17481	7.29485e-25
ENSG00000006283	CACNA1G	protein_coding	calcium voltage-gated channel subunit alpha1 G [Source:HGNC Symbol;Acc:HGNC:1394]	3.16912	1.29252e-33
ENSG00000243244	STON1	protein_coding	stonin 1 [Source:HGNC Symbol;Acc:HGNC:17003]	3.16528	2.16334e-58
ENSG00000215045	GRID2IP	protein_coding	Grid2 interacting protein [Source:HGNC Symbol;Acc:HGNC:18464]	3.16477	1.57725e-15
ENSG00000110002	VWA5A	protein_coding	von Willebrand factor A domain containing 5A [Source:HGNC Symbol;Acc:HGNC:6658]	3.16373	8.06527e-19
ENSG00000145390	USP53	protein_coding	ubiquitin specific peptidase 53 [Source:HGNC Symbol;Acc:HGNC:29255]	3.15978	1.48926e-37
ENSG00000076826	CAMSAP3	protein_coding	calmodulin regulated spectrin associated protein family member 3 [Source:HGNC Symbol;Acc:HGNC:29307]	3.15051	1.62528e-65
ENSG00000115266	APC2	protein_coding	APC regulator of WNT signaling pathway 2 [Source:HGNC Symbol;Acc:HGNC:24036]	3.14773	7.40507e-21
ENSG00000168779	SHOX2	protein_coding	short stature homeobox 2 [Source:HGNC Symbol;Acc:HGNC:10854]	3.1461	4.84728e-28
ENSG00000172602	RND1	protein_coding	Rho family GTPase 1 [Source:HGNC Symbol;Acc:HGNC:18314]	3.1446	1.18308e-46
ENSG00000167207	NOD2	protein_coding	nucleotide binding oligomerization domain containing 2 [Source:HGNC Symbol;Acc:HGNC:5331]	3.13271	1.32678e-17
ENSG00000115414	FN1	protein_coding	fibronectin 1 [Source:HGNC Symbol;Acc:HGNC:3778]	3.12943	3.55597e-12
ENSG00000119547	ONECUT2	protein_coding	one cut homeobox 2 [Source:HGNC Symbol;Acc:HGNC:8139]	3.11801	2.13323e-36
ENSG00000102003	SYP	protein_coding	synaptophysin [Source:HGNC Symbol;Acc:HGNC:11506]	3.11613	1.07507e-14
ENSG00000176658	MYO1D	protein_coding	myosin ID [Source:HGNC Symbol;Acc:HGNC:7598]	3.11551	8.0494e-18
ENSG00000157152	SYN2	protein_coding	synapsin II [Source:HGNC Symbol;Acc:HGNC:11495]	3.11488	2.42193e-11
ENSG00000181291	TMEM132E	protein_coding	transmembrane protein 132E [Source:HGNC Symbol;Acc:HGNC:26991]	3.11379	2.40594e-11
ENSG00000259207	ITGB3	protein_coding	integrin subunit beta 3 [Source:HGNC Symbol;Acc:HGNC:6156]	3.11289	1.63984e-32
ENSG00000167771	RCOR2	protein_coding	REST corepressor 2 [Source:HGNC Symbol;Acc:HGNC:27455]	3.10402	1.86752e-10
ENSG00000119514	GALNT12	protein_coding	polypeptide N-acetylgalactosaminyltransferase 12 [Source:HGNC Symbol;Acc:HGNC:19877]	3.09645	2.18991e-08
ENSG00000141526	SLC16A3	protein_coding	solute carrier family 16 member 3 [Source:HGNC Symbol;Acc:HGNC:10924]	3.09604	2.89735e-20
ENSG00000156869	FRRS1	protein_coding	ferric chelate reductase 1 [Source:HGNC Symbol;Acc:HGNC:27622]	3.09422	5.5743e-35
ENSG00000198597	ZNF536	protein_coding	zinc finger protein 536 [Source:HGNC Symbol;Acc:HGNC:29025]	3.08774	1.55295e-09
ENSG00000172350	ABCG4	protein_coding	ATP binding cassette subfamily G member 4 [Source:HGNC Symbol;Acc:HGNC:13884]	3.08774	6.53224e-23
ENSG00000164251	F2RL1	protein_coding	F2R like trypsin receptor 1 [Source:HGNC Symbol;Acc:HGNC:3538]	3.08687	7.11109e-11
ENSG00000183091	NEB	protein_coding	nebulin [Source:HGNC Symbol;Acc:HGNC:7720]	3.08515	1.37675e-05
ENSG00000134245	WNT2B	protein_coding	Wnt family member 2B [Source:HGNC Symbol;Acc:HGNC:12781]	3.08455	6.15211e-10
ENSG00000111799	COL12A1	protein_coding	collagen type XII alpha 1 chain [Source:HGNC Symbol;Acc:HGNC:2188]	3.08421	7.93482e-12
ENSG00000100626	GALNT16	protein_coding	polypeptide N-acetylgalactosaminyltransferase 16 [Source:HGNC Symbol;Acc:HGNC:23233]	3.0842	4.18215e-21
ENSG00000169435	RASSF6	protein_coding	Ras association domain family member 6 [Source:HGNC Symbol;Acc:HGNC:20796]	3.08399	0.000247494
ENSG00000243696	AC006254.1	protein_coding	novel MUSTN1-ITIH4 readthrough	3.07717	1.56189e-15
ENSG00000105143	SLC1A6	protein_coding	solute carrier family 1 member 6 [Source:HGNC Symbol;Acc:HGNC:10944]	3.06978	4.5008e-10
ENSG00000255330	AL096711.2	protein_coding	novel protein	3.0674	0.0251362
ENSG00000174804	FZD4	protein_coding	frizzled class receptor 4 [Source:HGNC Symbol;Acc:HGNC:4042]	3.06691	4.12104e-77
ENSG00000108551	RASD1	protein_coding	ras related dexamethasone induced 1 [Source:HGNC Symbol;Acc:HGNC:15828]	3.06268	5.71254e-21
ENSG00000198576	ARC	protein_coding	activity regulated cytoskeleton associated protein [Source:HGNC Symbol;Acc:HGNC:648]	3.06259	1.75191e-50
ENSG00000074317	SNCB	protein_coding	synuclein beta [Source:HGNC Symbol;Acc:HGNC:11140]	3.05942	2.35776e-19
ENSG00000115507	OTX1	protein_coding	orthodenticle homeobox 1 [Source:HGNC Symbol;Acc:HGNC:8521]	3.05835	2.56211e-22
ENSG00000178695	KCTD12	protein_coding	potassium channel tetramerization domain containing 12 [Source:HGNC Symbol;Acc:HGNC:14678]	3.05662	1.8943e-24
ENSG00000177614	PGBD5	protein_coding	piggyBac transposable element derived 5 [Source:HGNC Symbol;Acc:HGNC:19405]	3.05276	8.82744e-08
ENSG00000119508	NR4A3	protein_coding	nuclear receptor subfamily 4 group A member 3 [Source:HGNC Symbol;Acc:HGNC:7982]	3.04973	1.54039e-15
ENSG00000159374	M1AP	protein_coding	meiosis 1 associated protein [Source:HGNC Symbol;Acc:HGNC:25183]	3.04956	1.19369e-10
ENSG00000112773	TENT5A	protein_coding	terminal nucleotidyltransferase 5A [Source:HGNC Symbol;Acc:HGNC:18345]	3.047	6.64807e-14
ENSG00000046653	GPM6B	protein_coding	glycoprotein M6B [Source:HGNC Symbol;Acc:HGNC:4461]	3.04541	1.35853e-16
ENSG00000253368	TRNP1	protein_coding	TMF1 regulated nuclear protein 1 [Source:HGNC Symbol;Acc:HGNC:34348]	3.04501	1.14959e-17
ENSG00000149564	ESAM	protein_coding	endothelial cell adhesion molecule [Source:HGNC Symbol;Acc:HGNC:17474]	3.04264	2.32394e-50
ENSG00000173805	HAP1	protein_coding	huntingtin associated protein 1 [Source:HGNC Symbol;Acc:HGNC:4812]	3.03793	1.65103e-26
ENSG00000110723	EXPH5	protein_coding	exophilin 5 [Source:HGNC Symbol;Acc:HGNC:30578]	3.03415	4.27428e-39
ENSG00000003137	CYP26B1	protein_coding	cytochrome P450 family 26 subfamily B member 1 [Source:HGNC Symbol;Acc:HGNC:20581]	3.02897	3.64629e-15
ENSG00000144481	TRPM8	protein_coding	transient receptor potential cation channel subfamily M member 8 [Source:HGNC Symbol;Acc:HGNC:17961]	3.02783	4.48256e-10
ENSG00000177098	SCN4B	protein_coding	sodium voltage-gated channel beta subunit 4 [Source:HGNC Symbol;Acc:HGNC:10592]	3.02673	1.71613e-21
ENSG00000125813	PAX1	protein_coding	paired box 1 [Source:HGNC Symbol;Acc:HGNC:8615]	3.02087	5.40228e-21

## Sheet: NKL54 24 hours
gene_id	gene_name	gene_biotype	description	Log fold changes	p adjusted
ENSG00000162981	LRATD1	protein_coding	LRAT domain containing 1 [Source:HGNC Symbol;Acc:HGNC:20743]	10.7991	7.00756e-17
ENSG00000206538	VGLL3	protein_coding	vestigial like family member 3 [Source:HGNC Symbol;Acc:HGNC:24327]	10.6563	2.67749e-11
ENSG00000081052	COL4A4	protein_coding	collagen type IV alpha 4 chain [Source:HGNC Symbol;Acc:HGNC:2206]	10.6216	1.21144e-12
ENSG00000021645	NRXN3	protein_coding	neurexin 3 [Source:HGNC Symbol;Acc:HGNC:8010]	10.5419	1.47798e-16
ENSG00000143631	FLG	protein_coding	filaggrin [Source:HGNC Symbol;Acc:HGNC:3748]	10.2651	1.08394e-14
ENSG00000174469	CNTNAP2	protein_coding	contactin associated protein 2 [Source:HGNC Symbol;Acc:HGNC:13830]	10.2532	1.07509e-08
ENSG00000117600	PLPPR4	protein_coding	phospholipid phosphatase related 4 [Source:HGNC Symbol;Acc:HGNC:23496]	10.1022	1.09137e-20
ENSG00000091129	NRCAM	protein_coding	neuronal cell adhesion molecule [Source:HGNC Symbol;Acc:HGNC:7994]	9.99196	8.60382e-15
ENSG00000138735	PDE5A	protein_coding	phosphodiesterase 5A [Source:HGNC Symbol;Acc:HGNC:8784]	9.98289	1.36602e-12
ENSG00000214336	FOXI3	protein_coding	forkhead box I3 [Source:HGNC Symbol;Acc:HGNC:35123]	9.48386	1.87744e-14
ENSG00000171724	VAT1L	protein_coding	vesicle amine transport 1 like [Source:HGNC Symbol;Acc:HGNC:29315]	9.41899	2.42576e-34
ENSG00000120162	MOB3B	protein_coding	MOB kinase activator 3B [Source:HGNC Symbol;Acc:HGNC:23825]	9.40311	7.2865e-13
ENSG00000180537	RNF182	protein_coding	ring finger protein 182 [Source:HGNC Symbol;Acc:HGNC:28522]	9.26866	8.65455e-15
ENSG00000141052	MYOCD	protein_coding	myocardin [Source:HGNC Symbol;Acc:HGNC:16067]	9.18473	2.33531e-12
ENSG00000263155	MYZAP	protein_coding	myocardial zonula adherens protein [Source:HGNC Symbol;Acc:HGNC:43444]	9.1581	1.98475e-13
ENSG00000169432	SCN9A	protein_coding	sodium voltage-gated channel alpha subunit 9 [Source:HGNC Symbol;Acc:HGNC:10597]	9.14541	5.46253e-16
ENSG00000153162	BMP6	protein_coding	bone morphogenetic protein 6 [Source:HGNC Symbol;Acc:HGNC:1073]	9.14394	5.50096e-16
ENSG00000164199	ADGRV1	protein_coding	adhesion G protein-coupled receptor V1 [Source:HGNC Symbol;Acc:HGNC:17416]	9.10285	2.56813e-47
ENSG00000153707	PTPRD	protein_coding	protein tyrosine phosphatase receptor type D [Source:HGNC Symbol;Acc:HGNC:9668]	8.97098	1.18335e-34
ENSG00000185272	RBM11	protein_coding	RNA binding motif protein 11 [Source:HGNC Symbol;Acc:HGNC:9897]	8.88164	4.17305e-11
ENSG00000119866	BCL11A	protein_coding	BAF chromatin remodeling complex subunit BCL11A [Source:HGNC Symbol;Acc:HGNC:13221]	8.81469	1.72399e-24
ENSG00000058866	DGKG	protein_coding	diacylglycerol kinase gamma [Source:HGNC Symbol;Acc:HGNC:2853]	8.72258	4.50649e-15
ENSG00000117595	IRF6	protein_coding	interferon regulatory factor 6 [Source:HGNC Symbol;Acc:HGNC:6121]	8.70363	6.69979e-10
ENSG00000101680	LAMA1	protein_coding	laminin subunit alpha 1 [Source:HGNC Symbol;Acc:HGNC:6481]	8.66729	4.00923e-57
ENSG00000223638	RFPL4A	protein_coding	ret finger protein like 4A [Source:HGNC Symbol;Acc:HGNC:16449]	8.54557	1.65111e-33
ENSG00000156298	TSPAN7	protein_coding	tetraspanin 7 [Source:HGNC Symbol;Acc:HGNC:11854]	8.52945	2.11576e-22
ENSG00000157404	KIT	protein_coding	KIT proto-oncogene, receptor tyrosine kinase [Source:HGNC Symbol;Acc:HGNC:6342]	8.50773	5.69334e-18
ENSG00000166206	GABRB3	protein_coding	gamma-aminobutyric acid type A receptor subunit beta3 [Source:HGNC Symbol;Acc:HGNC:4083]	8.44781	5.34269e-57
ENSG00000106537	TSPAN13	protein_coding	tetraspanin 13 [Source:HGNC Symbol;Acc:HGNC:21643]	8.42496	2.07982e-56
ENSG00000229292	RFPL4AL1	protein_coding	ret finger protein like 4A like 1 [Source:HGNC Symbol;Acc:HGNC:45147]	8.41313	8.78652e-23
ENSG00000092421	SEMA6A	protein_coding	semaphorin 6A [Source:HGNC Symbol;Acc:HGNC:10738]	8.39369	5.3661e-30
ENSG00000120907	ADRA1A	protein_coding	adrenoceptor alpha 1A [Source:HGNC Symbol;Acc:HGNC:277]	8.38905	1.87816e-10
ENSG00000136883	KIF12	protein_coding	kinesin family member 12 [Source:HGNC Symbol;Acc:HGNC:21495]	8.35901	9.47223e-11
ENSG00000164398	ACSL6	protein_coding	acyl-CoA synthetase long chain family member 6 [Source:HGNC Symbol;Acc:HGNC:16496]	8.29049	4.37295e-25
ENSG00000123612	ACVR1C	protein_coding	activin A receptor type 1C [Source:HGNC Symbol;Acc:HGNC:18123]	8.1666	2.41848e-17
ENSG00000185477	GPRIN3	protein_coding	GPRIN family member 3 [Source:HGNC Symbol;Acc:HGNC:27733]	8.16159	9.98844e-12
ENSG00000149294	NCAM1	protein_coding	neural cell adhesion molecule 1 [Source:HGNC Symbol;Acc:HGNC:7656]	8.16003	7.6742e-64
ENSG00000274588	DGKK	protein_coding	diacylglycerol kinase kappa [Source:HGNC Symbol;Acc:HGNC:32395]	8.11259	6.45297e-47
ENSG00000165929	TC2N	protein_coding	tandem C2 domains, nuclear [Source:HGNC Symbol;Acc:HGNC:19859]	8.11071	6.33688e-63
ENSG00000111885	MAN1A1	protein_coding	mannosidase alpha class 1A member 1 [Source:HGNC Symbol;Acc:HGNC:6821]	8.09302	1.87987e-99
ENSG00000184613	NELL2	protein_coding	neural EGFL like 2 [Source:HGNC Symbol;Acc:HGNC:7751]	8.07643	5.51199e-30
ENSG00000182985	CADM1	protein_coding	cell adhesion molecule 1 [Source:HGNC Symbol;Acc:HGNC:5951]	8.04854	1.03173e-66
ENSG00000082397	EPB41L3	protein_coding	erythrocyte membrane protein band 4.1 like 3 [Source:HGNC Symbol;Acc:HGNC:3380]	8.02921	3.93146e-16
ENSG00000140022	STON2	protein_coding	stonin 2 [Source:HGNC Symbol;Acc:HGNC:30652]	8.01593	2.46317e-74
ENSG00000104267	CA2	protein_coding	carbonic anhydrase 2 [Source:HGNC Symbol;Acc:HGNC:1373]	7.95204	6.23103e-32
ENSG00000169116	PARM1	protein_coding	prostate androgen-regulated mucin-like protein 1 [Source:HGNC Symbol;Acc:HGNC:24536]	7.91952	1.06103e-105
ENSG00000187957	DNER	protein_coding	delta/notch like EGF repeat containing [Source:HGNC Symbol;Acc:HGNC:24456]	7.87287	8.21708e-43
ENSG00000164099	PRSS12	protein_coding	serine protease 12 [Source:HGNC Symbol;Acc:HGNC:9477]	7.85779	6.22112e-21
ENSG00000123243	ITIH5	protein_coding	inter-alpha-trypsin inhibitor heavy chain 5 [Source:HGNC Symbol;Acc:HGNC:21449]	7.75505	1.18091e-28
ENSG00000159307	SCUBE1	protein_coding	signal peptide, CUB domain and EGF like domain containing 1 [Source:HGNC Symbol;Acc:HGNC:13441]	7.73942	8.82516e-58
ENSG00000197872	CYRIA	protein_coding	CYFIP related Rac1 interactor A [Source:HGNC Symbol;Acc:HGNC:25373]	7.71536	1.18202e-58
ENSG00000165194	PCDH19	protein_coding	protocadherin 19 [Source:HGNC Symbol;Acc:HGNC:14270]	7.69715	2.62421e-44
ENSG00000184261	KCNK12	protein_coding	potassium two pore domain channel subfamily K member 12 [Source:HGNC Symbol;Acc:HGNC:6274]	7.64877	5.36439e-23
ENSG00000163624	CDS1	protein_coding	CDP-diacylglycerol synthase 1 [Source:HGNC Symbol;Acc:HGNC:1800]	7.59108	1.68345e-21
ENSG00000162409	PRKAA2	protein_coding	protein kinase AMP-activated catalytic subunit alpha 2 [Source:HGNC Symbol;Acc:HGNC:9377]	7.55146	1.34175e-49
ENSG00000164142	FAM160A1	protein_coding	family with sequence similarity 160 member A1 [Source:HGNC Symbol;Acc:HGNC:34237]	7.52194	1.3412e-48
ENSG00000092068	SLC7A8	protein_coding	solute carrier family 7 member 8 [Source:HGNC Symbol;Acc:HGNC:11066]	7.50779	8.19726e-35
ENSG00000169860	P2RY1	protein_coding	purinergic receptor P2Y1 [Source:HGNC Symbol;Acc:HGNC:8539]	7.50597	3.27432e-45
ENSG00000049130	KITLG	protein_coding	KIT ligand [Source:HGNC Symbol;Acc:HGNC:6343]	7.49692	8.2017e-43
ENSG00000113083	LOX	protein_coding	lysyl oxidase [Source:HGNC Symbol;Acc:HGNC:6664]	7.48609	7.25668e-16
ENSG00000197594	ENPP1	protein_coding	ectonucleotide pyrophosphatase/phosphodiesterase 1 [Source:HGNC Symbol;Acc:HGNC:3356]	7.45281	3.68939e-83
ENSG00000135447	PPP1R1A	protein_coding	protein phosphatase 1 regulatory inhibitor subunit 1A [Source:HGNC Symbol;Acc:HGNC:9286]	7.38956	6.89244e-23
ENSG00000116983	HPCAL4	protein_coding	hippocalcin like 4 [Source:HGNC Symbol;Acc:HGNC:18212]	7.38458	1.44888e-140
ENSG00000139946	PELI2	protein_coding	pellino E3 ubiquitin protein ligase family member 2 [Source:HGNC Symbol;Acc:HGNC:8828]	7.31412	5.60227e-09
ENSG00000164171	ITGA2	protein_coding	integrin subunit alpha 2 [Source:HGNC Symbol;Acc:HGNC:6137]	7.25977	1.04101e-53
ENSG00000272398	CD24	protein_coding	CD24 molecule [Source:HGNC Symbol;Acc:HGNC:1645]	7.18353	3.58696e-139
ENSG00000079931	MOXD1	protein_coding	monooxygenase DBH like 1 [Source:HGNC Symbol;Acc:HGNC:21063]	7.17794	4.7017e-26
ENSG00000164076	CAMKV	protein_coding	CaM kinase like vesicle associated [Source:HGNC Symbol;Acc:HGNC:28788]	7.13888	5.62257e-20
ENSG00000137872	SEMA6D	protein_coding	semaphorin 6D [Source:HGNC Symbol;Acc:HGNC:16770]	7.11321	4.20049e-11
ENSG00000124785	NRN1	protein_coding	neuritin 1 [Source:HGNC Symbol;Acc:HGNC:17972]	7.10942	1.17979e-18
ENSG00000104369	JPH1	protein_coding	junctophilin 1 [Source:HGNC Symbol;Acc:HGNC:14201]	7.08152	1.20054e-42
ENSG00000170500	LONRF2	protein_coding	LON peptidase N-terminal domain and ring finger 2 [Source:HGNC Symbol;Acc:HGNC:24788]	7.0532	2.23576e-32
ENSG00000205277	MUC12	protein_coding	mucin 12, cell surface associated [Source:HGNC Symbol;Acc:HGNC:7510]	7.04359	8.68565e-19
ENSG00000145198	VWA5B2	protein_coding	von Willebrand factor A domain containing 5B2 [Source:HGNC Symbol;Acc:HGNC:25144]	7.0412	2.35597e-48
ENSG00000129595	EPB41L4A	protein_coding	erythrocyte membrane protein band 4.1 like 4A [Source:HGNC Symbol;Acc:HGNC:13278]	6.94851	1.8764e-13
ENSG00000138650	PCDH10	protein_coding	protocadherin 10 [Source:HGNC Symbol;Acc:HGNC:13404]	6.94677	1.16886e-26
ENSG00000184226	PCDH9	protein_coding	protocadherin 9 [Source:HGNC Symbol;Acc:HGNC:8661]	6.94002	1.45355e-45
ENSG00000118898	PPL	protein_coding	periplakin [Source:HGNC Symbol;Acc:HGNC:9273]	6.93269	3.71513e-53
ENSG00000102924	CBLN1	protein_coding	cerebellin 1 precursor [Source:HGNC Symbol;Acc:HGNC:1543]	6.92125	1.55245e-73
ENSG00000075429	CACNG5	protein_coding	calcium voltage-gated channel auxiliary subunit gamma 5 [Source:HGNC Symbol;Acc:HGNC:1409]	6.91857	1.65861e-60
ENSG00000174607	UGT8	protein_coding	UDP glycosyltransferase 8 [Source:HGNC Symbol;Acc:HGNC:12555]	6.90399	4.62238e-19
ENSG00000187730	GABRD	protein_coding	gamma-aminobutyric acid type A receptor subunit delta [Source:HGNC Symbol;Acc:HGNC:4084]	6.88824	1.46151e-27
ENSG00000117115	PADI2	protein_coding	peptidyl arginine deiminase 2 [Source:HGNC Symbol;Acc:HGNC:18341]	6.88227	2.87702e-87
ENSG00000187714	SLC18A3	protein_coding	solute carrier family 18 member A3 [Source:HGNC Symbol;Acc:HGNC:10936]	6.86567	8.44731e-22
ENSG00000122870	BICC1	protein_coding	BicC family RNA binding protein 1 [Source:HGNC Symbol;Acc:HGNC:19351]	6.85407	2.35673e-53
ENSG00000172403	SYNPO2	protein_coding	synaptopodin 2 [Source:HGNC Symbol;Acc:HGNC:17732]	6.84849	4.05387e-43
ENSG00000166501	PRKCB	protein_coding	protein kinase C beta [Source:HGNC Symbol;Acc:HGNC:9395]	6.84618	3.99218e-23
ENSG00000070601	FRMPD1	protein_coding	FERM and PDZ domain containing 1 [Source:HGNC Symbol;Acc:HGNC:29159]	6.83415	8.37405e-16
ENSG00000147027	TMEM47	protein_coding	transmembrane protein 47 [Source:HGNC Symbol;Acc:HGNC:18515]	6.81188	1.75741e-40
ENSG00000105289	TJP3	protein_coding	tight junction protein 3 [Source:HGNC Symbol;Acc:HGNC:11829]	6.7729	3.70456e-24
ENSG00000143195	ILDR2	protein_coding	immunoglobulin like domain containing receptor 2 [Source:HGNC Symbol;Acc:HGNC:18131]	6.75454	3.79339e-23
ENSG00000169891	REPS2	protein_coding	RALBP1 associated Eps domain containing 2 [Source:HGNC Symbol;Acc:HGNC:9963]	6.72866	1.45015e-17
ENSG00000091844	RGS17	protein_coding	regulator of G protein signaling 17 [Source:HGNC Symbol;Acc:HGNC:14088]	6.69281	1.04833e-41
ENSG00000151491	EPS8	protein_coding	epidermal growth factor receptor pathway substrate 8 [Source:HGNC Symbol;Acc:HGNC:3420]	6.66727	2.10223e-62
ENSG00000103316	CRYM	protein_coding	crystallin mu [Source:HGNC Symbol;Acc:HGNC:2418]	6.65531	9.14091e-23
ENSG00000182568	SATB1	protein_coding	SATB homeobox 1 [Source:HGNC Symbol;Acc:HGNC:10541]	6.65237	1.85991e-25
ENSG00000151136	BTBD11	protein_coding	BTB domain containing 11 [Source:HGNC Symbol;Acc:HGNC:23844]	6.64379	7.67268e-29
ENSG00000155966	AFF2	protein_coding	AF4/FMR2 family member 2 [Source:HGNC Symbol;Acc:HGNC:3776]	6.63798	1.39071e-25
ENSG00000164181	ELOVL7	protein_coding	ELOVL fatty acid elongase 7 [Source:HGNC Symbol;Acc:HGNC:26292]	6.6366	2.34654e-60
ENSG00000146005	PSD2	protein_coding	pleckstrin and Sec7 domain containing 2 [Source:HGNC Symbol;Acc:HGNC:19092]	6.61118	1.98186e-27
ENSG00000178538	CA8	protein_coding	carbonic anhydrase 8 [Source:HGNC Symbol;Acc:HGNC:1382]	6.56161	1.39934e-23
ENSG00000129422	MTUS1	protein_coding	microtubule associated scaffold protein 1 [Source:HGNC Symbol;Acc:HGNC:29789]	6.54584	6.66407e-11
ENSG00000116675	DNAJC6	protein_coding	DnaJ heat shock protein family (Hsp40) member C6 [Source:HGNC Symbol;Acc:HGNC:15469]	6.47302	5.05054e-53
ENSG00000186642	PDE2A	protein_coding	phosphodiesterase 2A [Source:HGNC Symbol;Acc:HGNC:8777]	6.44554	1.93892e-19
ENSG00000047365	ARAP2	protein_coding	ArfGAP with RhoGAP domain, ankyrin repeat and PH domain 2 [Source:HGNC Symbol;Acc:HGNC:16924]	6.41779	1.57721e-14
ENSG00000106714	CNTNAP3	protein_coding	contactin associated protein family member 3 [Source:HGNC Symbol;Acc:HGNC:13834]	6.41293	5.22282e-11
ENSG00000164690	SHH	protein_coding	sonic hedgehog signaling molecule [Source:HGNC Symbol;Acc:HGNC:10848]	6.4103	1.93983e-16
ENSG00000110436	SLC1A2	protein_coding	solute carrier family 1 member 2 [Source:HGNC Symbol;Acc:HGNC:10940]	6.4092	2.53653e-13
ENSG00000159409	CELF3	protein_coding	CUGBP Elav-like family member 3 [Source:HGNC Symbol;Acc:HGNC:11967]	6.40453	2.02082e-18
ENSG00000183018	SPNS2	protein_coding	sphingolipid transporter 2 [Source:HGNC Symbol;Acc:HGNC:26992]	6.40115	1.66654e-16
ENSG00000218336	TENM3	protein_coding	teneurin transmembrane protein 3 [Source:HGNC Symbol;Acc:HGNC:29944]	6.39177	2.18909e-23
ENSG00000106078	COBL	protein_coding	cordon-bleu WH2 repeat protein [Source:HGNC Symbol;Acc:HGNC:22199]	6.38945	7.32652e-47
ENSG00000170379	TCAF2	protein_coding	TRPM8 channel associated factor 2 [Source:HGNC Symbol;Acc:HGNC:26878]	6.38926	8.5578e-20
ENSG00000064042	LIMCH1	protein_coding	LIM and calponin homology domains 1 [Source:HGNC Symbol;Acc:HGNC:29191]	6.37416	9.97614e-17
ENSG00000167306	MYO5B	protein_coding	myosin VB [Source:HGNC Symbol;Acc:HGNC:7603]	6.36325	6.18944e-30
ENSG00000135547	HEY2	protein_coding	hes related family bHLH transcription factor with YRPW motif 2 [Source:HGNC Symbol;Acc:HGNC:4881]	6.35875	4.17418e-19
ENSG00000135917	SLC19A3	protein_coding	solute carrier family 19 member 3 [Source:HGNC Symbol;Acc:HGNC:16266]	6.34982	1.27449e-22
ENSG00000146216	TTBK1	protein_coding	tau tubulin kinase 1 [Source:HGNC Symbol;Acc:HGNC:19140]	6.33495	6.38481e-37
ENSG00000116667	C1orf21	protein_coding	chromosome 1 open reading frame 21 [Source:HGNC Symbol;Acc:HGNC:15494]	6.32643	1.76684e-44
ENSG00000197410	DCHS2	protein_coding	dachsous cadherin-related 2 [Source:HGNC Symbol;Acc:HGNC:23111]	6.31647	6.13263e-09
ENSG00000164651	SP8	protein_coding	Sp8 transcription factor [Source:HGNC Symbol;Acc:HGNC:19196]	6.31215	1.07467e-08
ENSG00000106688	SLC1A1	protein_coding	solute carrier family 1 member 1 [Source:HGNC Symbol;Acc:HGNC:10939]	6.30474	4.94582e-38
ENSG00000129521	EGLN3	protein_coding	egl-9 family hypoxia inducible factor 3 [Source:HGNC Symbol;Acc:HGNC:14661]	6.3013	9.7078e-36
ENSG00000198963	RORB	protein_coding	RAR related orphan receptor B [Source:HGNC Symbol;Acc:HGNC:10259]	6.30056	4.01276e-26
ENSG00000213949	ITGA1	protein_coding	integrin subunit alpha 1 [Source:HGNC Symbol;Acc:HGNC:6134]	6.29556	1.00375e-16
ENSG00000125355	TMEM255A	protein_coding	transmembrane protein 255A [Source:HGNC Symbol;Acc:HGNC:26086]	6.28933	1.51559e-50
ENSG00000168952	STXBP6	protein_coding	syntaxin binding protein 6 [Source:HGNC Symbol;Acc:HGNC:19666]	6.28116	1.34409e-20
ENSG00000168280	KIF5C	protein_coding	kinesin family member 5C [Source:HGNC Symbol;Acc:HGNC:6325]	6.27893	2.99752e-100
ENSG00000164841	TMEM74	protein_coding	transmembrane protein 74 [Source:HGNC Symbol;Acc:HGNC:26409]	6.26413	9.42638e-47
ENSG00000137727	ARHGAP20	protein_coding	Rho GTPase activating protein 20 [Source:HGNC Symbol;Acc:HGNC:18357]	6.25158	7.45383e-15
ENSG00000159167	STC1	protein_coding	stanniocalcin 1 [Source:HGNC Symbol;Acc:HGNC:11373]	6.24125	1.44634e-180
ENSG00000132718	SYT11	protein_coding	synaptotagmin 11 [Source:HGNC Symbol;Acc:HGNC:19239]	6.22516	1.1655e-135
ENSG00000165474	GJB2	protein_coding	gap junction protein beta 2 [Source:HGNC Symbol;Acc:HGNC:4284]	6.18724	2.62571e-27
ENSG00000100505	TRIM9	protein_coding	tripartite motif containing 9 [Source:HGNC Symbol;Acc:HGNC:16288]	6.18597	1.65021e-60
ENSG00000221946	FXYD7	protein_coding	FXYD domain containing ion transport regulator 7 [Source:HGNC Symbol;Acc:HGNC:4034]	6.18321	5.10212e-38
ENSG00000151623	NR3C2	protein_coding	nuclear receptor subfamily 3 group C member 2 [Source:HGNC Symbol;Acc:HGNC:7979]	6.1697	3.47539e-22
ENSG00000007516	BAIAP3	protein_coding	BAI1 associated protein 3 [Source:HGNC Symbol;Acc:HGNC:948]	6.16878	1.0753e-59
ENSG00000118777	ABCG2	protein_coding	ATP binding cassette subfamily G member 2 (Junior blood group) [Source:HGNC Symbol;Acc:HGNC:74]	6.16539	1.34566e-25
ENSG00000154928	EPHB1	protein_coding	EPH receptor B1 [Source:HGNC Symbol;Acc:HGNC:3392]	6.16301	1.28626e-21
ENSG00000080573	COL5A3	protein_coding	collagen type V alpha 3 chain [Source:HGNC Symbol;Acc:HGNC:14864]	6.14595	1.52625e-74
ENSG00000168491	CCDC110	protein_coding	coiled-coil domain containing 110 [Source:HGNC Symbol;Acc:HGNC:28504]	6.12938	1.81477e-14
ENSG00000071073	MGAT4A	protein_coding	alpha-1,3-mannosyl-glycoprotein 4-beta-N-acetylglucosaminyltransferase A [Source:HGNC Symbol;Acc:HGNC:7047]	6.1261	5.42751e-22
ENSG00000154153	RETREG1	protein_coding	reticulophagy regulator 1 [Source:HGNC Symbol;Acc:HGNC:25964]	6.12351	2.00883e-27
ENSG00000169129	AFAP1L2	protein_coding	actin filament associated protein 1 like 2 [Source:HGNC Symbol;Acc:HGNC:25901]	6.10351	1.5415e-28
ENSG00000248485	PCP4L1	protein_coding	Purkinje cell protein 4 like 1 [Source:HGNC Symbol;Acc:HGNC:20448]	6.09998	3.47887e-14
ENSG00000139132	FGD4	protein_coding	FYVE, RhoGEF and PH domain containing 4 [Source:HGNC Symbol;Acc:HGNC:19125]	6.09392	2.24291e-41
ENSG00000078053	AMPH	protein_coding	amphiphysin [Source:HGNC Symbol;Acc:HGNC:471]	6.08759	4.73889e-97
ENSG00000203867	RBM20	protein_coding	RNA binding motif protein 20 [Source:HGNC Symbol;Acc:HGNC:27424]	6.08281	2.43067e-20
ENSG00000158270	COLEC12	protein_coding	collectin subfamily member 12 [Source:HGNC Symbol;Acc:HGNC:16016]	6.0762	1.41581e-55
ENSG00000174460	ZCCHC12	protein_coding	zinc finger CCHC-type containing 12 [Source:HGNC Symbol;Acc:HGNC:27273]	6.07329	1.69613e-78
ENSG00000111879	FAM184A	protein_coding	family with sequence similarity 184 member A [Source:HGNC Symbol;Acc:HGNC:20991]	6.07146	1.41578e-31
ENSG00000156103	MMP16	protein_coding	matrix metallopeptidase 16 [Source:HGNC Symbol;Acc:HGNC:7162]	6.07003	6.26732e-24
ENSG00000152377	SPOCK1	protein_coding	SPARC (osteonectin), cwcv and kazal like domains proteoglycan 1 [Source:HGNC Symbol;Acc:HGNC:11251]	6.0624	9.35786e-24
ENSG00000155367	PPM1J	protein_coding	protein phosphatase, Mg2+/Mn2+ dependent 1J [Source:HGNC Symbol;Acc:HGNC:20785]	6.06036	5.84852e-20
ENSG00000103056	SMPD3	protein_coding	sphingomyelin phosphodiesterase 3 [Source:HGNC Symbol;Acc:HGNC:14240]	6.04761	1.25497e-19
ENSG00000152217	SETBP1	protein_coding	SET binding protein 1 [Source:HGNC Symbol;Acc:HGNC:15573]	6.01842	2.07183e-31
ENSG00000103449	SALL1	protein_coding	spalt like transcription factor 1 [Source:HGNC Symbol;Acc:HGNC:10524]	6.00356	2.53621e-11
ENSG00000072832	CRMP1	protein_coding	collapsin response mediator protein 1 [Source:HGNC Symbol;Acc:HGNC:2365]	5.98357	4.07563e-153
ENSG00000125384	PTGER2	protein_coding	prostaglandin E receptor 2 [Source:HGNC Symbol;Acc:HGNC:9594]	5.97849	1.42579e-18
ENSG00000153012	LGI2	protein_coding	leucine rich repeat LGI family member 2 [Source:HGNC Symbol;Acc:HGNC:18710]	5.97783	1.08606e-33
ENSG00000255330	AL096711.2	protein_coding	novel protein	5.97144	3.31043e-06
ENSG00000136842	TMOD1	protein_coding	tropomodulin 1 [Source:HGNC Symbol;Acc:HGNC:11871]	5.95987	3.97427e-39
ENSG00000081189	MEF2C	protein_coding	myocyte enhancer factor 2C [Source:HGNC Symbol;Acc:HGNC:6996]	5.94802	6.01812e-13
ENSG00000054179	ENTPD2	protein_coding	ectonucleoside triphosphate diphosphohydrolase 2 [Source:HGNC Symbol;Acc:HGNC:3364]	5.94365	2.06059e-28
ENSG00000128849	CGNL1	protein_coding	cingulin like 1 [Source:HGNC Symbol;Acc:HGNC:25931]	5.94099	3.06017e-86
ENSG00000050628	PTGER3	protein_coding	prostaglandin E receptor 3 [Source:HGNC Symbol;Acc:HGNC:9595]	5.94097	3.83958e-10
ENSG00000198914	POU3F3	protein_coding	POU class 3 homeobox 3 [Source:HGNC Symbol;Acc:HGNC:9216]	5.94079	2.77157e-43
ENSG00000184515	BEX5	protein_coding	brain expressed X-linked 5 [Source:HGNC Symbol;Acc:HGNC:27990]	5.9211	4.23769e-36
ENSG00000189127	ANKRD34B	protein_coding	ankyrin repeat domain 34B [Source:HGNC Symbol;Acc:HGNC:33736]	5.91618	8.9925e-25
ENSG00000111432	FZD10	protein_coding	frizzled class receptor 10 [Source:HGNC Symbol;Acc:HGNC:4039]	5.89996	4.63078e-20
ENSG00000122733	PHF24	protein_coding	PHD finger protein 24 [Source:HGNC Symbol;Acc:HGNC:29180]	5.89961	3.03869e-11
ENSG00000135678	CPM	protein_coding	carboxypeptidase M [Source:HGNC Symbol;Acc:HGNC:2311]	5.88455	4.60897e-46
ENSG00000134709	HOOK1	protein_coding	hook microtubule tethering protein 1 [Source:HGNC Symbol;Acc:HGNC:19884]	5.87277	2.34206e-10
ENSG00000145832	SLC25A48	protein_coding	solute carrier family 25 member 48 [Source:HGNC Symbol;Acc:HGNC:30451]	5.87023	3.36527e-12
ENSG00000171954	CYP4F22	protein_coding	cytochrome P450 family 4 subfamily F member 22 [Source:HGNC Symbol;Acc:HGNC:26820]	5.86403	2.78282e-82
ENSG00000140986	RPL3L	protein_coding	ribosomal protein L3 like [Source:HGNC Symbol;Acc:HGNC:10351]	5.85735	6.03303e-16
ENSG00000170775	GPR37	protein_coding	G protein-coupled receptor 37 [Source:HGNC Symbol;Acc:HGNC:4494]	5.83548	2.17609e-30
ENSG00000155816	FMN2	protein_coding	formin 2 [Source:HGNC Symbol;Acc:HGNC:14074]	5.8342	5.40725e-12
ENSG00000055163	CYFIP2	protein_coding	cytoplasmic FMR1 interacting protein 2 [Source:HGNC Symbol;Acc:HGNC:13760]	5.80994	1.48125e-76
ENSG00000078549	ADCYAP1R1	protein_coding	ADCYAP receptor type I [Source:HGNC Symbol;Acc:HGNC:242]	5.80742	7.30846e-21
ENSG00000171368	TPPP	protein_coding	tubulin polymerization promoting protein [Source:HGNC Symbol;Acc:HGNC:24164]	5.80171	1.21532e-204
ENSG00000186472	PCLO	protein_coding	piccolo presynaptic cytomatrix protein [Source:HGNC Symbol;Acc:HGNC:13406]	5.79329	8.21811e-30
ENSG00000115414	FN1	protein_coding	fibronectin 1 [Source:HGNC Symbol;Acc:HGNC:3778]	5.78857	7.75995e-40
ENSG00000154310	TNIK	protein_coding	TRAF2 and NCK interacting kinase [Source:HGNC Symbol;Acc:HGNC:30765]	5.78463	3.08758e-34
ENSG00000139970	RTN1	protein_coding	reticulon 1 [Source:HGNC Symbol;Acc:HGNC:10467]	5.77367	2.66187e-46
ENSG00000010438	PRSS3	protein_coding	serine protease 3 [Source:HGNC Symbol;Acc:HGNC:9486]	5.76232	3.34744e-15
ENSG00000139737	SLAIN1	protein_coding	SLAIN motif family member 1 [Source:HGNC Symbol;Acc:HGNC:26387]	5.75853	8.98949e-56
ENSG00000154529	CNTNAP3B	protein_coding	contactin associated protein family member 3B [Source:HGNC Symbol;Acc:HGNC:32035]	5.75567	6.74512e-18
ENSG00000196586	MYO6	protein_coding	myosin VI [Source:HGNC Symbol;Acc:HGNC:7605]	5.75128	4.50354e-47
ENSG00000167861	HID1	protein_coding	HID1 domain containing [Source:HGNC Symbol;Acc:HGNC:15736]	5.74666	1.94591e-33
ENSG00000076641	PAG1	protein_coding	phosphoprotein membrane anchor with glycosphingolipid microdomains 1 [Source:HGNC Symbol;Acc:HGNC:30043]	5.73981	8.08715e-35
ENSG00000112541	PDE10A	protein_coding	phosphodiesterase 10A [Source:HGNC Symbol;Acc:HGNC:8772]	5.73977	4.41918e-32
ENSG00000119125	GDA	protein_coding	guanine deaminase [Source:HGNC Symbol;Acc:HGNC:4212]	5.73314	5.62686e-16
ENSG00000106772	PRUNE2	protein_coding	prune homolog 2 with BCH domain [Source:HGNC Symbol;Acc:HGNC:25209]	5.71466	8.43671e-32
ENSG00000126016	AMOT	protein_coding	angiomotin [Source:HGNC Symbol;Acc:HGNC:17810]	5.69201	2.85079e-57
ENSG00000141448	GATA6	protein_coding	GATA binding protein 6 [Source:HGNC Symbol;Acc:HGNC:4174]	5.69	2.57843e-35
ENSG00000175985	PLEKHD1	protein_coding	pleckstrin homology and coiled-coil domain containing D1 [Source:HGNC Symbol;Acc:HGNC:20148]	5.67544	4.32067e-15
ENSG00000152527	PLEKHH2	protein_coding	pleckstrin homology, MyTH4 and FERM domain containing H2 [Source:HGNC Symbol;Acc:HGNC:30506]	5.66682	1.07779e-56
ENSG00000171843	MLLT3	protein_coding	MLLT3 super elongation complex subunit [Source:HGNC Symbol;Acc:HGNC:7136]	5.66322	3.24345e-129
ENSG00000143502	SUSD4	protein_coding	sushi domain containing 4 [Source:HGNC Symbol;Acc:HGNC:25470]	5.65885	1.60577e-25
ENSG00000143882	ATP6V1C2	protein_coding	ATPase H+ transporting V1 subunit C2 [Source:HGNC Symbol;Acc:HGNC:18264]	5.65544	5.47932e-32
ENSG00000189184	PCDH18	protein_coding	protocadherin 18 [Source:HGNC Symbol;Acc:HGNC:14268]	5.65229	2.47776e-10
ENSG00000110002	VWA5A	protein_coding	von Willebrand factor A domain containing 5A [Source:HGNC Symbol;Acc:HGNC:6658]	5.64647	2.11889e-60
ENSG00000198478	SH3BGRL2	protein_coding	SH3 domain binding glutamate rich protein like 2 [Source:HGNC Symbol;Acc:HGNC:15567]	5.64469	1.17428e-121
ENSG00000206172	HBA1	protein_coding	hemoglobin subunit alpha 1 [Source:HGNC Symbol;Acc:HGNC:4823]	5.63616	0.00166531
ENSG00000170485	NPAS2	protein_coding	neuronal PAS domain protein 2 [Source:HGNC Symbol;Acc:HGNC:7895]	5.63148	4.58966e-11
ENSG00000120278	PLEKHG1	protein_coding	pleckstrin homology and RhoGEF domain containing G1 [Source:HGNC Symbol;Acc:HGNC:20884]	5.63065	6.42103e-17
ENSG00000095303	PTGS1	protein_coding	prostaglandin-endoperoxide synthase 1 [Source:HGNC Symbol;Acc:HGNC:9604]	5.62997	9.6506e-32
ENSG00000140968	IRF8	protein_coding	interferon regulatory factor 8 [Source:HGNC Symbol;Acc:HGNC:5358]	5.61618	8.82304e-31
ENSG00000110675	ELMOD1	protein_coding	ELMO domain containing 1 [Source:HGNC Symbol;Acc:HGNC:25334]	5.60473	3.70337e-21
ENSG00000129244	ATP1B2	protein_coding	ATPase Na+/K+ transporting subunit beta 2 [Source:HGNC Symbol;Acc:HGNC:805]	5.59145	1.10342e-103
ENSG00000118160	SLC8A2	protein_coding	solute carrier family 8 member A2 [Source:HGNC Symbol;Acc:HGNC:11069]	5.5849	7.20889e-52
ENSG00000214456	PLIN5	protein_coding	perilipin 5 [Source:HGNC Symbol;Acc:HGNC:33196]	5.57969	1.15956e-20
ENSG00000135127	BICDL1	protein_coding	BICD family like cargo adaptor 1 [Source:HGNC Symbol;Acc:HGNC:28095]	5.57848	1.71864e-67
ENSG00000168748	CA7	protein_coding	carbonic anhydrase 7 [Source:HGNC Symbol;Acc:HGNC:1381]	5.57056	1.19813e-23
ENSG00000079691	CARMIL1	protein_coding	capping protein regulator and myosin 1 linker 1 [Source:HGNC Symbol;Acc:HGNC:21581]	5.54913	2.65093e-102
ENSG00000006016	CRLF1	protein_coding	cytokine receptor like factor 1 [Source:HGNC Symbol;Acc:HGNC:2364]	5.54725	3.19676e-54
ENSG00000137261	KIAA0319	protein_coding	KIAA0319 [Source:HGNC Symbol;Acc:HGNC:21580]	5.54481	1.12837e-45
ENSG00000213626	LBH	protein_coding	LBH regulator of WNT signaling pathway [Source:HGNC Symbol;Acc:HGNC:29532]	5.54207	1.81281e-41
ENSG00000163406	SLC15A2	protein_coding	solute carrier family 15 member 2 [Source:HGNC Symbol;Acc:HGNC:10921]	5.53873	6.99456e-11
ENSG00000006611	USH1C	protein_coding	USH1 protein network component harmonin [Source:HGNC Symbol;Acc:HGNC:12597]	5.53484	4.11358e-12
ENSG00000125848	FLRT3	protein_coding	fibronectin leucine rich transmembrane protein 3 [Source:HGNC Symbol;Acc:HGNC:3762]	5.525	3.91503e-18
ENSG00000158258	CLSTN2	protein_coding	calsyntenin 2 [Source:HGNC Symbol;Acc:HGNC:17448]	5.5138	4.78044e-14
ENSG00000134775	FHOD3	protein_coding	formin homology 2 domain containing 3 [Source:HGNC Symbol;Acc:HGNC:26178]	5.51317	2.68316e-38
ENSG00000115461	IGFBP5	protein_coding	insulin like growth factor binding protein 5 [Source:HGNC Symbol;Acc:HGNC:5474]	5.48413	9.18918e-22
ENSG00000215475	SIAH3	protein_coding	siah E3 ubiquitin protein ligase family member 3 [Source:HGNC Symbol;Acc:HGNC:30553]	5.4838	1.90268e-17
ENSG00000272419	LINC01145	transcribed_unprocessed_pseudogene	long intergenic non-protein coding RNA 1145 [Source:HGNC Symbol;Acc:HGNC:49462]	5.48272	2.24717e-07
ENSG00000177614	PGBD5	protein_coding	piggyBac transposable element derived 5 [Source:HGNC Symbol;Acc:HGNC:19405]	5.46299	2.82734e-23
ENSG00000125266	EFNB2	protein_coding	ephrin B2 [Source:HGNC Symbol;Acc:HGNC:3227]	5.45093	3.39223e-87
ENSG00000046604	DSG2	protein_coding	desmoglein 2 [Source:HGNC Symbol;Acc:HGNC:3049]	5.44868	1.45321e-104
ENSG00000131773	KHDRBS3	protein_coding	KH RNA binding domain containing, signal transduction associated 3 [Source:HGNC Symbol;Acc:HGNC:18117]	5.4374	4.04689e-59
ENSG00000175445	LPL	protein_coding	lipoprotein lipase [Source:HGNC Symbol;Acc:HGNC:6677]	5.42041	8.72813e-10
ENSG00000163531	NFASC	protein_coding	neurofascin [Source:HGNC Symbol;Acc:HGNC:29866]	5.40607	2.68942e-146
ENSG00000163623	NKX6-1	protein_coding	NK6 homeobox 1 [Source:HGNC Symbol;Acc:HGNC:7839]	5.40073	2.5361e-25
ENSG00000028277	POU2F2	protein_coding	POU class 2 homeobox 2 [Source:HGNC Symbol;Acc:HGNC:9213]	5.39712	1.07283e-10
ENSG00000112379	ARFGEF3	protein_coding	ARFGEF family member 3 [Source:HGNC Symbol;Acc:HGNC:21213]	5.36898	1.63548e-92
ENSG00000184731	FAM110C	protein_coding	family with sequence similarity 110 member C [Source:HGNC Symbol;Acc:HGNC:33340]	5.36718	1.31687e-41
ENSG00000131831	RAI2	protein_coding	retinoic acid induced 2 [Source:HGNC Symbol;Acc:HGNC:9835]	5.36716	6.06603e-50
ENSG00000188322	SBK1	protein_coding	SH3 domain binding kinase 1 [Source:HGNC Symbol;Acc:HGNC:17699]	5.36082	8.30177e-91
ENSG00000135525	MAP7	protein_coding	microtubule associated protein 7 [Source:HGNC Symbol;Acc:HGNC:6869]	5.35939	1.68715e-29
ENSG00000100302	RASD2	protein_coding	RASD family member 2 [Source:HGNC Symbol;Acc:HGNC:18229]	5.32887	2.33746e-35
ENSG00000164330	EBF1	protein_coding	EBF transcription factor 1 [Source:HGNC Symbol;Acc:HGNC:3126]	5.32526	9.15578e-15
ENSG00000170989	S1PR1	protein_coding	sphingosine-1-phosphate receptor 1 [Source:HGNC Symbol;Acc:HGNC:3165]	5.32451	1.07249e-14
ENSG00000134853	PDGFRA	protein_coding	platelet derived growth factor receptor alpha [Source:HGNC Symbol;Acc:HGNC:8803]	5.32344	9.08307e-25
ENSG00000183091	NEB	protein_coding	nebulin [Source:HGNC Symbol;Acc:HGNC:7720]	5.31843	7.5752e-15
ENSG00000027075	PRKCH	protein_coding	protein kinase C eta [Source:HGNC Symbol;Acc:HGNC:9403]	5.3174	3.06164e-22
ENSG00000181690	PLAG1	protein_coding	PLAG1 zinc finger [Source:HGNC Symbol;Acc:HGNC:9045]	5.30523	1.08694e-16
ENSG00000183044	ABAT	protein_coding	4-aminobutyrate aminotransferase [Source:HGNC Symbol;Acc:HGNC:23]	5.29229	3.25304e-69
ENSG00000170745	KCNS3	protein_coding	potassium voltage-gated channel modifier subfamily S member 3 [Source:HGNC Symbol;Acc:HGNC:6302]	5.28552	9.26636e-58
ENSG00000165757	JCAD	protein_coding	junctional cadherin 5 associated [Source:HGNC Symbol;Acc:HGNC:29283]	5.2826	8.36229e-131
ENSG00000106546	AHR	protein_coding	aryl hydrocarbon receptor [Source:HGNC Symbol;Acc:HGNC:348]	5.28191	1.9002e-39
ENSG00000119915	ELOVL3	protein_coding	ELOVL fatty acid elongase 3 [Source:HGNC Symbol;Acc:HGNC:18047]	5.2815	1.09366e-37
ENSG00000140465	CYP1A1	protein_coding	cytochrome P450 family 1 subfamily A member 1 [Source:HGNC Symbol;Acc:HGNC:2595]	5.27673	1.79395e-37
ENSG00000124762	CDKN1A	protein_coding	cyclin dependent kinase inhibitor 1A [Source:HGNC Symbol;Acc:HGNC:1784]	5.26455	4.34339e-122
ENSG00000171877	FRMD5	protein_coding	FERM domain containing 5 [Source:HGNC Symbol;Acc:HGNC:28214]	5.24525	8.28608e-35
ENSG00000176658	MYO1D	protein_coding	myosin ID [Source:HGNC Symbol;Acc:HGNC:7598]	5.24142	5.71942e-50
ENSG00000198168	SVIP	protein_coding	small VCP interacting protein [Source:HGNC Symbol;Acc:HGNC:25238]	5.23813	2.26097e-13
ENSG00000105605	CACNG7	protein_coding	calcium voltage-gated channel auxiliary subunit gamma 7 [Source:HGNC Symbol;Acc:HGNC:13626]	5.23296	2.01963e-73
ENSG00000286190	AC055839.2	protein_coding	uncharacterized LOC728392 [Source:NCBI gene;Acc:728392]	5.23177	6.66577e-88
ENSG00000158164	TMSB15A	protein_coding	thymosin beta 15a [Source:HGNC Symbol;Acc:HGNC:30744]	5.22697	7.33357e-39
ENSG00000155961	RAB39B	protein_coding	RAB39B, member RAS oncogene family [Source:HGNC Symbol;Acc:HGNC:16499]	5.2207	1.87423e-70
ENSG00000137285	TUBB2B	protein_coding	tubulin beta 2B class IIb [Source:HGNC Symbol;Acc:HGNC:30829]	5.21293	0
ENSG00000123360	PDE1B	protein_coding	phosphodiesterase 1B [Source:HGNC Symbol;Acc:HGNC:8775]	5.20855	6.37796e-25
ENSG00000177181	RIMKLA	protein_coding	ribosomal modification protein rimK like family member A [Source:HGNC Symbol;Acc:HGNC:28725]	5.19874	3.45047e-43
ENSG00000170153	RNF150	protein_coding	ring finger protein 150 [Source:HGNC Symbol;Acc:HGNC:23138]	5.19605	1.5202e-39
ENSG00000157388	CACNA1D	protein_coding	calcium voltage-gated channel subunit alpha1 D [Source:HGNC Symbol;Acc:HGNC:1391]	5.17905	1.67787e-14
ENSG00000114861	FOXP1	protein_coding	forkhead box P1 [Source:HGNC Symbol;Acc:HGNC:3823]	5.17521	3.94649e-26
ENSG00000171450	CDK5R2	protein_coding	cyclin dependent kinase 5 regulatory subunit 2 [Source:HGNC Symbol;Acc:HGNC:1776]	5.16496	2.48593e-78
ENSG00000145824	CXCL14	protein_coding	C-X-C motif chemokine ligand 14 [Source:HGNC Symbol;Acc:HGNC:10640]	5.13008	3.53686e-20
ENSG00000087258	GNAO1	protein_coding	G protein subunit alpha o1 [Source:HGNC Symbol;Acc:HGNC:4389]	5.12976	1.42858e-73
ENSG00000149295	DRD2	protein_coding	dopamine receptor D2 [Source:HGNC Symbol;Acc:HGNC:3023]	5.10305	5.07234e-16
ENSG00000005249	PRKAR2B	protein_coding	protein kinase cAMP-dependent type II regulatory subunit beta [Source:HGNC Symbol;Acc:HGNC:9392]	5.09363	3.32862e-170
ENSG00000172733	PURG	protein_coding	purine rich element binding protein G [Source:HGNC Symbol;Acc:HGNC:17930]	5.08427	4.92216e-28
ENSG00000150510	FAM124A	protein_coding	family with sequence similarity 124 member A [Source:HGNC Symbol;Acc:HGNC:26413]	5.07316	1.60231e-29
ENSG00000173868	PHOSPHO1	protein_coding	phosphoethanolamine/phosphocholine phosphatase 1 [Source:HGNC Symbol;Acc:HGNC:16815]	5.07186	9.20773e-57
ENSG00000260691	ANKRD20A1	protein_coding	ankyrin repeat domain 20 family member A1 [Source:HGNC Symbol;Acc:HGNC:23665]	5.07183	7.96046e-08
ENSG00000167676	PLIN4	protein_coding	perilipin 4 [Source:HGNC Symbol;Acc:HGNC:29393]	5.06247	1.48785e-27
ENSG00000095370	SH2D3C	protein_coding	SH2 domain containing 3C [Source:HGNC Symbol;Acc:HGNC:16884]	5.0571	9.19877e-20
ENSG00000129167	TPH1	protein_coding	tryptophan hydroxylase 1 [Source:HGNC Symbol;Acc:HGNC:12008]	5.05518	1.21047e-18
ENSG00000174599	TRAM1L1	protein_coding	translocation associated membrane protein 1 like 1 [Source:HGNC Symbol;Acc:HGNC:28371]	5.04665	3.12717e-46
ENSG00000170703	TTLL6	protein_coding	tubulin tyrosine ligase like 6 [Source:HGNC Symbol;Acc:HGNC:26664]	5.0464	6.59165e-26
ENSG00000078018	MAP2	protein_coding	microtubule associated protein 2 [Source:HGNC Symbol;Acc:HGNC:6839]	5.03979	1.98064e-62
ENSG00000053747	LAMA3	protein_coding	laminin subunit alpha 3 [Source:HGNC Symbol;Acc:HGNC:6483]	5.03516	4.55945e-17
ENSG00000102755	FLT1	protein_coding	fms related receptor tyrosine kinase 1 [Source:HGNC Symbol;Acc:HGNC:3763]	5.03096	5.38461e-28
ENSG00000147642	SYBU	protein_coding	syntabulin [Source:HGNC Symbol;Acc:HGNC:26011]	5.02717	1.30053e-10
ENSG00000205269	TMEM170B	protein_coding	transmembrane protein 170B [Source:HGNC Symbol;Acc:HGNC:34244]	5.0219	6.9656e-94
ENSG00000128564	VGF	protein_coding	VGF nerve growth factor inducible [Source:HGNC Symbol;Acc:HGNC:12684]	5.01211	5.64461e-126
ENSG00000164684	ZNF704	protein_coding	zinc finger protein 704 [Source:HGNC Symbol;Acc:HGNC:32291]	5.00668	1.39487e-05
ENSG00000107518	ATRNL1	protein_coding	attractin like 1 [Source:HGNC Symbol;Acc:HGNC:29063]	5.00035	6.2391e-21
ENSG00000076716	GPC4	protein_coding	glypican 4 [Source:HGNC Symbol;Acc:HGNC:4452]	4.97855	1.47752e-80
ENSG00000165521	EML5	protein_coding	EMAP like 5 [Source:HGNC Symbol;Acc:HGNC:18197]	4.96889	1.10836e-10
ENSG00000171992	SYNPO	protein_coding	synaptopodin [Source:HGNC Symbol;Acc:HGNC:30672]	4.94474	7.17677e-43
ENSG00000163995	ABLIM2	protein_coding	actin binding LIM protein family member 2 [Source:HGNC Symbol;Acc:HGNC:19195]	4.93392	7.23575e-13
ENSG00000074317	SNCB	protein_coding	synuclein beta [Source:HGNC Symbol;Acc:HGNC:11140]	4.92151	2.20547e-50
ENSG00000064300	NGFR	protein_coding	nerve growth factor receptor [Source:HGNC Symbol;Acc:HGNC:7809]	4.91951	0
ENSG00000188536	HBA2	protein_coding	hemoglobin subunit alpha 2 [Source:HGNC Symbol;Acc:HGNC:4824]	4.91934	6.97314e-09
ENSG00000187672	ERC2	protein_coding	ELKS/RAB6-interacting/CAST family member 2 [Source:HGNC Symbol;Acc:HGNC:31922]	4.91036	2.19405e-30
ENSG00000164211	STARD4	protein_coding	StAR related lipid transfer domain containing 4 [Source:HGNC Symbol;Acc:HGNC:18058]	4.89644	2.61173e-65
ENSG00000166046	TCP11L2	protein_coding	t-complex 11 like 2 [Source:HGNC Symbol;Acc:HGNC:28627]	4.8943	1.441e-17
ENSG00000139174	PRICKLE1	protein_coding	prickle planar cell polarity protein 1 [Source:HGNC Symbol;Acc:HGNC:17019]	4.88137	1.25397e-35
ENSG00000071575	TRIB2	protein_coding	tribbles pseudokinase 2 [Source:HGNC Symbol;Acc:HGNC:30809]	4.87735	1.5375e-59
ENSG00000145506	NKD2	protein_coding	NKD inhibitor of WNT signaling pathway 2 [Source:HGNC Symbol;Acc:HGNC:17046]	4.87444	1.79381e-06
ENSG00000143858	SYT2	protein_coding	synaptotagmin 2 [Source:HGNC Symbol;Acc:HGNC:11510]	4.87148	1.36973e-83
ENSG00000146122	DAAM2	protein_coding	dishevelled associated activator of morphogenesis 2 [Source:HGNC Symbol;Acc:HGNC:18143]	4.86979	1.31737e-35
ENSG00000119715	ESRRB	protein_coding	estrogen related receptor beta [Source:HGNC Symbol;Acc:HGNC:3473]	4.84929	5.97293e-11
ENSG00000154734	ADAMTS1	protein_coding	ADAM metallopeptidase with thrombospondin type 1 motif 1 [Source:HGNC Symbol;Acc:HGNC:217]	4.8461	1.52524e-09
ENSG00000153071	DAB2	protein_coding	DAB adaptor protein 2 [Source:HGNC Symbol;Acc:HGNC:2662]	4.84086	1.14895e-22
ENSG00000156869	FRRS1	protein_coding	ferric chelate reductase 1 [Source:HGNC Symbol;Acc:HGNC:27622]	4.83463	1.7085e-86
ENSG00000173210	ABLIM3	protein_coding	actin binding LIM protein family member 3 [Source:HGNC Symbol;Acc:HGNC:29132]	4.83173	2.5266e-22
ENSG00000115963	RND3	protein_coding	Rho family GTPase 3 [Source:HGNC Symbol;Acc:HGNC:671]	4.83155	4.05445e-29
ENSG00000183578	TNFAIP8L3	protein_coding	TNF alpha induced protein 8 like 3 [Source:HGNC Symbol;Acc:HGNC:20620]	4.83138	1.87486e-22
ENSG00000157064	NMNAT2	protein_coding	nicotinamide nucleotide adenylyltransferase 2 [Source:HGNC Symbol;Acc:HGNC:16789]	4.8264	8.12155e-27
ENSG00000113196	HAND1	protein_coding	heart and neural crest derivatives expressed 1 [Source:HGNC Symbol;Acc:HGNC:4807]	4.82493	7.43058e-34
ENSG00000120875	DUSP4	protein_coding	dual specificity phosphatase 4 [Source:HGNC Symbol;Acc:HGNC:3070]	4.81785	2.54326e-23
ENSG00000157766	ACAN	protein_coding	aggrecan [Source:HGNC Symbol;Acc:HGNC:319]	4.81641	1.86821e-15
ENSG00000089558	KCNH4	protein_coding	potassium voltage-gated channel subfamily H member 4 [Source:HGNC Symbol;Acc:HGNC:6253]	4.8134	1.03083e-12
ENSG00000103089	FA2H	protein_coding	fatty acid 2-hydroxylase [Source:HGNC Symbol;Acc:HGNC:21197]	4.81107	2.72568e-11
ENSG00000221818	EBF2	protein_coding	EBF transcription factor 2 [Source:HGNC Symbol;Acc:HGNC:19090]	4.80896	2.25307e-26
ENSG00000104892	KLC3	protein_coding	kinesin light chain 3 [Source:HGNC Symbol;Acc:HGNC:20717]	4.7986	3.25193e-22
ENSG00000274286	ADRA2B	protein_coding	adrenoceptor alpha 2B [Source:HGNC Symbol;Acc:HGNC:282]	4.79801	1.44841e-20
ENSG00000140284	SLC27A2	protein_coding	solute carrier family 27 member 2 [Source:HGNC Symbol;Acc:HGNC:10996]	4.79784	1.86302e-19
ENSG00000186310	NAP1L3	protein_coding	nucleosome assembly protein 1 like 3 [Source:HGNC Symbol;Acc:HGNC:7639]	4.79571	5.98668e-62
ENSG00000131459	GFPT2	protein_coding	glutamine-fructose-6-phosphate transaminase 2 [Source:HGNC Symbol;Acc:HGNC:4242]	4.78812	7.37831e-284
ENSG00000160179	ABCG1	protein_coding	ATP binding cassette subfamily G member 1 [Source:HGNC Symbol;Acc:HGNC:73]	4.76294	6.25742e-28
ENSG00000120251	GRIA2	protein_coding	glutamate ionotropic receptor AMPA type subunit 2 [Source:HGNC Symbol;Acc:HGNC:4572]	4.76245	2.49896e-10
ENSG00000241484	ARHGAP8	protein_coding	Rho GTPase activating protein 8 [Source:HGNC Symbol;Acc:HGNC:677]	4.75932	1.12967e-14
ENSG00000075043	KCNQ2	protein_coding	potassium voltage-gated channel subfamily Q member 2 [Source:HGNC Symbol;Acc:HGNC:6296]	4.74202	6.64587e-05
ENSG00000168546	GFRA2	protein_coding	GDNF family receptor alpha 2 [Source:HGNC Symbol;Acc:HGNC:4244]	4.73801	1.87098e-15
ENSG00000130558	OLFM1	protein_coding	olfactomedin 1 [Source:HGNC Symbol;Acc:HGNC:17187]	4.72402	1.66824e-72
ENSG00000178233	TMEM151B	protein_coding	transmembrane protein 151B [Source:HGNC Symbol;Acc:HGNC:21315]	4.70668	1.44196e-25
ENSG00000217236	SP9	protein_coding	Sp9 transcription factor [Source:HGNC Symbol;Acc:HGNC:30690]	4.70381	1.87209e-31
ENSG00000188064	WNT7B	protein_coding	Wnt family member 7B [Source:HGNC Symbol;Acc:HGNC:12787]	4.69742	5.55099e-22
ENSG00000133863	TEX15	protein_coding	testis expressed 15, meiosis and synapsis associated [Source:HGNC Symbol;Acc:HGNC:11738]	4.6973	2.44289e-45
ENSG00000204381	LAYN	protein_coding	layilin [Source:HGNC Symbol;Acc:HGNC:29471]	4.69494	2.25763e-56
ENSG00000117707	PROX1	protein_coding	prospero homeobox 1 [Source:HGNC Symbol;Acc:HGNC:9459]	4.68006	9.35509e-23
ENSG00000129514	FOXA1	protein_coding	forkhead box A1 [Source:HGNC Symbol;Acc:HGNC:5021]	4.6799	6.95088e-25
ENSG00000184254	ALDH1A3	protein_coding	aldehyde dehydrogenase 1 family member A3 [Source:HGNC Symbol;Acc:HGNC:409]	4.67019	7.70569e-15
ENSG00000111344	RASAL1	protein_coding	RAS protein activator like 1 [Source:HGNC Symbol;Acc:HGNC:9873]	4.66579	5.73546e-20
ENSG00000057294	PKP2	protein_coding	plakophilin 2 [Source:HGNC Symbol;Acc:HGNC:9024]	4.66555	2.47853e-41
ENSG00000114790	ARHGEF26	protein_coding	Rho guanine nucleotide exchange factor 26 [Source:HGNC Symbol;Acc:HGNC:24490]	4.65775	6.2938e-07
ENSG00000168785	TSPAN5	protein_coding	tetraspanin 5 [Source:HGNC Symbol;Acc:HGNC:17753]	4.64712	2.19416e-58
ENSG00000145390	USP53	protein_coding	ubiquitin specific peptidase 53 [Source:HGNC Symbol;Acc:HGNC:29255]	4.63718	3.58579e-81
ENSG00000163412	EIF4E3	protein_coding	eukaryotic translation initiation factor 4E family member 3 [Source:HGNC Symbol;Acc:HGNC:31837]	4.636	5.91563e-111
ENSG00000041353	RAB27B	protein_coding	RAB27B, member RAS oncogene family [Source:HGNC Symbol;Acc:HGNC:9767]	4.62693	4.5573e-12
ENSG00000109321	AREG	protein_coding	amphiregulin [Source:HGNC Symbol;Acc:HGNC:651]	4.61348	1.95866e-16
ENSG00000124406	ATP8A1	protein_coding	ATPase phospholipid transporting 8A1 [Source:HGNC Symbol;Acc:HGNC:13531]	4.61179	2.5375e-19
ENSG00000157214	STEAP2	protein_coding	STEAP2 metalloreductase [Source:HGNC Symbol;Acc:HGNC:17885]	4.61019	1.31329e-10
ENSG00000171246	NPTX1	protein_coding	neuronal pentraxin 1 [Source:HGNC Symbol;Acc:HGNC:7952]	4.60893	2.92394e-70
ENSG00000130477	UNC13A	protein_coding	unc-13 homolog A [Source:HGNC Symbol;Acc:HGNC:23150]	4.60558	3.12749e-68
ENSG00000187123	LYPD6	protein_coding	LY6/PLAUR domain containing 6 [Source:HGNC Symbol;Acc:HGNC:28751]	4.59546	1.39153e-21
ENSG00000137331	IER3	protein_coding	immediate early response 3 [Source:HGNC Symbol;Acc:HGNC:5392]	4.58693	4.98769e-103
ENSG00000167244	IGF2	protein_coding	insulin like growth factor 2 [Source:HGNC Symbol;Acc:HGNC:5466]	4.58595	2.11027e-30
ENSG00000129757	CDKN1C	protein_coding	cyclin dependent kinase inhibitor 1C [Source:HGNC Symbol;Acc:HGNC:1786]	4.58518	2.2212e-10
ENSG00000135063	FAM189A2	protein_coding	family with sequence similarity 189 member A2 [Source:HGNC Symbol;Acc:HGNC:24820]	4.57509	4.44143e-24
ENSG00000114948	ADAM23	protein_coding	ADAM metallopeptidase domain 23 [Source:HGNC Symbol;Acc:HGNC:202]	4.57469	3.66979e-60
ENSG00000139318	DUSP6	protein_coding	dual specificity phosphatase 6 [Source:HGNC Symbol;Acc:HGNC:3072]	4.56137	5.85e-19
ENSG00000107282	APBA1	protein_coding	amyloid beta precursor protein binding family A member 1 [Source:HGNC Symbol;Acc:HGNC:578]	4.54257	9.3778e-12
ENSG00000139112	GABARAPL1	protein_coding	GABA type A receptor associated protein like 1 [Source:HGNC Symbol;Acc:HGNC:4068]	4.54017	5.184e-31
ENSG00000166257	SCN3B	protein_coding	sodium voltage-gated channel beta subunit 3 [Source:HGNC Symbol;Acc:HGNC:20665]	4.52878	5.0668e-44
ENSG00000135439	AGAP2	protein_coding	ArfGAP with GTPase domain, ankyrin repeat and PH domain 2 [Source:HGNC Symbol;Acc:HGNC:16921]	4.5224	1.9083e-40
ENSG00000213424	KRT222	protein_coding	keratin 222 [Source:HGNC Symbol;Acc:HGNC:28695]	4.51828	1.33855e-12
ENSG00000248383	PCDHAC1	protein_coding	protocadherin alpha subfamily C, 1 [Source:HGNC Symbol;Acc:HGNC:8676]	4.51592	5.66188e-31
ENSG00000153234	NR4A2	protein_coding	nuclear receptor subfamily 4 group A member 2 [Source:HGNC Symbol;Acc:HGNC:7981]	4.51013	9.0847e-20
ENSG00000141506	PIK3R5	protein_coding	phosphoinositide-3-kinase regulatory subunit 5 [Source:HGNC Symbol;Acc:HGNC:30035]	4.50632	2.47117e-18
ENSG00000122877	EGR2	protein_coding	early growth response 2 [Source:HGNC Symbol;Acc:HGNC:3239]	4.50615	7.04909e-16
ENSG00000008086	CDKL5	protein_coding	cyclin dependent kinase like 5 [Source:HGNC Symbol;Acc:HGNC:11411]	4.506	1.90156e-51
ENSG00000157152	SYN2	protein_coding	synapsin II [Source:HGNC Symbol;Acc:HGNC:11495]	4.49798	5.48818e-23
ENSG00000071282	LMCD1	protein_coding	LIM and cysteine rich domains 1 [Source:HGNC Symbol;Acc:HGNC:6633]	4.49731	2.77625e-137
ENSG00000019505	SYT13	protein_coding	synaptotagmin 13 [Source:HGNC Symbol;Acc:HGNC:14962]	4.48519	1.72256e-12
ENSG00000206077	ZDHHC11B	protein_coding	zinc finger DHHC-type containing 11B [Source:HGNC Symbol;Acc:HGNC:32962]	4.48243	1.35165e-28
ENSG00000065809	FAM107B	protein_coding	family with sequence similarity 107 member B [Source:HGNC Symbol;Acc:HGNC:23726]	4.47431	9.1196e-56
ENSG00000163638	ADAMTS9	protein_coding	ADAM metallopeptidase with thrombospondin type 1 motif 9 [Source:HGNC Symbol;Acc:HGNC:13202]	4.47107	4.27441e-12
ENSG00000164647	STEAP1	protein_coding	STEAP family member 1 [Source:HGNC Symbol;Acc:HGNC:11378]	4.46689	9.77558e-18
ENSG00000169894	MUC3A	protein_coding	mucin 3A, cell surface associated [Source:HGNC Symbol;Acc:HGNC:7513]	4.46669	1.31707e-87
ENSG00000180616	SSTR2	protein_coding	somatostatin receptor 2 [Source:HGNC Symbol;Acc:HGNC:11331]	4.46546	6.11398e-43
ENSG00000112964	GHR	protein_coding	growth hormone receptor [Source:HGNC Symbol;Acc:HGNC:4263]	4.46261	1.1664e-21
ENSG00000143344	RGL1	protein_coding	ral guanine nucleotide dissociation stimulator like 1 [Source:HGNC Symbol;Acc:HGNC:30281]	4.46014	2.4098e-95
ENSG00000131018	SYNE1	protein_coding	spectrin repeat containing nuclear envelope protein 1 [Source:HGNC Symbol;Acc:HGNC:17089]	4.45829	9.48616e-31
ENSG00000003989	SLC7A2	protein_coding	solute carrier family 7 member 2 [Source:HGNC Symbol;Acc:HGNC:11060]	4.45446	6.35413e-60
ENSG00000005469	CROT	protein_coding	carnitine O-octanoyltransferase [Source:HGNC Symbol;Acc:HGNC:2366]	4.4504	3.94432e-56
ENSG00000189221	MAOA	protein_coding	monoamine oxidase A [Source:HGNC Symbol;Acc:HGNC:6833]	4.45006	6.69264e-35
ENSG00000143061	IGSF3	protein_coding	immunoglobulin superfamily member 3 [Source:HGNC Symbol;Acc:HGNC:5950]	4.44463	2.25837e-62
ENSG00000230666	CEACAM22P	transcribed_unprocessed_pseudogene	CEA cell adhesion molecule 22, pseudogene [Source:HGNC Symbol;Acc:HGNC:38029]	4.44401	1.04071e-10
ENSG00000137809	ITGA11	protein_coding	integrin subunit alpha 11 [Source:HGNC Symbol;Acc:HGNC:6136]	4.43331	2.08291e-10
ENSG00000135919	SERPINE2	protein_coding	serpin family E member 2 [Source:HGNC Symbol;Acc:HGNC:8951]	4.43176	1.96216e-50
ENSG00000198729	PPP1R14C	protein_coding	protein phosphatase 1 regulatory inhibitor subunit 14C [Source:HGNC Symbol;Acc:HGNC:14952]	4.42885	5.99458e-67
ENSG00000107731	UNC5B	protein_coding	unc-5 netrin receptor B [Source:HGNC Symbol;Acc:HGNC:12568]	4.42226	3.11471e-62
ENSG00000101445	PPP1R16B	protein_coding	protein phosphatase 1 regulatory subunit 16B [Source:HGNC Symbol;Acc:HGNC:15850]	4.41826	2.73902e-94
ENSG00000119508	NR4A3	protein_coding	nuclear receptor subfamily 4 group A member 3 [Source:HGNC Symbol;Acc:HGNC:7982]	4.41372	1.61333e-32
ENSG00000111859	NEDD9	protein_coding	neural precursor cell expressed, developmentally down-regulated 9 [Source:HGNC Symbol;Acc:HGNC:7733]	4.40319	1.91553e-46
ENSG00000121440	PDZRN3	protein_coding	PDZ domain containing ring finger 3 [Source:HGNC Symbol;Acc:HGNC:17704]	4.402	2.34138e-15
ENSG00000137819	PAQR5	protein_coding	progestin and adipoQ receptor family member 5 [Source:HGNC Symbol;Acc:HGNC:29645]	4.3949	2.71791e-34
ENSG00000178947	SMIM10L2A	protein_coding	small integral membrane protein 10 like 2A [Source:HGNC Symbol;Acc:HGNC:34499]	4.39362	9.36782e-22
ENSG00000161270	NPHS1	protein_coding	NPHS1 adhesion molecule, nephrin [Source:HGNC Symbol;Acc:HGNC:7908]	4.37355	1.1668e-20
ENSG00000122574	WIPF3	protein_coding	WAS/WASL interacting protein family member 3 [Source:HGNC Symbol;Acc:HGNC:22004]	4.36766	1.04236e-12
ENSG00000102554	KLF5	protein_coding	Kruppel like factor 5 [Source:HGNC Symbol;Acc:HGNC:6349]	4.36453	2.54952e-33
ENSG00000102003	SYP	protein_coding	synaptophysin [Source:HGNC Symbol;Acc:HGNC:11506]	4.36278	6.40354e-29
ENSG00000235750	KIAA0040	protein_coding	KIAA0040 [Source:HGNC Symbol;Acc:HGNC:28950]	4.3579	5.25146e-26
ENSG00000153898	MCOLN2	protein_coding	mucolipin 2 [Source:HGNC Symbol;Acc:HGNC:13357]	4.3529	1.17792e-15
ENSG00000163235	TGFA	protein_coding	transforming growth factor alpha [Source:HGNC Symbol;Acc:HGNC:11765]	4.3497	3.74664e-12
ENSG00000170873	MTSS1	protein_coding	MTSS I-BAR domain containing 1 [Source:HGNC Symbol;Acc:HGNC:20443]	4.34828	6.24118e-26
ENSG00000111834	RSPH4A	protein_coding	radial spoke head component 4A [Source:HGNC Symbol;Acc:HGNC:21558]	4.34584	1.30187e-14
ENSG00000166510	CCDC68	protein_coding	coiled-coil domain containing 68 [Source:HGNC Symbol;Acc:HGNC:24350]	4.34238	3.16951e-14
ENSG00000065534	MYLK	protein_coding	myosin light chain kinase [Source:HGNC Symbol;Acc:HGNC:7590]	4.34193	5.44335e-34
ENSG00000162105	SHANK2	protein_coding	SH3 and multiple ankyrin repeat domains 2 [Source:HGNC Symbol;Acc:HGNC:14295]	4.33721	1.74593e-07
ENSG00000163328	GPR155	protein_coding	G protein-coupled receptor 155 [Source:HGNC Symbol;Acc:HGNC:22951]	4.33317	2.11527e-20
ENSG00000145088	EAF2	protein_coding	ELL associated factor 2 [Source:HGNC Symbol;Acc:HGNC:23115]	4.33111	8.56034e-39
ENSG00000134716	CYP2J2	protein_coding	cytochrome P450 family 2 subfamily J member 2 [Source:HGNC Symbol;Acc:HGNC:2634]	4.30822	2.51402e-50
ENSG00000173253	DMRT2	protein_coding	doublesex and mab-3 related transcription factor 2 [Source:HGNC Symbol;Acc:HGNC:2935]	4.30234	7.54425e-22
ENSG00000243696	AC006254.1	protein_coding	novel MUSTN1-ITIH4 readthrough	4.30152	1.46839e-30
ENSG00000157851	DPYSL5	protein_coding	dihydropyrimidinase like 5 [Source:HGNC Symbol;Acc:HGNC:20637]	4.29538	1.28897e-122
ENSG00000137501	SYTL2	protein_coding	synaptotagmin like 2 [Source:HGNC Symbol;Acc:HGNC:15585]	4.28852	7.37215e-22
ENSG00000166446	CDYL2	protein_coding	chromodomain Y like 2 [Source:HGNC Symbol;Acc:HGNC:23030]	4.28741	7.68815e-13
ENSG00000101955	SRPX	protein_coding	sushi repeat containing protein X-linked [Source:HGNC Symbol;Acc:HGNC:11309]	4.26924	1.87847e-36
ENSG00000107242	PIP5K1B	protein_coding	phosphatidylinositol-4-phosphate 5-kinase type 1 beta [Source:HGNC Symbol;Acc:HGNC:8995]	4.26439	7.1201e-19
ENSG00000174514	MFSD4A	protein_coding	major facilitator superfamily domain containing 4A [Source:HGNC Symbol;Acc:HGNC:25433]	4.2641	4.55078e-11
ENSG00000151690	MFSD6	protein_coding	major facilitator superfamily domain containing 6 [Source:HGNC Symbol;Acc:HGNC:24711]	4.26113	1.37193e-46
ENSG00000107295	SH3GL2	protein_coding	SH3 domain containing GRB2 like 2, endophilin A1 [Source:HGNC Symbol;Acc:HGNC:10831]	4.26071	5.18879e-126
ENSG00000164124	TMEM144	protein_coding	transmembrane protein 144 [Source:HGNC Symbol;Acc:HGNC:25633]	4.25868	3.54927e-21
ENSG00000127328	RAB3IP	protein_coding	RAB3A interacting protein [Source:HGNC Symbol;Acc:HGNC:16508]	4.25514	3.49828e-119
ENSG00000121966	CXCR4	protein_coding	C-X-C motif chemokine receptor 4 [Source:HGNC Symbol;Acc:HGNC:2561]	4.25474	4.60356e-40
ENSG00000052126	PLEKHA5	protein_coding	pleckstrin homology domain containing A5 [Source:HGNC Symbol;Acc:HGNC:30036]	4.25222	2.05636e-60
ENSG00000188158	NHS	protein_coding	NHS actin remodeling regulator [Source:HGNC Symbol;Acc:HGNC:7820]	4.23656	2.22341e-26
ENSG00000107485	GATA3	protein_coding	GATA binding protein 3 [Source:HGNC Symbol;Acc:HGNC:4172]	4.2296	6.555e-22
ENSG00000145147	SLIT2	protein_coding	slit guidance ligand 2 [Source:HGNC Symbol;Acc:HGNC:11086]	4.22659	1.33914e-23
ENSG00000119514	GALNT12	protein_coding	polypeptide N-acetylgalactosaminyltransferase 12 [Source:HGNC Symbol;Acc:HGNC:19877]	4.22341	4.10706e-15
ENSG00000104081	BMF	protein_coding	Bcl2 modifying factor [Source:HGNC Symbol;Acc:HGNC:24132]	4.22324	7.33814e-28
ENSG00000170345	FOS	protein_coding	Fos proto-oncogene, AP-1 transcription factor subunit [Source:HGNC Symbol;Acc:HGNC:3796]	4.20815	1.76945e-127
ENSG00000167191	GPRC5B	protein_coding	G protein-coupled receptor class C group 5 member B [Source:HGNC Symbol;Acc:HGNC:13308]	4.20363	2.00079e-101
ENSG00000074181	NOTCH3	protein_coding	notch receptor 3 [Source:HGNC Symbol;Acc:HGNC:7883]	4.20111	1.4443e-61
ENSG00000104967	NOVA2	protein_coding	NOVA alternative splicing regulator 2 [Source:HGNC Symbol;Acc:HGNC:7887]	4.19589	4.41218e-32
ENSG00000277443	MARCKS	protein_coding	myristoylated alanine rich protein kinase C substrate [Source:HGNC Symbol;Acc:HGNC:6759]	4.1934	1.42173e-146
ENSG00000157103	SLC6A1	protein_coding	solute carrier family 6 member 1 [Source:HGNC Symbol;Acc:HGNC:11042]	4.18893	3.31704e-43
ENSG00000138587	MNS1	protein_coding	meiosis specific nuclear structural 1 [Source:HGNC Symbol;Acc:HGNC:29636]	4.18652	3.26971e-17
ENSG00000138449	SLC40A1	protein_coding	solute carrier family 40 member 1 [Source:HGNC Symbol;Acc:HGNC:10909]	4.18614	5.51474e-92
ENSG00000173805	HAP1	protein_coding	huntingtin associated protein 1 [Source:HGNC Symbol;Acc:HGNC:4812]	4.18588	6.36275e-50
ENSG00000178695	KCTD12	protein_coding	potassium channel tetramerization domain containing 12 [Source:HGNC Symbol;Acc:HGNC:14678]	4.18447	9.53492e-46
ENSG00000188921	HACD4	protein_coding	3-hydroxyacyl-CoA dehydratase 4 [Source:HGNC Symbol;Acc:HGNC:20920]	4.17412	2.87013e-15
ENSG00000116741	RGS2	protein_coding	regulator of G protein signaling 2 [Source:HGNC Symbol;Acc:HGNC:9998]	4.17402	2.013e-90
ENSG00000152503	TRIM36	protein_coding	tripartite motif containing 36 [Source:HGNC Symbol;Acc:HGNC:16280]	4.16941	1.41051e-18
ENSG00000171766	GATM	protein_coding	glycine amidinotransferase [Source:HGNC Symbol;Acc:HGNC:4175]	4.16797	6.16235e-56
ENSG00000124216	SNAI1	protein_coding	snail family transcriptional repressor 1 [Source:HGNC Symbol;Acc:HGNC:11128]	4.16756	7.90017e-54
ENSG00000204624	DISP3	protein_coding	dispatched RND transporter family member 3 [Source:HGNC Symbol;Acc:HGNC:29251]	4.16638	4.64691e-28
ENSG00000141655	TNFRSF11A	protein_coding	TNF receptor superfamily member 11a [Source:HGNC Symbol;Acc:HGNC:11908]	4.16309	2.66326e-15
ENSG00000162490	DRAXIN	protein_coding	dorsal inhibitory axon guidance protein [Source:HGNC Symbol;Acc:HGNC:25054]	4.16227	4.50375e-74
ENSG00000073464	CLCN4	protein_coding	chloride voltage-gated channel 4 [Source:HGNC Symbol;Acc:HGNC:2022]	4.16111	1.86142e-10
ENSG00000064655	EYA2	protein_coding	EYA transcriptional coactivator and phosphatase 2 [Source:HGNC Symbol;Acc:HGNC:3520]	4.14978	8.03506e-13
ENSG00000141449	GREB1L	protein_coding	GREB1 like retinoic acid receptor coactivator [Source:HGNC Symbol;Acc:HGNC:31042]	4.14948	1.02869e-18
ENSG00000071242	RPS6KA2	protein_coding	ribosomal protein S6 kinase A2 [Source:HGNC Symbol;Acc:HGNC:10431]	4.14823	7.00906e-19
ENSG00000100314	CABP7	protein_coding	calcium binding protein 7 [Source:HGNC Symbol;Acc:HGNC:20834]	4.14675	2.34874e-16
ENSG00000146555	SDK1	protein_coding	sidekick cell adhesion molecule 1 [Source:HGNC Symbol;Acc:HGNC:19307]	4.14225	2.74641e-13
ENSG00000112378	PERP	protein_coding	p53 apoptosis effector related to PMP22 [Source:HGNC Symbol;Acc:HGNC:17637]	4.13498	1.89016e-40
ENSG00000188848	BEND4	protein_coding	BEN domain containing 4 [Source:HGNC Symbol;Acc:HGNC:23815]	4.11398	1.02452e-29
ENSG00000165113	GKAP1	protein_coding	G kinase anchoring protein 1 [Source:HGNC Symbol;Acc:HGNC:17496]	4.11221	6.25903e-16
ENSG00000008056	SYN1	protein_coding	synapsin I [Source:HGNC Symbol;Acc:HGNC:11494]	4.11213	7.96462e-97
ENSG00000187554	TLR5	protein_coding	toll like receptor 5 [Source:HGNC Symbol;Acc:HGNC:11851]	4.1116	3.11458e-10
ENSG00000078081	LAMP3	protein_coding	lysosomal associated membrane protein 3 [Source:HGNC Symbol;Acc:HGNC:14582]	4.09335	9.79078e-48
ENSG00000112218	GPR63	protein_coding	G protein-coupled receptor 63 [Source:HGNC Symbol;Acc:HGNC:13302]	4.08535	3.35259e-83
ENSG00000173482	PTPRM	protein_coding	protein tyrosine phosphatase receptor type M [Source:HGNC Symbol;Acc:HGNC:9675]	4.08195	3.31478e-11
ENSG00000187902	SHISA7	protein_coding	shisa family member 7 [Source:HGNC Symbol;Acc:HGNC:35409]	4.07704	8.56535e-71
ENSG00000075651	PLD1	protein_coding	phospholipase D1 [Source:HGNC Symbol;Acc:HGNC:9067]	4.07549	3.64428e-11
ENSG00000105696	TMEM59L	protein_coding	transmembrane protein 59 like [Source:HGNC Symbol;Acc:HGNC:13237]	4.07271	1.79386e-103
ENSG00000144369	FAM171B	protein_coding	family with sequence similarity 171 member B [Source:HGNC Symbol;Acc:HGNC:29412]	4.06752	1.4812e-41
ENSG00000055118	KCNH2	protein_coding	potassium voltage-gated channel subfamily H member 2 [Source:HGNC Symbol;Acc:HGNC:6251]	4.0656	2.26403e-41
ENSG00000127824	TUBA4A	protein_coding	tubulin alpha 4a [Source:HGNC Symbol;Acc:HGNC:12407]	4.06537	1.80383e-54
ENSG00000105825	TFPI2	protein_coding	tissue factor pathway inhibitor 2 [Source:HGNC Symbol;Acc:HGNC:11761]	4.06073	9.49942e-43
ENSG00000136040	PLXNC1	protein_coding	plexin C1 [Source:HGNC Symbol;Acc:HGNC:9106]	4.0597	1.40228e-12
ENSG00000007171	NOS2	protein_coding	nitric oxide synthase 2 [Source:HGNC Symbol;Acc:HGNC:7873]	4.05134	1.25288e-21
ENSG00000187210	GCNT1	protein_coding	glucosaminyl (N-acetyl) transferase 1 [Source:HGNC Symbol;Acc:HGNC:4203]	4.05055	3.9367e-14
ENSG00000112394	SLC16A10	protein_coding	solute carrier family 16 member 10 [Source:HGNC Symbol;Acc:HGNC:17027]	4.04764	1.69919e-12
ENSG00000174804	FZD4	protein_coding	frizzled class receptor 4 [Source:HGNC Symbol;Acc:HGNC:4042]	4.04692	4.35071e-135
ENSG00000119938	PPP1R3C	protein_coding	protein phosphatase 1 regulatory subunit 3C [Source:HGNC Symbol;Acc:HGNC:9293]	4.04272	2.32168e-30
ENSG00000095739	BAMBI	protein_coding	BMP and activin membrane bound inhibitor [Source:HGNC Symbol;Acc:HGNC:30251]	4.04005	1.05251e-75
ENSG00000183421	RIPK4	protein_coding	receptor interacting serine/threonine kinase 4 [Source:HGNC Symbol;Acc:HGNC:496]	4.03957	2.6811e-47
ENSG00000125430	HS3ST3B1	protein_coding	heparan sulfate-glucosamine 3-sulfotransferase 3B1 [Source:HGNC Symbol;Acc:HGNC:5198]	4.03763	7.7186e-35
ENSG00000108370	RGS9	protein_coding	regulator of G protein signaling 9 [Source:HGNC Symbol;Acc:HGNC:10004]	4.0353	3.30695e-54
ENSG00000214595	EML6	protein_coding	EMAP like 6 [Source:HGNC Symbol;Acc:HGNC:35412]	4.03173	1.54773e-14
ENSG00000226887	ERVMER34-1	protein_coding	endogenous retrovirus group MER34 member 1, envelope [Source:HGNC Symbol;Acc:HGNC:42970]	4.03021	5.71757e-30
ENSG00000118257	NRP2	protein_coding	neuropilin 2 [Source:HGNC Symbol;Acc:HGNC:8005]	4.02581	3.0337e-10
ENSG00000006283	CACNA1G	protein_coding	calcium voltage-gated channel subunit alpha1 G [Source:HGNC Symbol;Acc:HGNC:1394]	4.02233	2.0815e-54
ENSG00000104833	TUBB4A	protein_coding	tubulin beta 4A class IVa [Source:HGNC Symbol;Acc:HGNC:20774]	4.01834	2.79983e-122
ENSG00000121904	CSMD2	protein_coding	CUB and Sushi multiple domains 2 [Source:HGNC Symbol;Acc:HGNC:19290]	4.01615	5.76335e-09
ENSG00000158457	TSPAN33	protein_coding	tetraspanin 33 [Source:HGNC Symbol;Acc:HGNC:28743]	4.00346	3.09422e-96
ENSG00000068615	REEP1	protein_coding	receptor accessory protein 1 [Source:HGNC Symbol;Acc:HGNC:25786]	4.00091	7.25204e-36
ENSG00000204789	ZNF204P	processed_pseudogene	zinc finger protein 204, pseudogene [Source:HGNC Symbol;Acc:HGNC:12995]	4.00075	4.79682e-51
ENSG00000158813	EDA	protein_coding	ectodysplasin A [Source:HGNC Symbol;Acc:HGNC:3157]	3.99854	2.40564e-48
ENSG00000143507	DUSP10	protein_coding	dual specificity phosphatase 10 [Source:HGNC Symbol;Acc:HGNC:3065]	3.98765	1.05494e-46
ENSG00000104381	GDAP1	protein_coding	ganglioside induced differentiation associated protein 1 [Source:HGNC Symbol;Acc:HGNC:15968]	3.98049	2.03478e-71
ENSG00000102230	PCYT1B	protein_coding	phosphate cytidylyltransferase 1, choline, beta [Source:HGNC Symbol;Acc:HGNC:8755]	3.97234	5.94933e-11
ENSG00000149328	GLB1L2	protein_coding	galactosidase beta 1 like 2 [Source:HGNC Symbol;Acc:HGNC:25129]	3.96632	2.56003e-36
ENSG00000132334	PTPRE	protein_coding	protein tyrosine phosphatase receptor type E [Source:HGNC Symbol;Acc:HGNC:9669]	3.96393	1.257e-11
ENSG00000164930	FZD6	protein_coding	frizzled class receptor 6 [Source:HGNC Symbol;Acc:HGNC:4044]	3.95679	1.80981e-36
ENSG00000149380	P4HA3	protein_coding	prolyl 4-hydroxylase subunit alpha 3 [Source:HGNC Symbol;Acc:HGNC:30135]	3.95228	9.26418e-16
ENSG00000135604	STX11	protein_coding	syntaxin 11 [Source:HGNC Symbol;Acc:HGNC:11429]	3.95174	5.19071e-30
ENSG00000137266	SLC22A23	protein_coding	solute carrier family 22 member 23 [Source:HGNC Symbol;Acc:HGNC:21106]	3.94764	8.42976e-23
ENSG00000111799	COL12A1	protein_coding	collagen type XII alpha 1 chain [Source:HGNC Symbol;Acc:HGNC:2188]	3.9436	4.31704e-19
ENSG00000106733	NMRK1	protein_coding	nicotinamide riboside kinase 1 [Source:HGNC Symbol;Acc:HGNC:26057]	3.9431	3.36462e-09
ENSG00000198576	ARC	protein_coding	activity regulated cytoskeleton associated protein [Source:HGNC Symbol;Acc:HGNC:648]	3.94217	6.41066e-84
ENSG00000003436	TFPI	protein_coding	tissue factor pathway inhibitor [Source:HGNC Symbol;Acc:HGNC:11760]	3.93827	1.29717e-05
ENSG00000167037	SGSM1	protein_coding	small G protein signaling modulator 1 [Source:HGNC Symbol;Acc:HGNC:29410]	3.93489	5.29155e-08

## Sheet: MC2984 6 hours
gene_id	gene_name	gene_biotype	description	Log fold changes	p adjusted
ENSG00000263155	MYZAP	protein_coding	myocardial zonula adherens protein [Source:HGNC Symbol;Acc:HGNC:43444]	6.021	9.23603e-06
ENSG00000180537	RNF182	protein_coding	ring finger protein 182 [Source:HGNC Symbol;Acc:HGNC:28522]	5.67674	1.29733e-05
ENSG00000214336	FOXI3	protein_coding	forkhead box I3 [Source:HGNC Symbol;Acc:HGNC:35123]	5.47343	6.67511e-05
ENSG00000120162	MOB3B	protein_coding	MOB kinase activator 3B [Source:HGNC Symbol;Acc:HGNC:23825]	5.37683	0.000245993
ENSG00000117595	IRF6	protein_coding	interferon regulatory factor 6 [Source:HGNC Symbol;Acc:HGNC:6121]	5.3177	0.000703859
ENSG00000153162	BMP6	protein_coding	bone morphogenetic protein 6 [Source:HGNC Symbol;Acc:HGNC:1073]	5.07691	4.70615e-05
ENSG00000120907	ADRA1A	protein_coding	adrenoceptor alpha 1A [Source:HGNC Symbol;Acc:HGNC:277]	5.06057	0.000595106
ENSG00000058866	DGKG	protein_coding	diacylglycerol kinase gamma [Source:HGNC Symbol;Acc:HGNC:2853]	5.05557	6.48369e-05
ENSG00000258555	SPECC1L-ADORA2A	protein_coding	SPECC1L-ADORA2A readthrough (NMD candidate) [Source:HGNC Symbol;Acc:HGNC:49185]	4.75803	0.0358966
ENSG00000021645	NRXN3	protein_coding	neurexin 3 [Source:HGNC Symbol;Acc:HGNC:8010]	4.71389	0.00130603
ENSG00000185272	RBM11	protein_coding	RNA binding motif protein 11 [Source:HGNC Symbol;Acc:HGNC:9897]	4.67258	0.00237601
ENSG00000164651	SP8	protein_coding	Sp8 transcription factor [Source:HGNC Symbol;Acc:HGNC:19196]	4.56392	0.000168845
ENSG00000164398	ACSL6	protein_coding	acyl-CoA synthetase long chain family member 6 [Source:HGNC Symbol;Acc:HGNC:16496]	4.48258	8.62964e-07
ENSG00000119866	BCL11A	protein_coding	BAF chromatin remodeling complex subunit BCL11A [Source:HGNC Symbol;Acc:HGNC:13221]	4.4791	2.24491e-06
ENSG00000113083	LOX	protein_coding	lysyl oxidase [Source:HGNC Symbol;Acc:HGNC:6664]	4.46979	1.40963e-05
ENSG00000129595	EPB41L4A	protein_coding	erythrocyte membrane protein band 4.1 like 4A [Source:HGNC Symbol;Acc:HGNC:13278]	4.41	2.75111e-05
ENSG00000136883	KIF12	protein_coding	kinesin family member 12 [Source:HGNC Symbol;Acc:HGNC:21495]	4.40062	0.00273445
ENSG00000272419	LINC01145	transcribed_unprocessed_pseudogene	long intergenic non-protein coding RNA 1145 [Source:HGNC Symbol;Acc:HGNC:49462]	4.25428	0.000233975
ENSG00000174469	CNTNAP2	protein_coding	contactin associated protein 2 [Source:HGNC Symbol;Acc:HGNC:13830]	4.22642	0.0466512
ENSG00000163624	CDS1	protein_coding	CDP-diacylglycerol synthase 1 [Source:HGNC Symbol;Acc:HGNC:1800]	4.11858	3.05077e-06
ENSG00000215475	SIAH3	protein_coding	siah E3 ubiquitin protein ligase family member 3 [Source:HGNC Symbol;Acc:HGNC:30553]	4.05994	4.76553e-09
ENSG00000162409	PRKAA2	protein_coding	protein kinase AMP-activated catalytic subunit alpha 2 [Source:HGNC Symbol;Acc:HGNC:9377]	3.99963	3.28076e-13
ENSG00000164690	SHH	protein_coding	sonic hedgehog signaling molecule [Source:HGNC Symbol;Acc:HGNC:10848]	3.95245	5.21057e-06
ENSG00000141448	GATA6	protein_coding	GATA binding protein 6 [Source:HGNC Symbol;Acc:HGNC:4174]	3.92879	6.07487e-16
ENSG00000213424	KRT222	protein_coding	keratin 222 [Source:HGNC Symbol;Acc:HGNC:28695]	3.9043	9.57263e-09
ENSG00000206538	VGLL3	protein_coding	vestigial like family member 3 [Source:HGNC Symbol;Acc:HGNC:24327]	3.88432	0.0417667
ENSG00000028277	POU2F2	protein_coding	POU class 2 homeobox 2 [Source:HGNC Symbol;Acc:HGNC:9213]	3.87641	2.08946e-05
ENSG00000081052	COL4A4	protein_coding	collagen type IV alpha 4 chain [Source:HGNC Symbol;Acc:HGNC:2206]	3.83527	0.0363543
ENSG00000155367	PPM1J	protein_coding	protein phosphatase, Mg2+/Mn2+ dependent 1J [Source:HGNC Symbol;Acc:HGNC:20785]	3.82822	1.31709e-07
ENSG00000164099	PRSS12	protein_coding	serine protease 12 [Source:HGNC Symbol;Acc:HGNC:9477]	3.80705	7.28273e-05
ENSG00000169860	P2RY1	protein_coding	purinergic receptor P2Y1 [Source:HGNC Symbol;Acc:HGNC:8539]	3.80607	6.58518e-11
ENSG00000092068	SLC7A8	protein_coding	solute carrier family 7 member 8 [Source:HGNC Symbol;Acc:HGNC:11066]	3.78689	1.90949e-08
ENSG00000157404	KIT	protein_coding	KIT proto-oncogene, receptor tyrosine kinase [Source:HGNC Symbol;Acc:HGNC:6342]	3.75705	0.000893739
ENSG00000162981	LRATD1	protein_coding	LRAT domain containing 1 [Source:HGNC Symbol;Acc:HGNC:20743]	3.73832	0.0233268
ENSG00000135917	SLC19A3	protein_coding	solute carrier family 19 member 3 [Source:HGNC Symbol;Acc:HGNC:16266]	3.71298	1.44067e-07
ENSG00000170703	TTLL6	protein_coding	tubulin tyrosine ligase like 6 [Source:HGNC Symbol;Acc:HGNC:26664]	3.69078	4.29639e-13
ENSG00000129422	MTUS1	protein_coding	microtubule associated scaffold protein 1 [Source:HGNC Symbol;Acc:HGNC:29789]	3.67807	0.000986355
ENSG00000101680	LAMA1	protein_coding	laminin subunit alpha 1 [Source:HGNC Symbol;Acc:HGNC:6481]	3.67426	6.25341e-10
ENSG00000091129	NRCAM	protein_coding	neuronal cell adhesion molecule [Source:HGNC Symbol;Acc:HGNC:7994]	3.65549	0.0242312
ENSG00000123360	PDE1B	protein_coding	phosphodiesterase 1B [Source:HGNC Symbol;Acc:HGNC:8775]	3.65534	2.76356e-11
ENSG00000182568	SATB1	protein_coding	SATB homeobox 1 [Source:HGNC Symbol;Acc:HGNC:10541]	3.64813	3.32373e-07
ENSG00000174599	TRAM1L1	protein_coding	translocation associated membrane protein 1 like 1 [Source:HGNC Symbol;Acc:HGNC:28371]	3.64708	1.60647e-22
ENSG00000140022	STON2	protein_coding	stonin 2 [Source:HGNC Symbol;Acc:HGNC:30652]	3.62851	2.48838e-14
ENSG00000154153	RETREG1	protein_coding	reticulophagy regulator 1 [Source:HGNC Symbol;Acc:HGNC:25964]	3.608	5.55269e-09
ENSG00000124785	NRN1	protein_coding	neuritin 1 [Source:HGNC Symbol;Acc:HGNC:17972]	3.60368	7.25177e-05
ENSG00000156298	TSPAN7	protein_coding	tetraspanin 7 [Source:HGNC Symbol;Acc:HGNC:11854]	3.58021	0.000502803
ENSG00000171954	CYP4F22	protein_coding	cytochrome P450 family 4 subfamily F member 22 [Source:HGNC Symbol;Acc:HGNC:26820]	3.55076	1.92664e-27
ENSG00000168748	CA7	protein_coding	carbonic anhydrase 7 [Source:HGNC Symbol;Acc:HGNC:1381]	3.5346	5.83329e-09
ENSG00000188921	HACD4	protein_coding	3-hydroxyacyl-CoA dehydratase 4 [Source:HGNC Symbol;Acc:HGNC:20920]	3.53076	3.90509e-10
ENSG00000119915	ELOVL3	protein_coding	ELOVL fatty acid elongase 3 [Source:HGNC Symbol;Acc:HGNC:18047]	3.50117	2.40254e-15
ENSG00000176723	ZNF843	protein_coding	zinc finger protein 843 [Source:HGNC Symbol;Acc:HGNC:28710]	3.49677	1.78243e-11
ENSG00000139132	FGD4	protein_coding	FYVE, RhoGEF and PH domain containing 4 [Source:HGNC Symbol;Acc:HGNC:19125]	3.48984	6.59988e-13
ENSG00000217236	SP9	protein_coding	Sp9 transcription factor [Source:HGNC Symbol;Acc:HGNC:30690]	3.4883	3.42401e-16
ENSG00000163623	NKX6-1	protein_coding	NK6 homeobox 1 [Source:HGNC Symbol;Acc:HGNC:7839]	3.48515	6.7287e-10
ENSG00000110436	SLC1A2	protein_coding	solute carrier family 1 member 2 [Source:HGNC Symbol;Acc:HGNC:10940]	3.47215	0.000428878
ENSG00000185477	GPRIN3	protein_coding	GPRIN family member 3 [Source:HGNC Symbol;Acc:HGNC:27733]	3.45486	0.0163893
ENSG00000205277	MUC12	protein_coding	mucin 12, cell surface associated [Source:HGNC Symbol;Acc:HGNC:7510]	3.44766	0.000238253
ENSG00000214456	PLIN5	protein_coding	perilipin 5 [Source:HGNC Symbol;Acc:HGNC:33196]	3.43316	2.57143e-07
ENSG00000140968	IRF8	protein_coding	interferon regulatory factor 8 [Source:HGNC Symbol;Acc:HGNC:5358]	3.42776	9.20908e-11
ENSG00000070601	FRMPD1	protein_coding	FERM and PDZ domain containing 1 [Source:HGNC Symbol;Acc:HGNC:29159]	3.3878	0.000438405
ENSG00000100302	RASD2	protein_coding	RASD family member 2 [Source:HGNC Symbol;Acc:HGNC:18229]	3.37871	2.50791e-13
ENSG00000112541	PDE10A	protein_coding	phosphodiesterase 10A [Source:HGNC Symbol;Acc:HGNC:8772]	3.35422	7.68183e-10
ENSG00000139946	PELI2	protein_coding	pellino E3 ubiquitin protein ligase family member 2 [Source:HGNC Symbol;Acc:HGNC:8828]	3.3463	0.0236203
ENSG00000164841	TMEM74	protein_coding	transmembrane protein 74 [Source:HGNC Symbol;Acc:HGNC:26409]	3.34295	2.33621e-12
ENSG00000164199	ADGRV1	protein_coding	adhesion G protein-coupled receptor V1 [Source:HGNC Symbol;Acc:HGNC:17416]	3.3343	3.28184e-06
ENSG00000141052	MYOCD	protein_coding	myocardin [Source:HGNC Symbol;Acc:HGNC:16067]	3.32676	0.0399817
ENSG00000154529	CNTNAP3B	protein_coding	contactin associated protein family member 3B [Source:HGNC Symbol;Acc:HGNC:32035]	3.32502	8.68436e-06
ENSG00000047365	ARAP2	protein_coding	ArfGAP with RhoGAP domain, ankyrin repeat and PH domain 2 [Source:HGNC Symbol;Acc:HGNC:16924]	3.32495	0.000404125
ENSG00000198914	POU3F3	protein_coding	POU class 3 homeobox 3 [Source:HGNC Symbol;Acc:HGNC:9216]	3.30379	2.18771e-12
ENSG00000129514	FOXA1	protein_coding	forkhead box A1 [Source:HGNC Symbol;Acc:HGNC:5021]	3.30373	9.53723e-12
ENSG00000170500	LONRF2	protein_coding	LON peptidase N-terminal domain and ring finger 2 [Source:HGNC Symbol;Acc:HGNC:24788]	3.30092	6.45188e-07
ENSG00000071073	MGAT4A	protein_coding	alpha-1,3-mannosyl-glycoprotein 4-beta-N-acetylglucosaminyltransferase A [Source:HGNC Symbol;Acc:HGNC:7047]	3.29665	2.55521e-06
ENSG00000169129	AFAP1L2	protein_coding	actin filament associated protein 1 like 2 [Source:HGNC Symbol;Acc:HGNC:25901]	3.28766	5.85784e-08
ENSG00000078549	ADCYAP1R1	protein_coding	ADCYAP receptor type I [Source:HGNC Symbol;Acc:HGNC:242]	3.28611	2.0588e-06
ENSG00000089558	KCNH4	protein_coding	potassium voltage-gated channel subfamily H member 4 [Source:HGNC Symbol;Acc:HGNC:6253]	3.27656	1.13329e-05
ENSG00000171724	VAT1L	protein_coding	vesicle amine transport 1 like [Source:HGNC Symbol;Acc:HGNC:29315]	3.27457	0.000280845
ENSG00000150510	FAM124A	protein_coding	family with sequence similarity 124 member A [Source:HGNC Symbol;Acc:HGNC:26413]	3.26206	2.03034e-11
ENSG00000110675	ELMOD1	protein_coding	ELMO domain containing 1 [Source:HGNC Symbol;Acc:HGNC:25334]	3.2601	8.76794e-07
ENSG00000116983	HPCAL4	protein_coding	hippocalcin like 4 [Source:HGNC Symbol;Acc:HGNC:18212]	3.25954	1.07262e-24
ENSG00000117707	PROX1	protein_coding	prospero homeobox 1 [Source:HGNC Symbol;Acc:HGNC:9459]	3.25432	1.81842e-10
ENSG00000213949	ITGA1	protein_coding	integrin subunit alpha 1 [Source:HGNC Symbol;Acc:HGNC:6134]	3.24997	0.000113543
ENSG00000165929	TC2N	protein_coding	tandem C2 domains, nuclear [Source:HGNC Symbol;Acc:HGNC:19859]	3.229	2.56004e-09
ENSG00000125384	PTGER2	protein_coding	prostaglandin E receptor 2 [Source:HGNC Symbol;Acc:HGNC:9594]	3.2238	2.39625e-05
ENSG00000145198	VWA5B2	protein_coding	von Willebrand factor A domain containing 5B2 [Source:HGNC Symbol;Acc:HGNC:25144]	3.22363	3.77882e-09
ENSG00000106078	COBL	protein_coding	cordon-bleu WH2 repeat protein [Source:HGNC Symbol;Acc:HGNC:22199]	3.22298	4.33212e-11
ENSG00000198478	SH3BGRL2	protein_coding	SH3 domain binding glutamate rich protein like 2 [Source:HGNC Symbol;Acc:HGNC:15567]	3.21502	1.37639e-35
ENSG00000010438	PRSS3	protein_coding	serine protease 3 [Source:HGNC Symbol;Acc:HGNC:9486]	3.20971	0.000127924
ENSG00000272398	CD24	protein_coding	CD24 molecule [Source:HGNC Symbol;Acc:HGNC:1645]	3.19317	3.84161e-25
ENSG00000135547	HEY2	protein_coding	hes related family bHLH transcription factor with YRPW motif 2 [Source:HGNC Symbol;Acc:HGNC:4881]	3.18886	8.72737e-05
ENSG00000165474	GJB2	protein_coding	gap junction protein beta 2 [Source:HGNC Symbol;Acc:HGNC:4284]	3.17426	7.76407e-07
ENSG00000118777	ABCG2	protein_coding	ATP binding cassette subfamily G member 2 (Junior blood group) [Source:HGNC Symbol;Acc:HGNC:74]	3.15447	1.92099e-06
ENSG00000134853	PDGFRA	protein_coding	platelet derived growth factor receptor alpha [Source:HGNC Symbol;Acc:HGNC:8803]	3.14703	2.70118e-08
ENSG00000129521	EGLN3	protein_coding	egl-9 family hypoxia inducible factor 3 [Source:HGNC Symbol;Acc:HGNC:14661]	3.13966	1.69679e-08
ENSG00000274286	ADRA2B	protein_coding	adrenoceptor alpha 2B [Source:HGNC Symbol;Acc:HGNC:282]	3.13956	2.32973e-08
ENSG00000264058	AC073508.2	protein_coding	novel transcript	3.13549	0.0023722
ENSG00000188158	NHS	protein_coding	NHS actin remodeling regulator [Source:HGNC Symbol;Acc:HGNC:7820]	3.12508	1.36048e-13
ENSG00000248485	PCP4L1	protein_coding	Purkinje cell protein 4 like 1 [Source:HGNC Symbol;Acc:HGNC:20448]	3.12158	0.000696577
ENSG00000167861	HID1	protein_coding	HID1 domain containing [Source:HGNC Symbol;Acc:HGNC:15736]	3.11149	6.66714e-09
ENSG00000146216	TTBK1	protein_coding	tau tubulin kinase 1 [Source:HGNC Symbol;Acc:HGNC:19140]	3.10577	1.06419e-08
ENSG00000071575	TRIB2	protein_coding	tribbles pseudokinase 2 [Source:HGNC Symbol;Acc:HGNC:30809]	3.10204	1.76335e-21
ENSG00000164181	ELOVL7	protein_coding	ELOVL fatty acid elongase 7 [Source:HGNC Symbol;Acc:HGNC:26292]	3.09786	2.08224e-12
ENSG00000143195	ILDR2	protein_coding	immunoglobulin like domain containing receptor 2 [Source:HGNC Symbol;Acc:HGNC:18131]	3.09685	5.27202e-05
ENSG00000151883	PARP8	protein_coding	poly(ADP-ribose) polymerase family member 8 [Source:HGNC Symbol;Acc:HGNC:26124]	3.08494	1.56251e-10
ENSG00000105289	TJP3	protein_coding	tight junction protein 3 [Source:HGNC Symbol;Acc:HGNC:11829]	3.08038	3.44894e-05
ENSG00000123612	ACVR1C	protein_coding	activin A receptor type 1C [Source:HGNC Symbol;Acc:HGNC:18123]	3.07838	0.00684429
ENSG00000091844	RGS17	protein_coding	regulator of G protein signaling 17 [Source:HGNC Symbol;Acc:HGNC:14088]	3.07797	2.93967e-08
ENSG00000166206	GABRB3	protein_coding	gamma-aminobutyric acid type A receptor subunit beta3 [Source:HGNC Symbol;Acc:HGNC:4083]	3.06394	4.05648e-07
ENSG00000164142	FAM160A1	protein_coding	family with sequence similarity 160 member A1 [Source:HGNC Symbol;Acc:HGNC:34237]	3.03633	7.41464e-08
ENSG00000170775	GPR37	protein_coding	G protein-coupled receptor 37 [Source:HGNC Symbol;Acc:HGNC:4494]	3.03361	9.00614e-08
ENSG00000155961	RAB39B	protein_coding	RAB39B, member RAS oncogene family [Source:HGNC Symbol;Acc:HGNC:16499]	3.01328	2.67898e-21
ENSG00000146122	DAAM2	protein_coding	dishevelled associated activator of morphogenesis 2 [Source:HGNC Symbol;Acc:HGNC:18143]	3.01253	1.42339e-12
ENSG00000135447	PPP1R1A	protein_coding	protein phosphatase 1 regulatory inhibitor subunit 1A [Source:HGNC Symbol;Acc:HGNC:9286]	3.00714	0.000427042
ENSG00000079931	MOXD1	protein_coding	monooxygenase DBH like 1 [Source:HGNC Symbol;Acc:HGNC:21063]	2.99469	0.000126286
ENSG00000139737	SLAIN1	protein_coding	SLAIN motif family member 1 [Source:HGNC Symbol;Acc:HGNC:26387]	2.99264	3.70889e-14
ENSG00000120875	DUSP4	protein_coding	dual specificity phosphatase 4 [Source:HGNC Symbol;Acc:HGNC:3070]	2.98712	1.72391e-08
ENSG00000140284	SLC27A2	protein_coding	solute carrier family 27 member 2 [Source:HGNC Symbol;Acc:HGNC:10996]	2.97909	3.30783e-07
ENSG00000172575	RASGRP1	protein_coding	RAS guanyl releasing protein 1 [Source:HGNC Symbol;Acc:HGNC:9878]	2.97044	2.03194e-05
ENSG00000151491	EPS8	protein_coding	epidermal growth factor receptor pathway substrate 8 [Source:HGNC Symbol;Acc:HGNC:3420]	2.96771	8.10402e-12
ENSG00000188322	SBK1	protein_coding	SH3 domain binding kinase 1 [Source:HGNC Symbol;Acc:HGNC:17699]	2.96386	3.84161e-25
ENSG00000204789	ZNF204P	processed_pseudogene	zinc finger protein 204, pseudogene [Source:HGNC Symbol;Acc:HGNC:12995]	2.94902	7.71111e-26
ENSG00000175445	LPL	protein_coding	lipoprotein lipase [Source:HGNC Symbol;Acc:HGNC:6677]	2.93413	0.00358429
ENSG00000027075	PRKCH	protein_coding	protein kinase C eta [Source:HGNC Symbol;Acc:HGNC:9403]	2.93309	1.0465e-06
ENSG00000117600	PLPPR4	protein_coding	phospholipid phosphatase related 4 [Source:HGNC Symbol;Acc:HGNC:23496]	2.92229	0.0286287
ENSG00000146005	PSD2	protein_coding	pleckstrin and Sec7 domain containing 2 [Source:HGNC Symbol;Acc:HGNC:19092]	2.91581	2.75891e-05
ENSG00000169218	RSPO1	protein_coding	R-spondin 1 [Source:HGNC Symbol;Acc:HGNC:21679]	2.90961	1.42668e-15
ENSG00000184254	ALDH1A3	protein_coding	aldehyde dehydrogenase 1 family member A3 [Source:HGNC Symbol;Acc:HGNC:409]	2.90258	1.10569e-05
ENSG00000100505	TRIM9	protein_coding	tripartite motif containing 9 [Source:HGNC Symbol;Acc:HGNC:16288]	2.89883	1.52362e-12
ENSG00000106772	PRUNE2	protein_coding	prune homolog 2 with BCH domain [Source:HGNC Symbol;Acc:HGNC:25209]	2.89868	6.90126e-08
ENSG00000213626	LBH	protein_coding	LBH regulator of WNT signaling pathway [Source:HGNC Symbol;Acc:HGNC:29532]	2.89633	8.67406e-11
ENSG00000197872	CYRIA	protein_coding	CYFIP related Rac1 interactor A [Source:HGNC Symbol;Acc:HGNC:25373]	2.89143	1.27398e-07
ENSG00000189127	ANKRD34B	protein_coding	ankyrin repeat domain 34B [Source:HGNC Symbol;Acc:HGNC:33736]	2.88614	7.44706e-06
ENSG00000163406	SLC15A2	protein_coding	solute carrier family 15 member 2 [Source:HGNC Symbol;Acc:HGNC:10921]	2.87954	0.00309639
ENSG00000134709	HOOK1	protein_coding	hook microtubule tethering protein 1 [Source:HGNC Symbol;Acc:HGNC:19884]	2.86031	0.00699232
ENSG00000075429	CACNG5	protein_coding	calcium voltage-gated channel auxiliary subunit gamma 5 [Source:HGNC Symbol;Acc:HGNC:1409]	2.83458	7.43218e-10
ENSG00000164124	TMEM144	protein_coding	transmembrane protein 144 [Source:HGNC Symbol;Acc:HGNC:25633]	2.82642	8.30558e-09
ENSG00000135604	STX11	protein_coding	syntaxin 11 [Source:HGNC Symbol;Acc:HGNC:11429]	2.81501	3.0512e-14
ENSG00000111879	FAM184A	protein_coding	family with sequence similarity 184 member A [Source:HGNC Symbol;Acc:HGNC:20991]	2.78777	1.45789e-06
ENSG00000115507	OTX1	protein_coding	orthodenticle homeobox 1 [Source:HGNC Symbol;Acc:HGNC:8521]	2.75748	4.84538e-17
ENSG00000169891	REPS2	protein_coding	RALBP1 associated Eps domain containing 2 [Source:HGNC Symbol;Acc:HGNC:9963]	2.75272	0.00673214
ENSG00000171450	CDK5R2	protein_coding	cyclin dependent kinase 5 regulatory subunit 2 [Source:HGNC Symbol;Acc:HGNC:1776]	2.7404	8.87282e-20
ENSG00000170485	NPAS2	protein_coding	neuronal PAS domain protein 2 [Source:HGNC Symbol;Acc:HGNC:7895]	2.72556	0.00536573
ENSG00000184613	NELL2	protein_coding	neural EGFL like 2 [Source:HGNC Symbol;Acc:HGNC:7751]	2.72252	0.00105128
ENSG00000103316	CRYM	protein_coding	crystallin mu [Source:HGNC Symbol;Acc:HGNC:2418]	2.72238	0.000496384
ENSG00000188064	WNT7B	protein_coding	Wnt family member 7B [Source:HGNC Symbol;Acc:HGNC:12787]	2.72226	4.20694e-07
ENSG00000060566	CREB3L3	protein_coding	cAMP responsive element binding protein 3 like 3 [Source:HGNC Symbol;Acc:HGNC:18855]	2.72144	1.351e-16
ENSG00000145832	SLC25A48	protein_coding	solute carrier family 25 member 48 [Source:HGNC Symbol;Acc:HGNC:30451]	2.71155	0.00640184
ENSG00000152217	SETBP1	protein_coding	SET binding protein 1 [Source:HGNC Symbol;Acc:HGNC:15573]	2.70913	7.46824e-06
ENSG00000111885	MAN1A1	protein_coding	mannosidase alpha class 1A member 1 [Source:HGNC Symbol;Acc:HGNC:6821]	2.70418	4.61916e-10
ENSG00000189350	TOGARAM2	protein_coding	TOG array regulator of axonemal microtubules 2 [Source:HGNC Symbol;Acc:HGNC:33715]	2.69575	2.55291e-07
ENSG00000138185	ENTPD1	protein_coding	ectonucleoside triphosphate diphosphohydrolase 1 [Source:HGNC Symbol;Acc:HGNC:3363]	2.69089	0.000211838
ENSG00000181690	PLAG1	protein_coding	PLAG1 zinc finger [Source:HGNC Symbol;Acc:HGNC:9045]	2.68807	0.000144878
ENSG00000173253	DMRT2	protein_coding	doublesex and mab-3 related transcription factor 2 [Source:HGNC Symbol;Acc:HGNC:2935]	2.67429	4.54518e-08
ENSG00000114790	ARHGEF26	protein_coding	Rho guanine nucleotide exchange factor 26 [Source:HGNC Symbol;Acc:HGNC:24490]	2.66521	0.0116111
ENSG00000156103	MMP16	protein_coding	matrix metallopeptidase 16 [Source:HGNC Symbol;Acc:HGNC:7162]	2.65735	0.000107185
ENSG00000163531	NFASC	protein_coding	neurofascin [Source:HGNC Symbol;Acc:HGNC:29866]	2.6519	1.06517e-31
ENSG00000167306	MYO5B	protein_coding	myosin VB [Source:HGNC Symbol;Acc:HGNC:7603]	2.65116	2.85365e-05
ENSG00000164076	CAMKV	protein_coding	CaM kinase like vesicle associated [Source:HGNC Symbol;Acc:HGNC:28788]	2.6471	0.0040787
ENSG00000071282	LMCD1	protein_coding	LIM and cysteine rich domains 1 [Source:HGNC Symbol;Acc:HGNC:6633]	2.64295	2.38737e-43
ENSG00000165521	EML5	protein_coding	EMAP like 5 [Source:HGNC Symbol;Acc:HGNC:18197]	2.63007	0.00259077
ENSG00000159784	FAM131B	protein_coding	family with sequence similarity 131 member B [Source:HGNC Symbol;Acc:HGNC:22202]	2.62924	7.29756e-10
ENSG00000197385	ZNF860	protein_coding	zinc finger protein 860 [Source:HGNC Symbol;Acc:HGNC:34513]	2.62181	1.91291e-16
ENSG00000168779	SHOX2	protein_coding	short stature homeobox 2 [Source:HGNC Symbol;Acc:HGNC:10854]	2.62018	3.80183e-18
ENSG00000170873	MTSS1	protein_coding	MTSS I-BAR domain containing 1 [Source:HGNC Symbol;Acc:HGNC:20443]	2.61734	3.8421e-09
ENSG00000137872	SEMA6D	protein_coding	semaphorin 6D [Source:HGNC Symbol;Acc:HGNC:16770]	2.61452	0.0432034
ENSG00000127152	BCL11B	protein_coding	BAF chromatin remodeling complex subunit BCL11B [Source:HGNC Symbol;Acc:HGNC:13222]	2.61147	1.03406e-28
ENSG00000160179	ABCG1	protein_coding	ATP binding cassette subfamily G member 1 [Source:HGNC Symbol;Acc:HGNC:73]	2.60857	8.81572e-08
ENSG00000122733	PHF24	protein_coding	PHD finger protein 24 [Source:HGNC Symbol;Acc:HGNC:29180]	2.60082	0.0119184
ENSG00000105605	CACNG7	protein_coding	calcium voltage-gated channel auxiliary subunit gamma 7 [Source:HGNC Symbol;Acc:HGNC:13626]	2.59627	3.96822e-16
ENSG00000154065	ANKRD29	protein_coding	ankyrin repeat domain 29 [Source:HGNC Symbol;Acc:HGNC:27110]	2.59362	5.46917e-12
ENSG00000171992	SYNPO	protein_coding	synaptopodin [Source:HGNC Symbol;Acc:HGNC:30672]	2.58971	2.16487e-11
ENSG00000132718	SYT11	protein_coding	synaptotagmin 11 [Source:HGNC Symbol;Acc:HGNC:19239]	2.58426	1.54344e-20
ENSG00000049130	KITLG	protein_coding	KIT ligand [Source:HGNC Symbol;Acc:HGNC:6343]	2.58324	4.07918e-05
ENSG00000186862	PDZD7	protein_coding	PDZ domain containing 7 [Source:HGNC Symbol;Acc:HGNC:26257]	2.58244	1.16029e-11
ENSG00000113196	HAND1	protein_coding	heart and neural crest derivatives expressed 1 [Source:HGNC Symbol;Acc:HGNC:4807]	2.58214	6.31184e-09
ENSG00000103449	SALL1	protein_coding	spalt like transcription factor 1 [Source:HGNC Symbol;Acc:HGNC:10524]	2.57899	0.013158
ENSG00000177464	GPR4	protein_coding	G protein-coupled receptor 4 [Source:HGNC Symbol;Acc:HGNC:4497]	2.57049	6.76255e-13
ENSG00000188848	BEND4	protein_coding	BEN domain containing 4 [Source:HGNC Symbol;Acc:HGNC:23815]	2.56585	5.53693e-11
ENSG00000118898	PPL	protein_coding	periplakin [Source:HGNC Symbol;Acc:HGNC:9273]	2.56269	7.76823e-07
ENSG00000055118	KCNH2	protein_coding	potassium voltage-gated channel subfamily H member 2 [Source:HGNC Symbol;Acc:HGNC:6251]	2.56209	2.9832e-15
ENSG00000159871	LYPD5	protein_coding	LY6/PLAUR domain containing 5 [Source:HGNC Symbol;Acc:HGNC:26397]	2.56025	1.85069e-08
ENSG00000102934	PLLP	protein_coding	plasmolipin [Source:HGNC Symbol;Acc:HGNC:18553]	2.55772	3.65188e-17
ENSG00000095370	SH2D3C	protein_coding	SH2 domain containing 3C [Source:HGNC Symbol;Acc:HGNC:16884]	2.55269	6.05733e-05
ENSG00000226887	ERVMER34-1	protein_coding	endogenous retrovirus group MER34 member 1, envelope [Source:HGNC Symbol;Acc:HGNC:42970]	2.54935	1.67151e-11
ENSG00000134245	WNT2B	protein_coding	Wnt family member 2B [Source:HGNC Symbol;Acc:HGNC:12781]	2.54688	1.44955e-06
ENSG00000104369	JPH1	protein_coding	junctophilin 1 [Source:HGNC Symbol;Acc:HGNC:14201]	2.54666	4.59345e-05
ENSG00000181291	TMEM132E	protein_coding	transmembrane protein 132E [Source:HGNC Symbol;Acc:HGNC:26991]	2.5419	2.76488e-07
ENSG00000170745	KCNS3	protein_coding	potassium voltage-gated channel modifier subfamily S member 3 [Source:HGNC Symbol;Acc:HGNC:6302]	2.53761	4.03233e-12
ENSG00000171368	TPPP	protein_coding	tubulin polymerization promoting protein [Source:HGNC Symbol;Acc:HGNC:24164]	2.53571	2.64498e-34
ENSG00000167207	NOD2	protein_coding	nucleotide binding oligomerization domain containing 2 [Source:HGNC Symbol;Acc:HGNC:5331]	2.52838	8.98907e-11
ENSG00000117971	CHRNB4	protein_coding	cholinergic receptor nicotinic beta 4 subunit [Source:HGNC Symbol;Acc:HGNC:1964]	2.52598	4.43882e-09
ENSG00000165757	JCAD	protein_coding	junctional cadherin 5 associated [Source:HGNC Symbol;Acc:HGNC:29283]	2.52212	1.61702e-26
ENSG00000007171	NOS2	protein_coding	nitric oxide synthase 2 [Source:HGNC Symbol;Acc:HGNC:7873]	2.51248	5.69247e-08
ENSG00000197594	ENPP1	protein_coding	ectonucleotide pyrophosphatase/phosphodiesterase 1 [Source:HGNC Symbol;Acc:HGNC:3356]	2.51207	8.38511e-09
ENSG00000258659	TRIM34	protein_coding	tripartite motif containing 34 [Source:HGNC Symbol;Acc:HGNC:10063]	2.51165	0.000956781
ENSG00000203685	STUM	protein_coding	stum, mechanosensory transduction mediator homolog [Source:HGNC Symbol;Acc:HGNC:30491]	2.50801	4.85936e-06
ENSG00000104967	NOVA2	protein_coding	NOVA alternative splicing regulator 2 [Source:HGNC Symbol;Acc:HGNC:7887]	2.50003	4.53769e-11
ENSG00000075891	PAX2	protein_coding	paired box 2 [Source:HGNC Symbol;Acc:HGNC:8616]	2.49328	4.29683e-05
ENSG00000006377	DLX6	protein_coding	distal-less homeobox 6 [Source:HGNC Symbol;Acc:HGNC:2919]	2.49239	3.7481e-09
ENSG00000109321	AREG	protein_coding	amphiregulin [Source:HGNC Symbol;Acc:HGNC:651]	2.48976	7.03777e-05
ENSG00000138587	MNS1	protein_coding	meiosis specific nuclear structural 1 [Source:HGNC Symbol;Acc:HGNC:29636]	2.48811	7.26155e-06
ENSG00000171843	MLLT3	protein_coding	MLLT3 super elongation complex subunit [Source:HGNC Symbol;Acc:HGNC:7136]	2.48518	1.66913e-22
ENSG00000064300	NGFR	protein_coding	nerve growth factor receptor [Source:HGNC Symbol;Acc:HGNC:7809]	2.47795	4.77009e-81
ENSG00000165113	GKAP1	protein_coding	G kinase anchoring protein 1 [Source:HGNC Symbol;Acc:HGNC:17496]	2.47711	1.22167e-05
ENSG00000092421	SEMA6A	protein_coding	semaphorin 6A [Source:HGNC Symbol;Acc:HGNC:10738]	2.47699	0.00501938
ENSG00000159307	SCUBE1	protein_coding	signal peptide, CUB domain and EGF like domain containing 1 [Source:HGNC Symbol;Acc:HGNC:13441]	2.47422	3.06071e-05
ENSG00000164171	ITGA2	protein_coding	integrin subunit alpha 2 [Source:HGNC Symbol;Acc:HGNC:6137]	2.47006	5.15344e-06
ENSG00000143375	CGN	protein_coding	cingulin [Source:HGNC Symbol;Acc:HGNC:17429]	2.46945	1.12636e-17
ENSG00000126016	AMOT	protein_coding	angiomotin [Source:HGNC Symbol;Acc:HGNC:17810]	2.46882	3.61054e-10
ENSG00000178401	DNAJC22	protein_coding	DnaJ heat shock protein family (Hsp40) member C22 [Source:HGNC Symbol;Acc:HGNC:25802]	2.46845	1.10578e-08
ENSG00000116675	DNAJC6	protein_coding	DnaJ heat shock protein family (Hsp40) member C6 [Source:HGNC Symbol;Acc:HGNC:15469]	2.46491	1.60865e-07
ENSG00000106852	LHX6	protein_coding	LIM homeobox 6 [Source:HGNC Symbol;Acc:HGNC:21735]	2.46035	3.3519e-14
ENSG00000179546	HTR1D	protein_coding	5-hydroxytryptamine receptor 1D [Source:HGNC Symbol;Acc:HGNC:5289]	2.45852	2.2904e-10
ENSG00000172733	PURG	protein_coding	purine rich element binding protein G [Source:HGNC Symbol;Acc:HGNC:17930]	2.4457	3.00115e-06
ENSG00000064042	LIMCH1	protein_coding	LIM and calponin homology domains 1 [Source:HGNC Symbol;Acc:HGNC:29191]	2.42511	0.00606264
ENSG00000157734	SNX22	protein_coding	sorting nexin 22 [Source:HGNC Symbol;Acc:HGNC:16315]	2.42324	4.18369e-12
ENSG00000248383	PCDHAC1	protein_coding	protocadherin alpha subfamily C, 1 [Source:HGNC Symbol;Acc:HGNC:8676]	2.4116	2.3433e-08
ENSG00000128917	DLL4	protein_coding	delta like canonical Notch ligand 4 [Source:HGNC Symbol;Acc:HGNC:2910]	2.40764	5.86148e-09
ENSG00000111432	FZD10	protein_coding	frizzled class receptor 10 [Source:HGNC Symbol;Acc:HGNC:4039]	2.40079	0.0017691
ENSG00000138650	PCDH10	protein_coding	protocadherin 10 [Source:HGNC Symbol;Acc:HGNC:13404]	2.39931	0.00154362
ENSG00000135439	AGAP2	protein_coding	ArfGAP with GTPase domain, ankyrin repeat and PH domain 2 [Source:HGNC Symbol;Acc:HGNC:16921]	2.39918	5.10189e-11
ENSG00000120278	PLEKHG1	protein_coding	pleckstrin homology and RhoGEF domain containing G1 [Source:HGNC Symbol;Acc:HGNC:20884]	2.39914	0.00201454
ENSG00000187672	ERC2	protein_coding	ELKS/RAB6-interacting/CAST family member 2 [Source:HGNC Symbol;Acc:HGNC:31922]	2.39043	1.02512e-06
ENSG00000119715	ESRRB	protein_coding	estrogen related receptor beta [Source:HGNC Symbol;Acc:HGNC:3473]	2.38918	0.00639778
ENSG00000157214	STEAP2	protein_coding	STEAP2 metalloreductase [Source:HGNC Symbol;Acc:HGNC:17885]	2.38262	0.00315245
ENSG00000260691	ANKRD20A1	protein_coding	ankyrin repeat domain 20 family member A1 [Source:HGNC Symbol;Acc:HGNC:23665]	2.38219	0.0301262
ENSG00000100290	BIK	protein_coding	BCL2 interacting killer [Source:HGNC Symbol;Acc:HGNC:1051]	2.38122	3.87444e-07
ENSG00000162105	SHANK2	protein_coding	SH3 and multiple ankyrin repeat domains 2 [Source:HGNC Symbol;Acc:HGNC:14295]	2.3806	0.013558
ENSG00000110324	IL10RA	protein_coding	interleukin 10 receptor subunit alpha [Source:HGNC Symbol;Acc:HGNC:5964]	2.3762	2.45275e-07
ENSG00000050628	PTGER3	protein_coding	prostaglandin E receptor 3 [Source:HGNC Symbol;Acc:HGNC:9595]	2.36108	0.0493632
ENSG00000087258	GNAO1	protein_coding	G protein subunit alpha o1 [Source:HGNC Symbol;Acc:HGNC:4389]	2.3608	1.89169e-14
ENSG00000177301	KCNA2	protein_coding	potassium voltage-gated channel subfamily A member 2 [Source:HGNC Symbol;Acc:HGNC:6220]	2.35839	9.46635e-07
ENSG00000171877	FRMD5	protein_coding	FERM domain containing 5 [Source:HGNC Symbol;Acc:HGNC:28214]	2.35269	6.39278e-07
ENSG00000159374	M1AP	protein_coding	meiosis 1 associated protein [Source:HGNC Symbol;Acc:HGNC:25183]	2.35023	3.86415e-06
ENSG00000147642	SYBU	protein_coding	syntabulin [Source:HGNC Symbol;Acc:HGNC:26011]	2.34998	0.00911707
ENSG00000184731	FAM110C	protein_coding	family with sequence similarity 110 member C [Source:HGNC Symbol;Acc:HGNC:33340]	2.34485	2.06932e-07
ENSG00000206077	ZDHHC11B	protein_coding	zinc finger DHHC-type containing 11B [Source:HGNC Symbol;Acc:HGNC:32962]	2.33588	1.3246e-07
ENSG00000006611	USH1C	protein_coding	USH1 protein network component harmonin [Source:HGNC Symbol;Acc:HGNC:12597]	2.3327	0.0120743
ENSG00000284874	AC000093.1	protein_coding	novel transcript	2.33259	2.01227e-08
ENSG00000104892	KLC3	protein_coding	kinesin light chain 3 [Source:HGNC Symbol;Acc:HGNC:20717]	2.3312	4.13025e-05
ENSG00000046604	DSG2	protein_coding	desmoglein 2 [Source:HGNC Symbol;Acc:HGNC:3049]	2.32869	8.37404e-18
ENSG00000104267	CA2	protein_coding	carbonic anhydrase 2 [Source:HGNC Symbol;Acc:HGNC:1373]	2.32572	0.00482952
ENSG00000139263	LRIG3	protein_coding	leucine rich repeats and immunoglobulin like domains 3 [Source:HGNC Symbol;Acc:HGNC:30991]	2.32324	3.85774e-08
ENSG00000174514	MFSD4A	protein_coding	major facilitator superfamily domain containing 4A [Source:HGNC Symbol;Acc:HGNC:25433]	2.32233	0.00161063
ENSG00000072832	CRMP1	protein_coding	collapsin response mediator protein 1 [Source:HGNC Symbol;Acc:HGNC:2365]	2.3175	6.63482e-20
ENSG00000241484	ARHGAP8	protein_coding	Rho GTPase activating protein 8 [Source:HGNC Symbol;Acc:HGNC:677]	2.31715	0.000916742
ENSG00000169894	MUC3A	protein_coding	mucin 3A, cell surface associated [Source:HGNC Symbol;Acc:HGNC:7513]	2.31609	7.46635e-22
ENSG00000180616	SSTR2	protein_coding	somatostatin receptor 2 [Source:HGNC Symbol;Acc:HGNC:11331]	2.31572	5.87522e-11
ENSG00000158014	SLC30A2	protein_coding	solute carrier family 30 member 2 [Source:HGNC Symbol;Acc:HGNC:11013]	2.31398	2.22377e-09
ENSG00000183578	TNFAIP8L3	protein_coding	TNF alpha induced protein 8 like 3 [Source:HGNC Symbol;Acc:HGNC:20620]	2.31385	5.43045e-05
ENSG00000186472	PCLO	protein_coding	piccolo presynaptic cytomatrix protein [Source:HGNC Symbol;Acc:HGNC:13406]	2.31308	6.70958e-05
ENSG00000175985	PLEKHD1	protein_coding	pleckstrin homology and coiled-coil domain containing D1 [Source:HGNC Symbol;Acc:HGNC:20148]	2.31257	0.00751834
ENSG00000151690	MFSD6	protein_coding	major facilitator superfamily domain containing 6 [Source:HGNC Symbol;Acc:HGNC:24711]	2.30753	1.04178e-12
ENSG00000139549	DHH	protein_coding	desert hedgehog signaling molecule [Source:HGNC Symbol;Acc:HGNC:2865]	2.3047	8.20198e-08
ENSG00000137261	KIAA0319	protein_coding	KIAA0319 [Source:HGNC Symbol;Acc:HGNC:21580]	2.30343	3.14745e-07
ENSG00000165300	SLITRK5	protein_coding	SLIT and NTRK like family member 5 [Source:HGNC Symbol;Acc:HGNC:20295]	2.30091	1.21705e-10
ENSG00000179292	TMEM151A	protein_coding	transmembrane protein 151A [Source:HGNC Symbol;Acc:HGNC:28497]	2.29574	2.29321e-28
ENSG00000108370	RGS9	protein_coding	regulator of G protein signaling 9 [Source:HGNC Symbol;Acc:HGNC:10004]	2.29557	2.12952e-16
ENSG00000164647	STEAP1	protein_coding	STEAP family member 1 [Source:HGNC Symbol;Acc:HGNC:11378]	2.29541	8.04813e-05
ENSG00000184060	ADAP2	protein_coding	ArfGAP with dual PH domains 2 [Source:HGNC Symbol;Acc:HGNC:16487]	2.29237	9.5719e-06
ENSG00000107485	GATA3	protein_coding	GATA binding protein 3 [Source:HGNC Symbol;Acc:HGNC:4172]	2.29003	2.33525e-06
ENSG00000100626	GALNT16	protein_coding	polypeptide N-acetylgalactosaminyltransferase 16 [Source:HGNC Symbol;Acc:HGNC:23233]	2.28265	4.32958e-11
ENSG00000173868	PHOSPHO1	protein_coding	phosphoethanolamine/phosphocholine phosphatase 1 [Source:HGNC Symbol;Acc:HGNC:16815]	2.28079	6.42732e-11
ENSG00000139174	PRICKLE1	protein_coding	prickle planar cell polarity protein 1 [Source:HGNC Symbol;Acc:HGNC:17019]	2.27434	1.83969e-07
ENSG00000119938	PPP1R3C	protein_coding	protein phosphatase 1 regulatory subunit 3C [Source:HGNC Symbol;Acc:HGNC:9293]	2.26903	5.42334e-09
ENSG00000168280	KIF5C	protein_coding	kinesin family member 5C [Source:HGNC Symbol;Acc:HGNC:6325]	2.26849	1.4654e-12
ENSG00000125355	TMEM255A	protein_coding	transmembrane protein 255A [Source:HGNC Symbol;Acc:HGNC:26086]	2.26705	5.66983e-06
ENSG00000100593	ISM2	protein_coding	isthmin 2 [Source:HGNC Symbol;Acc:HGNC:23176]	2.26698	2.86697e-08
ENSG00000171517	LPAR3	protein_coding	lysophosphatidic acid receptor 3 [Source:HGNC Symbol;Acc:HGNC:14298]	2.26655	6.19344e-07
ENSG00000135116	HRK	protein_coding	harakiri, BCL2 interacting protein [Source:HGNC Symbol;Acc:HGNC:5185]	2.26381	0.000357454
ENSG00000170153	RNF150	protein_coding	ring finger protein 150 [Source:HGNC Symbol;Acc:HGNC:23138]	2.25694	4.19479e-07
ENSG00000153012	LGI2	protein_coding	leucine rich repeat LGI family member 2 [Source:HGNC Symbol;Acc:HGNC:18710]	2.2552	5.52733e-05
ENSG00000055163	CYFIP2	protein_coding	cytoplasmic FMR1 interacting protein 2 [Source:HGNC Symbol;Acc:HGNC:13760]	2.25434	4.32958e-11
ENSG00000158748	HTR6	protein_coding	5-hydroxytryptamine receptor 6 [Source:HGNC Symbol;Acc:HGNC:5301]	2.24927	1.51254e-15
ENSG00000133985	TTC9	protein_coding	tetratricopeptide repeat domain 9 [Source:HGNC Symbol;Acc:HGNC:20267]	2.24876	1.03643e-11
ENSG00000121454	LHX4	protein_coding	LIM homeobox 4 [Source:HGNC Symbol;Acc:HGNC:21734]	2.24572	1.50699e-10
ENSG00000168952	STXBP6	protein_coding	syntaxin binding protein 6 [Source:HGNC Symbol;Acc:HGNC:19666]	2.24481	0.00456544
ENSG00000138311	ZNF365	protein_coding	zinc finger protein 365 [Source:HGNC Symbol;Acc:HGNC:18194]	2.2446	2.01708e-16
ENSG00000152527	PLEKHH2	protein_coding	pleckstrin homology, MyTH4 and FERM domain containing H2 [Source:HGNC Symbol;Acc:HGNC:30506]	2.23276	1.16867e-08
ENSG00000138135	CH25H	protein_coding	cholesterol 25-hydroxylase [Source:HGNC Symbol;Acc:HGNC:1907]	2.22886	1.3246e-07
ENSG00000135678	CPM	protein_coding	carboxypeptidase M [Source:HGNC Symbol;Acc:HGNC:2311]	2.22047	2.44798e-06
ENSG00000223638	RFPL4A	protein_coding	ret finger protein like 4A [Source:HGNC Symbol;Acc:HGNC:16449]	2.2188	0.0129082
ENSG00000172403	SYNPO2	protein_coding	synaptopodin 2 [Source:HGNC Symbol;Acc:HGNC:17732]	2.21741	0.000168018
ENSG00000165046	LETM2	protein_coding	leucine zipper and EF-hand containing transmembrane protein 2 [Source:HGNC Symbol;Acc:HGNC:14648]	2.20254	1.29735e-10
ENSG00000079691	CARMIL1	protein_coding	capping protein regulator and myosin 1 linker 1 [Source:HGNC Symbol;Acc:HGNC:21581]	2.20116	3.74791e-14
ENSG00000178233	TMEM151B	protein_coding	transmembrane protein 151B [Source:HGNC Symbol;Acc:HGNC:21315]	2.20032	2.11733e-05
ENSG00000141655	TNFRSF11A	protein_coding	TNF receptor superfamily member 11a [Source:HGNC Symbol;Acc:HGNC:11908]	2.19952	0.000172751
ENSG00000177098	SCN4B	protein_coding	sodium voltage-gated channel beta subunit 4 [Source:HGNC Symbol;Acc:HGNC:10592]	2.19846	1.19577e-10
ENSG00000189195	BTBD8	protein_coding	BTB domain containing 8 [Source:HGNC Symbol;Acc:HGNC:21019]	2.19687	2.36523e-06
ENSG00000131018	SYNE1	protein_coding	spectrin repeat containing nuclear envelope protein 1 [Source:HGNC Symbol;Acc:HGNC:17089]	2.19446	3.48007e-07
ENSG00000138449	SLC40A1	protein_coding	solute carrier family 40 member 1 [Source:HGNC Symbol;Acc:HGNC:10909]	2.19222	5.21943e-23
ENSG00000153071	DAB2	protein_coding	DAB adaptor protein 2 [Source:HGNC Symbol;Acc:HGNC:2662]	2.19062	7.55927e-05
ENSG00000117115	PADI2	protein_coding	peptidyl arginine deiminase 2 [Source:HGNC Symbol;Acc:HGNC:18341]	2.18829	5.04295e-08
ENSG00000115266	APC2	protein_coding	APC regulator of WNT signaling pathway 2 [Source:HGNC Symbol;Acc:HGNC:24036]	2.18658	1.55216e-09
ENSG00000205269	TMEM170B	protein_coding	transmembrane protein 170B [Source:HGNC Symbol;Acc:HGNC:34244]	2.18566	4.67992e-16
ENSG00000125430	HS3ST3B1	protein_coding	heparan sulfate-glucosamine 3-sulfotransferase 3B1 [Source:HGNC Symbol;Acc:HGNC:5198]	2.1832	1.46496e-09
ENSG00000169554	ZEB2	protein_coding	zinc finger E-box binding homeobox 2 [Source:HGNC Symbol;Acc:HGNC:14881]	2.1768	5.12762e-08
ENSG00000102924	CBLN1	protein_coding	cerebellin 1 precursor [Source:HGNC Symbol;Acc:HGNC:1543]	2.17675	1.00978e-06
ENSG00000130768	SMPDL3B	protein_coding	sphingomyelin phosphodiesterase acid like 3B [Source:HGNC Symbol;Acc:HGNC:21416]	2.16426	1.24707e-07
ENSG00000100767	PAPLN	protein_coding	papilin, proteoglycan like sulfated glycoprotein [Source:HGNC Symbol;Acc:HGNC:19262]	2.16365	6.4982e-06
ENSG00000145861	C1QTNF2	protein_coding	C1q and TNF related 2 [Source:HGNC Symbol;Acc:HGNC:14325]	2.16037	7.10336e-15
ENSG00000164683	HEY1	protein_coding	hes related family bHLH transcription factor with YRPW motif 1 [Source:HGNC Symbol;Acc:HGNC:4880]	2.15785	4.98883e-11
ENSG00000138613	APH1B	protein_coding	aph-1 homolog B, gamma-secretase subunit [Source:HGNC Symbol;Acc:HGNC:24080]	2.15773	6.93642e-16
ENSG00000154310	TNIK	protein_coding	TRAF2 and NCK interacting kinase [Source:HGNC Symbol;Acc:HGNC:30765]	2.15117	6.90939e-05
ENSG00000184261	KCNK12	protein_coding	potassium two pore domain channel subfamily K member 12 [Source:HGNC Symbol;Acc:HGNC:6274]	2.14638	0.0316593
ENSG00000100314	CABP7	protein_coding	calcium binding protein 7 [Source:HGNC Symbol;Acc:HGNC:20834]	2.14215	0.000177972
ENSG00000090539	CHRD	protein_coding	chordin [Source:HGNC Symbol;Acc:HGNC:1949]	2.12198	0.00320833
ENSG00000076716	GPC4	protein_coding	glypican 4 [Source:HGNC Symbol;Acc:HGNC:4452]	2.12103	9.78366e-13
ENSG00000149294	NCAM1	protein_coding	neural cell adhesion molecule 1 [Source:HGNC Symbol;Acc:HGNC:7656]	2.11752	0.00016388
ENSG00000076826	CAMSAP3	protein_coding	calmodulin regulated spectrin associated protein family member 3 [Source:HGNC Symbol;Acc:HGNC:29307]	2.11655	5.93189e-27
ENSG00000124216	SNAI1	protein_coding	snail family transcriptional repressor 1 [Source:HGNC Symbol;Acc:HGNC:11128]	2.11653	6.76255e-13
ENSG00000221946	FXYD7	protein_coding	FXYD domain containing ion transport regulator 7 [Source:HGNC Symbol;Acc:HGNC:4034]	2.1131	0.000213057
ENSG00000158769	F11R	protein_coding	F11 receptor [Source:HGNC Symbol;Acc:HGNC:14685]	2.11041	2.59389e-08
ENSG00000198597	ZNF536	protein_coding	zinc finger protein 536 [Source:HGNC Symbol;Acc:HGNC:29025]	2.10945	0.000189666
ENSG00000132470	ITGB4	protein_coding	integrin subunit beta 4 [Source:HGNC Symbol;Acc:HGNC:6158]	2.10768	1.18263e-06
ENSG00000258986	TMEM179	protein_coding	transmembrane protein 179 [Source:HGNC Symbol;Acc:HGNC:20137]	2.10221	0.00021224
ENSG00000167191	GPRC5B	protein_coding	G protein-coupled receptor class C group 5 member B [Source:HGNC Symbol;Acc:HGNC:13308]	2.10132	4.47113e-23
ENSG00000196586	MYO6	protein_coding	myosin VI [Source:HGNC Symbol;Acc:HGNC:7605]	2.1004	2.64222e-06
ENSG00000171488	LRRC8C	protein_coding	leucine rich repeat containing 8 VRAC subunit C [Source:HGNC Symbol;Acc:HGNC:25075]	2.09572	2.98267e-20
ENSG00000143344	RGL1	protein_coding	ral guanine nucleotide dissociation stimulator like 1 [Source:HGNC Symbol;Acc:HGNC:30281]	2.09243	2.87119e-19
ENSG00000181513	ACBD4	protein_coding	acyl-CoA binding domain containing 4 [Source:HGNC Symbol;Acc:HGNC:23337]	2.08623	7.87472e-13
ENSG00000111344	RASAL1	protein_coding	RAS protein activator like 1 [Source:HGNC Symbol;Acc:HGNC:9873]	2.08265	0.000289989
ENSG00000188051	TMEM221	protein_coding	transmembrane protein 221 [Source:HGNC Symbol;Acc:HGNC:21943]	2.08227	1.89082e-10
ENSG00000111319	SCNN1A	protein_coding	sodium channel epithelial 1 subunit alpha [Source:HGNC Symbol;Acc:HGNC:10599]	2.07665	1.3703e-05
ENSG00000108846	ABCC3	protein_coding	ATP binding cassette subfamily C member 3 [Source:HGNC Symbol;Acc:HGNC:54]	2.07561	1.32833e-05
ENSG00000139629	GALNT6	protein_coding	polypeptide N-acetylgalactosaminyltransferase 6 [Source:HGNC Symbol;Acc:HGNC:4128]	2.0668	3.4282e-11
ENSG00000243244	STON1	protein_coding	stonin 1 [Source:HGNC Symbol;Acc:HGNC:17003]	2.06608	1.60647e-22
ENSG00000177807	KCNJ10	protein_coding	potassium inwardly rectifying channel subfamily J member 10 [Source:HGNC Symbol;Acc:HGNC:6256]	2.06454	2.4759e-09
ENSG00000197587	DMBX1	protein_coding	diencephalon/mesencephalon homeobox 1 [Source:HGNC Symbol;Acc:HGNC:19026]	2.06258	8.12484e-15
ENSG00000151575	TEX9	protein_coding	testis expressed 9 [Source:HGNC Symbol;Acc:HGNC:29585]	2.05663	4.24432e-09
ENSG00000147082	CCNB3	protein_coding	cyclin B3 [Source:HGNC Symbol;Acc:HGNC:18709]	2.05584	0.000404841
ENSG00000125462	C1orf61	protein_coding	chromosome 1 open reading frame 61 [Source:HGNC Symbol;Acc:HGNC:30780]	2.05561	2.64311e-08
ENSG00000159753	CARMIL2	protein_coding	capping protein regulator and myosin 1 linker 2 [Source:HGNC Symbol;Acc:HGNC:27089]	2.05461	9.09851e-08
ENSG00000286190	AC055839.2	protein_coding	uncharacterized LOC728392 [Source:NCBI gene;Acc:728392]	2.05355	7.68388e-12
ENSG00000081189	MEF2C	protein_coding	myocyte enhancer factor 2C [Source:HGNC Symbol;Acc:HGNC:6996]	2.04463	0.047144
ENSG00000149564	ESAM	protein_coding	endothelial cell adhesion molecule [Source:HGNC Symbol;Acc:HGNC:17474]	2.04394	1.85516e-20
ENSG00000106733	NMRK1	protein_coding	nicotinamide riboside kinase 1 [Source:HGNC Symbol;Acc:HGNC:26057]	2.03215	0.00896204
ENSG00000178947	SMIM10L2A	protein_coding	small integral membrane protein 10 like 2A [Source:HGNC Symbol;Acc:HGNC:34499]	2.0288	0.000143682
ENSG00000115963	RND3	protein_coding	Rho family GTPase 3 [Source:HGNC Symbol;Acc:HGNC:671]	2.02799	2.43744e-05
ENSG00000184515	BEX5	protein_coding	brain expressed X-linked 5 [Source:HGNC Symbol;Acc:HGNC:27990]	2.02469	0.000357454
ENSG00000074416	MGLL	protein_coding	monoglyceride lipase [Source:HGNC Symbol;Acc:HGNC:17038]	2.0241	0.00900361
ENSG00000187730	GABRD	protein_coding	gamma-aminobutyric acid type A receptor subunit delta [Source:HGNC Symbol;Acc:HGNC:4084]	2.022	0.00824199
ENSG00000125848	FLRT3	protein_coding	fibronectin leucine rich transmembrane protein 3 [Source:HGNC Symbol;Acc:HGNC:3762]	2.021	0.00710177
ENSG00000074181	NOTCH3	protein_coding	notch receptor 3 [Source:HGNC Symbol;Acc:HGNC:7883]	2.02065	8.20779e-14
ENSG00000124762	CDKN1A	protein_coding	cyclin dependent kinase inhibitor 1A [Source:HGNC Symbol;Acc:HGNC:1784]	2.0133	4.50744e-17
ENSG00000005469	CROT	protein_coding	carnitine O-octanoyltransferase [Source:HGNC Symbol;Acc:HGNC:2366]	2.01298	1.47908e-10
ENSG00000151320	AKAP6	protein_coding	A-kinase anchoring protein 6 [Source:HGNC Symbol;Acc:HGNC:376]	2.01297	0.0302028
ENSG00000165029	ABCA1	protein_coding	ATP binding cassette subfamily A member 1 [Source:HGNC Symbol;Acc:HGNC:29]	2.00735	0.0014266
ENSG00000128849	CGNL1	protein_coding	cingulin like 1 [Source:HGNC Symbol;Acc:HGNC:25931]	2.00265	1.85709e-08
ENSG00000121966	CXCR4	protein_coding	C-X-C motif chemokine receptor 4 [Source:HGNC Symbol;Acc:HGNC:2561]	1.99577	2.29805e-08
ENSG00000137501	SYTL2	protein_coding	synaptotagmin like 2 [Source:HGNC Symbol;Acc:HGNC:15585]	1.99411	0.000110881
ENSG00000187068	C3orf70	protein_coding	chromosome 3 open reading frame 70 [Source:HGNC Symbol;Acc:HGNC:33731]	1.9913	2.19365e-11
ENSG00000165507	DEPP1	protein_coding	DEPP1 autophagy regulator [Source:HGNC Symbol;Acc:HGNC:23355]	1.99118	5.16414e-08
ENSG00000172350	ABCG4	protein_coding	ATP binding cassette subfamily G member 4 [Source:HGNC Symbol;Acc:HGNC:13884]	1.98875	5.35128e-09
ENSG00000178695	KCTD12	protein_coding	potassium channel tetramerization domain containing 12 [Source:HGNC Symbol;Acc:HGNC:14678]	1.98157	1.14523e-09
ENSG00000179841	AKAP5	protein_coding	A-kinase anchoring protein 5 [Source:HGNC Symbol;Acc:HGNC:375]	1.96269	2.29321e-28
ENSG00000114861	FOXP1	protein_coding	forkhead box P1 [Source:HGNC Symbol;Acc:HGNC:3823]	1.96128	0.000423236
ENSG00000163235	TGFA	protein_coding	transforming growth factor alpha [Source:HGNC Symbol;Acc:HGNC:11765]	1.95363	0.00640567
ENSG00000181458	TMEM45A	protein_coding	transmembrane protein 45A [Source:HGNC Symbol;Acc:HGNC:25480]	1.95237	1.11577e-07
ENSG00000183876	ARSI	protein_coding	arylsulfatase family member I [Source:HGNC Symbol;Acc:HGNC:32521]	1.95156	5.62858e-06
ENSG00000198807	PAX9	protein_coding	paired box 9 [Source:HGNC Symbol;Acc:HGNC:8623]	1.94807	5.99719e-12
ENSG00000134317	GRHL1	protein_coding	grainyhead like transcription factor 1 [Source:HGNC Symbol;Acc:HGNC:17923]	1.94601	1.06711e-12
ENSG00000114251	WNT5A	protein_coding	Wnt family member 5A [Source:HGNC Symbol;Acc:HGNC:12784]	1.94468	1.16313e-06
ENSG00000095303	PTGS1	protein_coding	prostaglandin-endoperoxide synthase 1 [Source:HGNC Symbol;Acc:HGNC:9604]	1.94458	0.000642335
ENSG00000230666	CEACAM22P	transcribed_unprocessed_pseudogene	CEA cell adhesion molecule 22, pseudogene [Source:HGNC Symbol;Acc:HGNC:38029]	1.94352	0.018284
ENSG00000105991	HOXA1	protein_coding	homeobox A1 [Source:HGNC Symbol;Acc:HGNC:5099]	1.94225	1.82023e-12
ENSG00000243696	AC006254.1	protein_coding	novel MUSTN1-ITIH4 readthrough	1.94106	6.24758e-06
ENSG00000135097	MSI1	protein_coding	musashi RNA binding protein 1 [Source:HGNC Symbol;Acc:HGNC:7330]	1.94078	3.45217e-07
ENSG00000188910	GJB3	protein_coding	gap junction protein beta 3 [Source:HGNC Symbol;Acc:HGNC:4285]	1.94058	3.66584e-08
ENSG00000131196	NFATC1	protein_coding	nuclear factor of activated T cells 1 [Source:HGNC Symbol;Acc:HGNC:7775]	1.93917	2.54578e-10
ENSG00000110723	EXPH5	protein_coding	exophilin 5 [Source:HGNC Symbol;Acc:HGNC:30578]	1.93861	8.14951e-15
ENSG00000171631	P2RY6	protein_coding	pyrimidinergic receptor P2Y6 [Source:HGNC Symbol;Acc:HGNC:8543]	1.9371	7.86857e-07
ENSG00000163864	NMNAT3	protein_coding	nicotinamide nucleotide adenylyltransferase 3 [Source:HGNC Symbol;Acc:HGNC:20989]	1.93486	4.73398e-07
ENSG00000274588	DGKK	protein_coding	diacylglycerol kinase kappa [Source:HGNC Symbol;Acc:HGNC:32395]	1.93457	0.00701318
ENSG00000204381	LAYN	protein_coding	layilin [Source:HGNC Symbol;Acc:HGNC:29471]	1.93024	7.8786e-09
ENSG00000144481	TRPM8	protein_coding	transient receptor potential cation channel subfamily M member 8 [Source:HGNC Symbol;Acc:HGNC:17961]	1.9285	0.000283991
ENSG00000180336	MEIOC	protein_coding	meiosis specific with coiled-coil domain [Source:HGNC Symbol;Acc:HGNC:26670]	1.92684	8.12137e-06
ENSG00000003989	SLC7A2	protein_coding	solute carrier family 7 member 2 [Source:HGNC Symbol;Acc:HGNC:11060]	1.92666	1.61212e-10
ENSG00000101445	PPP1R16B	protein_coding	protein phosphatase 1 regulatory subunit 16B [Source:HGNC Symbol;Acc:HGNC:15850]	1.92117	3.49551e-16
ENSG00000163347	CLDN1	protein_coding	claudin 1 [Source:HGNC Symbol;Acc:HGNC:2032]	1.92112	1.34949e-06
ENSG00000187486	KCNJ11	protein_coding	potassium inwardly rectifying channel subfamily J member 11 [Source:HGNC Symbol;Acc:HGNC:6257]	1.91944	1.06554e-06
ENSG00000143382	ADAMTSL4	protein_coding	ADAMTS like 4 [Source:HGNC Symbol;Acc:HGNC:19706]	1.91725	3.00115e-06
ENSG00000182759	MAFA	protein_coding	MAF bZIP transcription factor A [Source:HGNC Symbol;Acc:HGNC:23145]	1.91474	5.92124e-07
ENSG00000120217	CD274	protein_coding	CD274 molecule [Source:HGNC Symbol;Acc:HGNC:17635]	1.91248	0.000107252
ENSG00000139112	GABARAPL1	protein_coding	GABA type A receptor associated protein like 1 [Source:HGNC Symbol;Acc:HGNC:4068]	1.91198	2.03194e-05
ENSG00000156869	FRRS1	protein_coding	ferric chelate reductase 1 [Source:HGNC Symbol;Acc:HGNC:27622]	1.90875	3.23114e-12
ENSG00000143333	RGS16	protein_coding	regulator of G protein signaling 16 [Source:HGNC Symbol;Acc:HGNC:9997]	1.90787	1.50684e-07
ENSG00000137819	PAQR5	protein_coding	progestin and adipoQ receptor family member 5 [Source:HGNC Symbol;Acc:HGNC:29645]	1.90367	1.85448e-06
ENSG00000118160	SLC8A2	protein_coding	solute carrier family 8 member A2 [Source:HGNC Symbol;Acc:HGNC:11069]	1.90285	9.05476e-06
ENSG00000196878	LAMB3	protein_coding	laminin subunit beta 3 [Source:HGNC Symbol;Acc:HGNC:6490]	1.90201	5.27165e-11
ENSG00000141506	PIK3R5	protein_coding	phosphoinositide-3-kinase regulatory subunit 5 [Source:HGNC Symbol;Acc:HGNC:30035]	1.8998	0.00173595
ENSG00000172548	NIPAL4	protein_coding	NIPA like domain containing 4 [Source:HGNC Symbol;Acc:HGNC:28018]	1.89945	1.87958e-06
ENSG00000125266	EFNB2	protein_coding	ephrin B2 [Source:HGNC Symbol;Acc:HGNC:3227]	1.89715	1.54906e-09
ENSG00000069812	HES2	protein_coding	hes family bHLH transcription factor 2 [Source:HGNC Symbol;Acc:HGNC:16005]	1.89586	9.08593e-08
ENSG00000183421	RIPK4	protein_coding	receptor interacting serine/threonine kinase 4 [Source:HGNC Symbol;Acc:HGNC:496]	1.89467	2.20838e-09
ENSG00000166448	TMEM130	protein_coding	transmembrane protein 130 [Source:HGNC Symbol;Acc:HGNC:25429]	1.89324	0.00245683
ENSG00000186310	NAP1L3	protein_coding	nucleosome assembly protein 1 like 3 [Source:HGNC Symbol;Acc:HGNC:7639]	1.88672	1.30932e-08
ENSG00000173210	ABLIM3	protein_coding	actin binding LIM protein family member 3 [Source:HGNC Symbol;Acc:HGNC:29132]	1.8867	0.00165034
ENSG00000161270	NPHS1	protein_coding	NPHS1 adhesion molecule, nephrin [Source:HGNC Symbol;Acc:HGNC:7908]	1.88533	0.000624533
ENSG00000164930	FZD6	protein_coding	frizzled class receptor 6 [Source:HGNC Symbol;Acc:HGNC:4044]	1.88212	3.99047e-08
ENSG00000140465	CYP1A1	protein_coding	cytochrome P450 family 1 subfamily A member 1 [Source:HGNC Symbol;Acc:HGNC:2595]	1.88063	0.000139307
ENSG00000153982	GDPD1	protein_coding	glycerophosphodiester phosphodiesterase domain containing 1 [Source:HGNC Symbol;Acc:HGNC:20883]	1.87866	1.98818e-11
ENSG00000176658	MYO1D	protein_coding	myosin ID [Source:HGNC Symbol;Acc:HGNC:7598]	1.87829	2.15762e-06
ENSG00000119508	NR4A3	protein_coding	nuclear receptor subfamily 4 group A member 3 [Source:HGNC Symbol;Acc:HGNC:7982]	1.874	1.83932e-05
ENSG00000185664	PMEL	protein_coding	premelanosome protein [Source:HGNC Symbol;Acc:HGNC:10880]	1.86488	0.00344215
ENSG00000196208	GREB1	protein_coding	growth regulating estrogen receptor binding 1 [Source:HGNC Symbol;Acc:HGNC:24885]	1.86245	1.52865e-08
ENSG00000116254	CHD5	protein_coding	chromodomain helicase DNA binding protein 5 [Source:HGNC Symbol;Acc:HGNC:16816]	1.85319	0.000369309
ENSG00000203995	ZYG11A	protein_coding	zyg-11 family member A, cell cycle regulator [Source:HGNC Symbol;Acc:HGNC:32058]	1.8503	1.64099e-14
ENSG00000152939	MARVELD2	protein_coding	MARVEL domain containing 2 [Source:HGNC Symbol;Acc:HGNC:26401]	1.84482	1.0845e-26
ENSG00000112218	GPR63	protein_coding	G protein-coupled receptor 63 [Source:HGNC Symbol;Acc:HGNC:13302]	1.84363	1.65082e-15
ENSG00000140092	FBLN5	protein_coding	fibulin 5 [Source:HGNC Symbol;Acc:HGNC:3602]	1.83476	1.16698e-14
ENSG00000182263	FIGN	protein_coding	fidgetin, microtubule severing factor [Source:HGNC Symbol;Acc:HGNC:13285]	1.83457	0.0403599
ENSG00000149557	FEZ1	protein_coding	fasciculation and elongation protein zeta 1 [Source:HGNC Symbol;Acc:HGNC:3659]	1.83386	2.62507e-16
ENSG00000137393	RNF144B	protein_coding	ring finger protein 144B [Source:HGNC Symbol;Acc:HGNC:21578]	1.83042	0.000285347
ENSG00000114529	C3orf52	protein_coding	chromosome 3 open reading frame 52 [Source:HGNC Symbol;Acc:HGNC:26255]	1.82901	1.09601e-09
ENSG00000143858	SYT2	protein_coding	synaptotagmin 2 [Source:HGNC Symbol;Acc:HGNC:11510]	1.82833	1.8672e-10
ENSG00000187210	GCNT1	protein_coding	glucosaminyl (N-acetyl) transferase 1 [Source:HGNC Symbol;Acc:HGNC:4203]	1.82768	0.00253162
ENSG00000125813	PAX1	protein_coding	paired box 1 [Source:HGNC Symbol;Acc:HGNC:8615]	1.82517	3.55129e-07
ENSG00000163995	ABLIM2	protein_coding	actin binding LIM protein family member 2 [Source:HGNC Symbol;Acc:HGNC:19195]	1.82371	0.0286722
ENSG00000106688	SLC1A1	protein_coding	solute carrier family 1 member 1 [Source:HGNC Symbol;Acc:HGNC:10939]	1.82353	0.00280436
ENSG00000139182	CLSTN3	protein_coding	calsyntenin 3 [Source:HGNC Symbol;Acc:HGNC:18371]	1.82308	2.20838e-09
ENSG00000187902	SHISA7	protein_coding	shisa family member 7 [Source:HGNC Symbol;Acc:HGNC:35409]	1.82169	2.6631e-12
ENSG00000197580	BCO2	protein_coding	beta-carotene oxygenase 2 [Source:HGNC Symbol;Acc:HGNC:18503]	1.81163	1.82376e-05
ENSG00000006016	CRLF1	protein_coding	cytokine receptor like factor 1 [Source:HGNC Symbol;Acc:HGNC:2364]	1.8103	1.20376e-05
ENSG00000122574	WIPF3	protein_coding	WAS/WASL interacting protein family member 3 [Source:HGNC Symbol;Acc:HGNC:22004]	1.8064	0.0113394
ENSG00000064195	DLX3	protein_coding	distal-less homeobox 3 [Source:HGNC Symbol;Acc:HGNC:2916]	1.80314	2.75339e-16
ENSG00000180881	CAPS2	protein_coding	calcyphosine 2 [Source:HGNC Symbol;Acc:HGNC:16471]	1.80229	5.26207e-11
ENSG00000157103	SLC6A1	protein_coding	solute carrier family 6 member 1 [Source:HGNC Symbol;Acc:HGNC:11042]	1.79955	7.74661e-08
ENSG00000169242	EFNA1	protein_coding	ephrin A1 [Source:HGNC Symbol;Acc:HGNC:3221]	1.79718	1.03407e-06
ENSG00000141449	GREB1L	protein_coding	GREB1 like retinoic acid receptor coactivator [Source:HGNC Symbol;Acc:HGNC:31042]	1.795	0.000689759
ENSG00000162552	WNT4	protein_coding	Wnt family member 4 [Source:HGNC Symbol;Acc:HGNC:12783]	1.79186	0.000752936
ENSG00000159167	STC1	protein_coding	stanniocalcin 1 [Source:HGNC Symbol;Acc:HGNC:11373]	1.7897	7.62034e-14
ENSG00000115112	TFCP2L1	protein_coding	transcription factor CP2 like 1 [Source:HGNC Symbol;Acc:HGNC:17925]	1.78882	3.77802e-08
ENSG00000128833	MYO5C	protein_coding	myosin VC [Source:HGNC Symbol;Acc:HGNC:7604]	1.78432	3.15029e-09
ENSG00000157851	DPYSL5	protein_coding	dihydropyrimidinase like 5 [Source:HGNC Symbol;Acc:HGNC:20637]	1.78361	5.85378e-20
ENSG00000099282	TSPAN15	protein_coding	tetraspanin 15 [Source:HGNC Symbol;Acc:HGNC:23298]	1.78246	3.22704e-11
ENSG00000006283	CACNA1G	protein_coding	calcium voltage-gated channel subunit alpha1 G [Source:HGNC Symbol;Acc:HGNC:1394]	1.77549	4.79327e-10
ENSG00000167964	RAB26	protein_coding	RAB26, member RAS oncogene family [Source:HGNC Symbol;Acc:HGNC:14259]	1.77502	1.08123e-08
ENSG00000163431	LMOD1	protein_coding	leiomodin 1 [Source:HGNC Symbol;Acc:HGNC:6647]	1.77268	1.70892e-05
ENSG00000078053	AMPH	protein_coding	amphiphysin [Source:HGNC Symbol;Acc:HGNC:471]	1.76982	2.79145e-07
ENSG00000110002	VWA5A	protein_coding	von Willebrand factor A domain containing 5A [Source:HGNC Symbol;Acc:HGNC:6658]	1.76796	1.30471e-05
ENSG00000176399	DMRTA1	protein_coding	DMRT like family A1 [Source:HGNC Symbol;Acc:HGNC:13826]	1.75902	3.52269e-06
ENSG00000205744	DENND1C	protein_coding	DENN domain containing 1C [Source:HGNC Symbol;Acc:HGNC:26225]	1.75587	1.24045e-10
ENSG00000129244	ATP1B2	protein_coding	ATPase Na+/K+ transporting subunit beta 2 [Source:HGNC Symbol;Acc:HGNC:805]	1.75567	1.58408e-09
ENSG00000127328	RAB3IP	protein_coding	RAB3A interacting protein [Source:HGNC Symbol;Acc:HGNC:16508]	1.75442	9.86169e-19
ENSG00000126583	PRKCG	protein_coding	protein kinase C gamma [Source:HGNC Symbol;Acc:HGNC:9402]	1.75134	1.79534e-07
ENSG00000169116	PARM1	protein_coding	prostate androgen-regulated mucin-like protein 1 [Source:HGNC Symbol;Acc:HGNC:24536]	1.75126	5.54747e-05
ENSG00000158296	SLC13A3	protein_coding	solute carrier family 13 member 3 [Source:HGNC Symbol;Acc:HGNC:14430]	1.75111	3.90447e-06
ENSG00000114541	FRMD4B	protein_coding	FERM domain containing 4B [Source:HGNC Symbol;Acc:HGNC:24886]	1.74875	6.42732e-11
ENSG00000183091	NEB	protein_coding	nebulin [Source:HGNC Symbol;Acc:HGNC:7720]	1.74436	0.0331893
ENSG00000235750	KIAA0040	protein_coding	KIAA0040 [Source:HGNC Symbol;Acc:HGNC:28950]	1.74374	0.00030711
ENSG00000153790	C7orf31	protein_coding	chromosome 7 open reading frame 31 [Source:HGNC Symbol;Acc:HGNC:21722]	1.74352	0.000423236
ENSG00000157064	NMNAT2	protein_coding	nicotinamide nucleotide adenylyltransferase 2 [Source:HGNC Symbol;Acc:HGNC:16789]	1.74321	0.000621463
ENSG00000137285	TUBB2B	protein_coding	tubulin beta 2B class IIb [Source:HGNC Symbol;Acc:HGNC:30829]	1.74191	5.50618e-31
ENSG00000135838	NPL	protein_coding	N-acetylneuraminate pyruvate lyase [Source:HGNC Symbol;Acc:HGNC:16781]	1.74065	0.00520529
ENSG00000112379	ARFGEF3	protein_coding	ARFGEF family member 3 [Source:HGNC Symbol;Acc:HGNC:21213]	1.73772	3.27652e-09
ENSG00000127220	ABHD8	protein_coding	abhydrolase domain containing 8 [Source:HGNC Symbol;Acc:HGNC:23759]	1.73404	3.05643e-18
ENSG00000259207	ITGB3	protein_coding	integrin subunit beta 3 [Source:HGNC Symbol;Acc:HGNC:6156]	1.73056	1.46496e-09
ENSG00000158553	POM121L2	protein_coding	POM121 transmembrane nucleoporin like 2 [Source:HGNC Symbol;Acc:HGNC:13973]	1.72762	0.00109001
ENSG00000095739	BAMBI	protein_coding	BMP and activin membrane bound inhibitor [Source:HGNC Symbol;Acc:HGNC:30251]	1.7275	1.29457e-12
ENSG00000102554	KLF5	protein_coding	Kruppel like factor 5 [Source:HGNC Symbol;Acc:HGNC:6349]	1.72495	2.36236e-05
ENSG00000003137	CYP26B1	protein_coding	cytochrome P450 family 26 subfamily B member 1 [Source:HGNC Symbol;Acc:HGNC:20581]	1.72173	3.93713e-05
ENSG00000134716	CYP2J2	protein_coding	cytochrome P450 family 2 subfamily J member 2 [Source:HGNC Symbol;Acc:HGNC:2634]	1.72063	1.52516e-07
ENSG00000150782	IL18	protein_coding	interleukin 18 [Source:HGNC Symbol;Acc:HGNC:5986]	1.71772	4.09048e-24
ENSG00000177875	CCDC184	protein_coding	coiled-coil domain containing 184 [Source:HGNC Symbol;Acc:HGNC:33749]	1.71569	8.48753e-08
ENSG00000174130	TLR6	protein_coding	toll like receptor 6 [Source:HGNC Symbol;Acc:HGNC:16711]	1.71549	5.7758e-25
ENSG00000053747	LAMA3	protein_coding	laminin subunit alpha 3 [Source:HGNC Symbol;Acc:HGNC:6483]	1.71275	0.0151632
ENSG00000197852	INKA2	protein_coding	inka box actin regulator 2 [Source:HGNC Symbol;Acc:HGNC:28045]	1.70434	0.000667997
ENSG00000138030	KHK	protein_coding	ketohexokinase [Source:HGNC Symbol;Acc:HGNC:6315]	1.70178	2.86843e-08
ENSG00000052126	PLEKHA5	protein_coding	pleckstrin homology domain containing A5 [Source:HGNC Symbol;Acc:HGNC:30036]	1.70145	2.85167e-09
ENSG00000197892	KIF13B	protein_coding	kinesin family member 13B [Source:HGNC Symbol;Acc:HGNC:14405]	1.7012	9.20454e-14
ENSG00000166510	CCDC68	protein_coding	coiled-coil domain containing 68 [Source:HGNC Symbol;Acc:HGNC:24350]	1.69912	0.0133114
ENSG00000189221	MAOA	protein_coding	monoamine oxidase A [Source:HGNC Symbol;Acc:HGNC:6833]	1.69652	5.28622e-05
ENSG00000103710	RASL12	protein_coding	RAS like family 12 [Source:HGNC Symbol;Acc:HGNC:30289]	1.69603	1.7167e-17
ENSG00000203867	RBM20	protein_coding	RNA binding motif protein 20 [Source:HGNC Symbol;Acc:HGNC:27424]	1.69568	0.0378631
ENSG00000166689	PLEKHA7	protein_coding	pleckstrin homology domain containing A7 [Source:HGNC Symbol;Acc:HGNC:27049]	1.68923	0.00198631
ENSG00000285253	AC090517.4	protein_coding	zinc finger protein 280D [Source:NCBI gene;Acc:54816]	1.6891	1.93041e-06
ENSG00000122870	BICC1	protein_coding	BicC family RNA binding protein 1 [Source:HGNC Symbol;Acc:HGNC:19351]	1.68867	0.00249063
ENSG00000100968	NFATC4	protein_coding	nuclear factor of activated T cells 4 [Source:HGNC Symbol;Acc:HGNC:7778]	1.68646	7.74349e-05
ENSG00000177181	RIMKLA	protein_coding	ribosomal modification protein rimK like family member A [Source:HGNC Symbol;Acc:HGNC:28725]	1.68288	6.34601e-05
ENSG00000164920	OSR2	protein_coding	odd-skipped related transciption factor 2 [Source:HGNC Symbol;Acc:HGNC:15830]	1.68225	3.9029e-09
ENSG00000135338	LCA5	protein_coding	lebercilin LCA5 [Source:HGNC Symbol;Acc:HGNC:31923]	1.68037	5.29978e-06
ENSG00000106004	HOXA5	protein_coding	homeobox A5 [Source:HGNC Symbol;Acc:HGNC:5106]	1.67987	1.0565e-05
ENSG00000186205	MTARC1	protein_coding	mitochondrial amidoxime reducing component 1 [Source:HGNC Symbol;Acc:HGNC:26189]	1.67495	0.0108206
ENSG00000064655	EYA2	protein_coding	EYA transcriptional coactivator and phosphatase 2 [Source:HGNC Symbol;Acc:HGNC:3520]	1.67381	0.0155123
ENSG00000140443	IGF1R	protein_coding	insulin like growth factor 1 receptor [Source:HGNC Symbol;Acc:HGNC:5465]	1.67335	4.32097e-08
ENSG00000162426	SLC45A1	protein_coding	solute carrier family 45 member 1 [Source:HGNC Symbol;Acc:HGNC:17939]	1.67063	1.18783e-13
ENSG00000188153	COL4A5	protein_coding	collagen type IV alpha 5 chain [Source:HGNC Symbol;Acc:HGNC:2207]	1.6701	0.00564338
ENSG00000155875	SAXO1	protein_coding	stabilizer of axonemal microtubules 1 [Source:HGNC Symbol;Acc:HGNC:28566]	1.6685	5.19225e-06
ENSG00000168785	TSPAN5	protein_coding	tetraspanin 5 [Source:HGNC Symbol;Acc:HGNC:17753]	1.6681	2.19737e-07
ENSG00000186907	RTN4RL2	protein_coding	reticulon 4 receptor like 2 [Source:HGNC Symbol;Acc:HGNC:23053]	1.66785	3.90618e-13
ENSG00000198729	PPP1R14C	protein_coding	protein phosphatase 1 regulatory inhibitor subunit 14C [Source:HGNC Symbol;Acc:HGNC:14952]	1.66743	7.53677e-09
ENSG00000112773	TENT5A	protein_coding	terminal nucleotidyltransferase 5A [Source:HGNC Symbol;Acc:HGNC:18345]	1.667	0.000341012
ENSG00000173890	GPR160	protein_coding	G protein-coupled receptor 160 [Source:HGNC Symbol;Acc:HGNC:23693]	1.6648	2.57147e-10
ENSG00000163694	RBM47	protein_coding	RNA binding motif protein 47 [Source:HGNC Symbol;Acc:HGNC:30358]	1.66413	3.37229e-26
ENSG00000197375	SLC22A5	protein_coding	solute carrier family 22 member 5 [Source:HGNC Symbol;Acc:HGNC:10969]	1.66241	7.07243e-07
ENSG00000164061	BSN	protein_coding	bassoon presynaptic cytomatrix protein [Source:HGNC Symbol;Acc:HGNC:1117]	1.66239	7.63946e-14
ENSG00000133863	TEX15	protein_coding	testis expressed 15, meiosis and synapsis associated [Source:HGNC Symbol;Acc:HGNC:11738]	1.65922	6.15168e-06
ENSG00000214050	FBXO16	protein_coding	F-box protein 16 [Source:HGNC Symbol;Acc:HGNC:13618]	1.65847	1.40713e-13
ENSG00000164342	TLR3	protein_coding	toll like receptor 3 [Source:HGNC Symbol;Acc:HGNC:11849]	1.65811	7.71123e-20
ENSG00000046653	GPM6B	protein_coding	glycoprotein M6B [Source:HGNC Symbol;Acc:HGNC:4461]	1.65781	5.27428e-05

## Sheet: MC2984 24 hours
gene_id	gene_name	gene_biotype	description	Log fold changes	p adjusted
ENSG00000138735	PDE5A	protein_coding	phosphodiesterase 5A [Source:HGNC Symbol;Acc:HGNC:8784]	7.93981	4.90991e-08
ENSG00000021645	NRXN3	protein_coding	neurexin 3 [Source:HGNC Symbol;Acc:HGNC:8010]	7.74934	4.12804e-09
ENSG00000196826	AC008758.1	protein_coding	novel zinc finger protein	7.58852	0.0407598
ENSG00000174469	CNTNAP2	protein_coding	contactin associated protein 2 [Source:HGNC Symbol;Acc:HGNC:13830]	7.47174	6.26932e-05
ENSG00000180537	RNF182	protein_coding	ring finger protein 182 [Source:HGNC Symbol;Acc:HGNC:28522]	7.45302	1.31883e-09
ENSG00000263155	MYZAP	protein_coding	myocardial zonula adherens protein [Source:HGNC Symbol;Acc:HGNC:43444]	7.41752	7.42861e-09
ENSG00000153162	BMP6	protein_coding	bone morphogenetic protein 6 [Source:HGNC Symbol;Acc:HGNC:1073]	7.23228	4.70296e-10
ENSG00000081052	COL4A4	protein_coding	collagen type IV alpha 4 chain [Source:HGNC Symbol;Acc:HGNC:2206]	7.20554	3.92096e-06
ENSG00000120162	MOB3B	protein_coding	MOB kinase activator 3B [Source:HGNC Symbol;Acc:HGNC:23825]	7.15663	1.29082e-07
ENSG00000171724	VAT1L	protein_coding	vesicle amine transport 1 like [Source:HGNC Symbol;Acc:HGNC:29315]	7.12301	1.54133e-19
ENSG00000101680	LAMA1	protein_coding	laminin subunit alpha 1 [Source:HGNC Symbol;Acc:HGNC:6481]	6.52119	4.5897e-32
ENSG00000156298	TSPAN7	protein_coding	tetraspanin 7 [Source:HGNC Symbol;Acc:HGNC:11854]	6.48973	5.41567e-13
ENSG00000119866	BCL11A	protein_coding	BAF chromatin remodeling complex subunit BCL11A [Source:HGNC Symbol;Acc:HGNC:13221]	6.32049	1.1062e-12
ENSG00000120907	ADRA1A	protein_coding	adrenoceptor alpha 1A [Source:HGNC Symbol;Acc:HGNC:277]	6.21759	5.42842e-06
ENSG00000206538	VGLL3	protein_coding	vestigial like family member 3 [Source:HGNC Symbol;Acc:HGNC:24327]	6.18804	0.000247486
ENSG00000125355	TMEM255A	protein_coding	transmembrane protein 255A [Source:HGNC Symbol;Acc:HGNC:26086]	6.16207	6.48533e-48
ENSG00000136883	KIF12	protein_coding	kinesin family member 12 [Source:HGNC Symbol;Acc:HGNC:21495]	6.14107	4.8769e-06
ENSG00000214336	FOXI3	protein_coding	forkhead box I3 [Source:HGNC Symbol;Acc:HGNC:35123]	6.11478	2.35724e-06
ENSG00000091129	NRCAM	protein_coding	neuronal cell adhesion molecule [Source:HGNC Symbol;Acc:HGNC:7994]	6.07964	6.08094e-06
ENSG00000164099	PRSS12	protein_coding	serine protease 12 [Source:HGNC Symbol;Acc:HGNC:9477]	6.03011	2.7546e-12
ENSG00000118160	SLC8A2	protein_coding	solute carrier family 8 member A2 [Source:HGNC Symbol;Acc:HGNC:11069]	6.00963	2.15853e-59
ENSG00000162981	LRATD1	protein_coding	LRAT domain containing 1 [Source:HGNC Symbol;Acc:HGNC:20743]	5.9799	1.36632e-05
ENSG00000166206	GABRB3	protein_coding	gamma-aminobutyric acid type A receptor subunit beta3 [Source:HGNC Symbol;Acc:HGNC:4083]	5.8316	6.64634e-27
ENSG00000272419	LINC01145	transcribed_unprocessed_pseudogene	long intergenic non-protein coding RNA 1145 [Source:HGNC Symbol;Acc:HGNC:49462]	5.82949	7.15881e-08
ENSG00000113083	LOX	protein_coding	lysyl oxidase [Source:HGNC Symbol;Acc:HGNC:6664]	5.82872	1.03458e-09
ENSG00000164142	FAM160A1	protein_coding	family with sequence similarity 160 member A1 [Source:HGNC Symbol;Acc:HGNC:34237]	5.82066	1.13786e-28
ENSG00000135447	PPP1R1A	protein_coding	protein phosphatase 1 regulatory inhibitor subunit 1A [Source:HGNC Symbol;Acc:HGNC:9286]	5.80691	4.51395e-14
ENSG00000116983	HPCAL4	protein_coding	hippocalcin like 4 [Source:HGNC Symbol;Acc:HGNC:18212]	5.76715	2.32734e-84
ENSG00000159307	SCUBE1	protein_coding	signal peptide, CUB domain and EGF like domain containing 1 [Source:HGNC Symbol;Acc:HGNC:13441]	5.74878	1.48078e-31
ENSG00000164398	ACSL6	protein_coding	acyl-CoA synthetase long chain family member 6 [Source:HGNC Symbol;Acc:HGNC:16496]	5.71936	5.19066e-12
ENSG00000058866	DGKG	protein_coding	diacylglycerol kinase gamma [Source:HGNC Symbol;Acc:HGNC:2853]	5.70349	9.93573e-07
ENSG00000149294	NCAM1	protein_coding	neural cell adhesion molecule 1 [Source:HGNC Symbol;Acc:HGNC:7656]	5.66272	1.39807e-30
ENSG00000072832	CRMP1	protein_coding	collapsin response mediator protein 1 [Source:HGNC Symbol;Acc:HGNC:2365]	5.63704	5.16673e-135
ENSG00000162409	PRKAA2	protein_coding	protein kinase AMP-activated catalytic subunit alpha 2 [Source:HGNC Symbol;Acc:HGNC:9377]	5.63399	2.63742e-27
ENSG00000182985	CADM1	protein_coding	cell adhesion molecule 1 [Source:HGNC Symbol;Acc:HGNC:5951]	5.6267	2.88787e-32
ENSG00000157404	KIT	protein_coding	KIT proto-oncogene, receptor tyrosine kinase [Source:HGNC Symbol;Acc:HGNC:6342]	5.58916	4.91556e-08
ENSG00000153707	PTPRD	protein_coding	protein tyrosine phosphatase receptor type D [Source:HGNC Symbol;Acc:HGNC:9668]	5.56926	1.88144e-13
ENSG00000117600	PLPPR4	protein_coding	phospholipid phosphatase related 4 [Source:HGNC Symbol;Acc:HGNC:23496]	5.55451	1.00571e-06
ENSG00000092068	SLC7A8	protein_coding	solute carrier family 7 member 8 [Source:HGNC Symbol;Acc:HGNC:11066]	5.4775	2.2314e-18
ENSG00000105289	TJP3	protein_coding	tight junction protein 3 [Source:HGNC Symbol;Acc:HGNC:11829]	5.46693	1.23954e-15
ENSG00000111885	MAN1A1	protein_coding	mannosidase alpha class 1A member 1 [Source:HGNC Symbol;Acc:HGNC:6821]	5.4441	3.47715e-44
ENSG00000135439	AGAP2	protein_coding	ArfGAP with GTPase domain, ankyrin repeat and PH domain 2 [Source:HGNC Symbol;Acc:HGNC:16921]	5.43202	3.82725e-59
ENSG00000184613	NELL2	protein_coding	neural EGFL like 2 [Source:HGNC Symbol;Acc:HGNC:7751]	5.42477	1.05345e-13
ENSG00000124785	NRN1	protein_coding	neuritin 1 [Source:HGNC Symbol;Acc:HGNC:17972]	5.32642	1.51995e-10
ENSG00000274588	DGKK	protein_coding	diacylglycerol kinase kappa [Source:HGNC Symbol;Acc:HGNC:32395]	5.32161	5.33227e-20
ENSG00000155367	PPM1J	protein_coding	protein phosphatase, Mg2+/Mn2+ dependent 1J [Source:HGNC Symbol;Acc:HGNC:20785]	5.29894	4.75648e-15
ENSG00000164076	CAMKV	protein_coding	CaM kinase like vesicle associated [Source:HGNC Symbol;Acc:HGNC:28788]	5.28236	4.92458e-11
ENSG00000105605	CACNG7	protein_coding	calcium voltage-gated channel auxiliary subunit gamma 7 [Source:HGNC Symbol;Acc:HGNC:13626]	5.24712	2.3381e-73
ENSG00000182568	SATB1	protein_coding	SATB homeobox 1 [Source:HGNC Symbol;Acc:HGNC:10541]	5.24538	1.4167e-15
ENSG00000205277	MUC12	protein_coding	mucin 12, cell surface associated [Source:HGNC Symbol;Acc:HGNC:7510]	5.18503	2.74118e-10
ENSG00000165929	TC2N	protein_coding	tandem C2 domains, nuclear [Source:HGNC Symbol;Acc:HGNC:19859]	5.15268	5.02052e-25
ENSG00000184261	KCNK12	protein_coding	potassium two pore domain channel subfamily K member 12 [Source:HGNC Symbol;Acc:HGNC:6274]	5.14076	1.69767e-10
ENSG00000079931	MOXD1	protein_coding	monooxygenase DBH like 1 [Source:HGNC Symbol;Acc:HGNC:21063]	5.13345	2.72442e-13
ENSG00000006611	USH1C	protein_coding	USH1 protein network component harmonin [Source:HGNC Symbol;Acc:HGNC:12597]	5.12072	3.81865e-10
ENSG00000137872	SEMA6D	protein_coding	semaphorin 6D [Source:HGNC Symbol;Acc:HGNC:16770]	5.10689	5.59395e-06
ENSG00000117595	IRF6	protein_coding	interferon regulatory factor 6 [Source:HGNC Symbol;Acc:HGNC:6121]	5.08234	0.000669029
ENSG00000078549	ADCYAP1R1	protein_coding	ADCYAP receptor type I [Source:HGNC Symbol;Acc:HGNC:242]	5.05057	1.50568e-15
ENSG00000145198	VWA5B2	protein_coding	von Willebrand factor A domain containing 5B2 [Source:HGNC Symbol;Acc:HGNC:25144]	5.0436	2.32007e-24
ENSG00000141052	MYOCD	protein_coding	myocardin [Source:HGNC Symbol;Acc:HGNC:16067]	5.03405	0.000331264
ENSG00000116667	C1orf21	protein_coding	chromosome 1 open reading frame 21 [Source:HGNC Symbol;Acc:HGNC:15494]	5.00452	1.89266e-27
ENSG00000143195	ILDR2	protein_coding	immunoglobulin like domain containing receptor 2 [Source:HGNC Symbol;Acc:HGNC:18131]	5.00206	8.87766e-13
ENSG00000203867	RBM20	protein_coding	RNA binding motif protein 20 [Source:HGNC Symbol;Acc:HGNC:27424]	4.98262	1.75628e-13
ENSG00000168280	KIF5C	protein_coding	kinesin family member 5C [Source:HGNC Symbol;Acc:HGNC:6325]	4.97267	4.21459e-62
ENSG00000106078	COBL	protein_coding	cordon-bleu WH2 repeat protein [Source:HGNC Symbol;Acc:HGNC:22199]	4.96276	6.32668e-28
ENSG00000170485	NPAS2	protein_coding	neuronal PAS domain protein 2 [Source:HGNC Symbol;Acc:HGNC:7895]	4.95797	1.71454e-08
ENSG00000091844	RGS17	protein_coding	regulator of G protein signaling 17 [Source:HGNC Symbol;Acc:HGNC:14088]	4.95449	1.6026e-22
ENSG00000167306	MYO5B	protein_coding	myosin VB [Source:HGNC Symbol;Acc:HGNC:7603]	4.95362	5.4752e-18
ENSG00000089558	KCNH4	protein_coding	potassium voltage-gated channel subfamily H member 4 [Source:HGNC Symbol;Acc:HGNC:6253]	4.93798	3.8506e-13
ENSG00000163531	NFASC	protein_coding	neurofascin [Source:HGNC Symbol;Acc:HGNC:29866]	4.93433	7.35563e-121
ENSG00000156103	MMP16	protein_coding	matrix metallopeptidase 16 [Source:HGNC Symbol;Acc:HGNC:7162]	4.9249	1.48611e-15
ENSG00000106772	PRUNE2	protein_coding	prune homolog 2 with BCH domain [Source:HGNC Symbol;Acc:HGNC:25209]	4.90255	5.0306e-23
ENSG00000171954	CYP4F22	protein_coding	cytochrome P450 family 4 subfamily F member 22 [Source:HGNC Symbol;Acc:HGNC:26820]	4.86581	1.10183e-55
ENSG00000221946	FXYD7	protein_coding	FXYD domain containing ion transport regulator 7 [Source:HGNC Symbol;Acc:HGNC:4034]	4.8628	3.65512e-23
ENSG00000197410	DCHS2	protein_coding	dachsous cadherin-related 2 [Source:HGNC Symbol;Acc:HGNC:23111]	4.83324	1.89022e-05
ENSG00000158270	COLEC12	protein_coding	collectin subfamily member 12 [Source:HGNC Symbol;Acc:HGNC:16016]	4.81597	2.34115e-34
ENSG00000129422	MTUS1	protein_coding	microtubule associated scaffold protein 1 [Source:HGNC Symbol;Acc:HGNC:29789]	4.80795	3.83417e-06
ENSG00000103316	CRYM	protein_coding	crystallin mu [Source:HGNC Symbol;Acc:HGNC:2418]	4.7955	6.60881e-12
ENSG00000106688	SLC1A1	protein_coding	solute carrier family 1 member 1 [Source:HGNC Symbol;Acc:HGNC:10939]	4.78312	1.91337e-21
ENSG00000213949	ITGA1	protein_coding	integrin subunit alpha 1 [Source:HGNC Symbol;Acc:HGNC:6134]	4.77991	9.37165e-10
ENSG00000163624	CDS1	protein_coding	CDP-diacylglycerol synthase 1 [Source:HGNC Symbol;Acc:HGNC:1800]	4.76778	1.05254e-08
ENSG00000197872	CYRIA	protein_coding	CYFIP related Rac1 interactor A [Source:HGNC Symbol;Acc:HGNC:25373]	4.75723	4.04047e-22
ENSG00000164199	ADGRV1	protein_coding	adhesion G protein-coupled receptor V1 [Source:HGNC Symbol;Acc:HGNC:17416]	4.75102	3.31582e-13
ENSG00000159409	CELF3	protein_coding	CUGBP Elav-like family member 3 [Source:HGNC Symbol;Acc:HGNC:11967]	4.74922	2.95562e-10
ENSG00000139946	PELI2	protein_coding	pellino E3 ubiquitin protein ligase family member 2 [Source:HGNC Symbol;Acc:HGNC:8828]	4.72588	0.000331264
ENSG00000215475	SIAH3	protein_coding	siah E3 ubiquitin protein ligase family member 3 [Source:HGNC Symbol;Acc:HGNC:30553]	4.71755	8.51284e-13
ENSG00000143858	SYT2	protein_coding	synaptotagmin 2 [Source:HGNC Symbol;Acc:HGNC:11510]	4.70817	7.69203e-78
ENSG00000010438	PRSS3	protein_coding	serine protease 3 [Source:HGNC Symbol;Acc:HGNC:9486]	4.66245	5.73432e-10
ENSG00000169891	REPS2	protein_coding	RALBP1 associated Eps domain containing 2 [Source:HGNC Symbol;Acc:HGNC:9963]	4.64019	1.46713e-08
ENSG00000106537	TSPAN13	protein_coding	tetraspanin 13 [Source:HGNC Symbol;Acc:HGNC:21643]	4.62703	6.42513e-17
ENSG00000164171	ITGA2	protein_coding	integrin subunit alpha 2 [Source:HGNC Symbol;Acc:HGNC:6137]	4.59874	2.48989e-21
ENSG00000272398	CD24	protein_coding	CD24 molecule [Source:HGNC Symbol;Acc:HGNC:1645]	4.59307	1.21378e-55
ENSG00000154153	RETREG1	protein_coding	reticulophagy regulator 1 [Source:HGNC Symbol;Acc:HGNC:25964]	4.59156	3.86484e-15
ENSG00000154310	TNIK	protein_coding	TRAF2 and NCK interacting kinase [Source:HGNC Symbol;Acc:HGNC:30765]	4.57333	3.43101e-21
ENSG00000188322	SBK1	protein_coding	SH3 domain binding kinase 1 [Source:HGNC Symbol;Acc:HGNC:17699]	4.5668	5.08614e-65
ENSG00000082397	EPB41L3	protein_coding	erythrocyte membrane protein band 4.1 like 3 [Source:HGNC Symbol;Acc:HGNC:3380]	4.55976	1.02157e-05
ENSG00000146216	TTBK1	protein_coding	tau tubulin kinase 1 [Source:HGNC Symbol;Acc:HGNC:19140]	4.5513	5.28639e-19
ENSG00000164651	SP8	protein_coding	Sp8 transcription factor [Source:HGNC Symbol;Acc:HGNC:19196]	4.54718	8.46982e-05
ENSG00000123612	ACVR1C	protein_coding	activin A receptor type 1C [Source:HGNC Symbol;Acc:HGNC:18123]	4.5462	7.88251e-06
ENSG00000130477	UNC13A	protein_coding	unc-13 homolog A [Source:HGNC Symbol;Acc:HGNC:23150]	4.5436	1.30298e-65
ENSG00000104369	JPH1	protein_coding	junctophilin 1 [Source:HGNC Symbol;Acc:HGNC:14201]	4.52829	3.10272e-17
ENSG00000146005	PSD2	protein_coding	pleckstrin and Sec7 domain containing 2 [Source:HGNC Symbol;Acc:HGNC:19092]	4.50605	9.41616e-13
ENSG00000135917	SLC19A3	protein_coding	solute carrier family 19 member 3 [Source:HGNC Symbol;Acc:HGNC:16266]	4.50169	1.69351e-11
ENSG00000134853	PDGFRA	protein_coding	platelet derived growth factor receptor alpha [Source:HGNC Symbol;Acc:HGNC:8803]	4.49832	1.64782e-17
ENSG00000122870	BICC1	protein_coding	BicC family RNA binding protein 1 [Source:HGNC Symbol;Acc:HGNC:19351]	4.49425	1.95265e-22
ENSG00000164181	ELOVL7	protein_coding	ELOVL fatty acid elongase 7 [Source:HGNC Symbol;Acc:HGNC:26292]	4.49206	2.83665e-27
ENSG00000152217	SETBP1	protein_coding	SET binding protein 1 [Source:HGNC Symbol;Acc:HGNC:15573]	4.48527	4.05006e-17
ENSG00000255330	AL096711.2	protein_coding	novel protein	4.48463	0.000832713
ENSG00000117115	PADI2	protein_coding	peptidyl arginine deiminase 2 [Source:HGNC Symbol;Acc:HGNC:18341]	4.47937	3.89388e-36
ENSG00000140022	STON2	protein_coding	stonin 2 [Source:HGNC Symbol;Acc:HGNC:30652]	4.46891	5.62589e-23
ENSG00000006016	CRLF1	protein_coding	cytokine receptor like factor 1 [Source:HGNC Symbol;Acc:HGNC:2364]	4.4665	1.08992e-34
ENSG00000163623	NKX6-1	protein_coding	NK6 homeobox 1 [Source:HGNC Symbol;Acc:HGNC:7839]	4.41741	9.57355e-17
ENSG00000166501	PRKCB	protein_coding	protein kinase C beta [Source:HGNC Symbol;Acc:HGNC:9395]	4.41617	6.51504e-10
ENSG00000092421	SEMA6A	protein_coding	semaphorin 6A [Source:HGNC Symbol;Acc:HGNC:10738]	4.40814	9.29158e-09
ENSG00000069188	SDK2	protein_coding	sidekick cell adhesion molecule 2 [Source:HGNC Symbol;Acc:HGNC:19308]	4.38911	3.24476e-23
ENSG00000169116	PARM1	protein_coding	prostate androgen-regulated mucin-like protein 1 [Source:HGNC Symbol;Acc:HGNC:24536]	4.3706	1.36672e-31
ENSG00000153012	LGI2	protein_coding	leucine rich repeat LGI family member 2 [Source:HGNC Symbol;Acc:HGNC:18710]	4.3694	6.89001e-18
ENSG00000170153	RNF150	protein_coding	ring finger protein 150 [Source:HGNC Symbol;Acc:HGNC:23138]	4.36027	2.32626e-27
ENSG00000055163	CYFIP2	protein_coding	cytoplasmic FMR1 interacting protein 2 [Source:HGNC Symbol;Acc:HGNC:13760]	4.35841	1.24097e-42
ENSG00000129595	EPB41L4A	protein_coding	erythrocyte membrane protein band 4.1 like 4A [Source:HGNC Symbol;Acc:HGNC:13278]	4.34337	1.04491e-05
ENSG00000110436	SLC1A2	protein_coding	solute carrier family 1 member 2 [Source:HGNC Symbol;Acc:HGNC:10940]	4.31745	2.26901e-06
ENSG00000168748	CA7	protein_coding	carbonic anhydrase 7 [Source:HGNC Symbol;Acc:HGNC:1381]	4.29125	6.63668e-14
ENSG00000126016	AMOT	protein_coding	angiomotin [Source:HGNC Symbol;Acc:HGNC:17810]	4.29002	4.0237e-32
ENSG00000187714	SLC18A3	protein_coding	solute carrier family 18 member A3 [Source:HGNC Symbol;Acc:HGNC:10936]	4.28194	1.10875e-08
ENSG00000112541	PDE10A	protein_coding	phosphodiesterase 10A [Source:HGNC Symbol;Acc:HGNC:8772]	4.27716	9.34302e-18
ENSG00000110675	ELMOD1	protein_coding	ELMO domain containing 1 [Source:HGNC Symbol;Acc:HGNC:25334]	4.26768	3.21288e-12
ENSG00000070601	FRMPD1	protein_coding	FERM and PDZ domain containing 1 [Source:HGNC Symbol;Acc:HGNC:29159]	4.26725	1.71043e-06
ENSG00000187730	GABRD	protein_coding	gamma-aminobutyric acid type A receptor subunit delta [Source:HGNC Symbol;Acc:HGNC:4084]	4.26468	8.45122e-11
ENSG00000169860	P2RY1	protein_coding	purinergic receptor P2Y1 [Source:HGNC Symbol;Acc:HGNC:8539]	4.22734	3.31062e-14
ENSG00000080573	COL5A3	protein_coding	collagen type V alpha 3 chain [Source:HGNC Symbol;Acc:HGNC:14864]	4.21117	2.80717e-34
ENSG00000075429	CACNG5	protein_coding	calcium voltage-gated channel auxiliary subunit gamma 5 [Source:HGNC Symbol;Acc:HGNC:1409]	4.2098	2.52219e-22
ENSG00000185272	RBM11	protein_coding	RNA binding motif protein 11 [Source:HGNC Symbol;Acc:HGNC:9897]	4.20571	0.00374782
ENSG00000028277	POU2F2	protein_coding	POU class 2 homeobox 2 [Source:HGNC Symbol;Acc:HGNC:9213]	4.19484	1.24282e-06
ENSG00000168952	STXBP6	protein_coding	syntaxin binding protein 6 [Source:HGNC Symbol;Acc:HGNC:19666]	4.19394	2.16047e-09
ENSG00000185477	GPRIN3	protein_coding	GPRIN family member 3 [Source:HGNC Symbol;Acc:HGNC:27733]	4.19084	0.00116427
ENSG00000123360	PDE1B	protein_coding	phosphodiesterase 1B [Source:HGNC Symbol;Acc:HGNC:8775]	4.18861	8.37656e-16
ENSG00000186642	PDE2A	protein_coding	phosphodiesterase 2A [Source:HGNC Symbol;Acc:HGNC:8777]	4.18164	1.75914e-08
ENSG00000173210	ABLIM3	protein_coding	actin binding LIM protein family member 3 [Source:HGNC Symbol;Acc:HGNC:29132]	4.18061	2.34157e-16
ENSG00000137261	KIAA0319	protein_coding	KIAA0319 [Source:HGNC Symbol;Acc:HGNC:21580]	4.17232	2.18305e-25
ENSG00000141448	GATA6	protein_coding	GATA binding protein 6 [Source:HGNC Symbol;Acc:HGNC:4174]	4.16787	9.82846e-19
ENSG00000095370	SH2D3C	protein_coding	SH2 domain containing 3C [Source:HGNC Symbol;Acc:HGNC:16884]	4.16701	2.39596e-13
ENSG00000104967	NOVA2	protein_coding	NOVA alternative splicing regulator 2 [Source:HGNC Symbol;Acc:HGNC:7887]	4.16523	5.84869e-31
ENSG00000157766	ACAN	protein_coding	aggrecan [Source:HGNC Symbol;Acc:HGNC:319]	4.16208	2.31191e-11
ENSG00000187902	SHISA7	protein_coding	shisa family member 7 [Source:HGNC Symbol;Acc:HGNC:35409]	4.15055	1.98598e-74
ENSG00000197594	ENPP1	protein_coding	ectonucleotide pyrophosphatase/phosphodiesterase 1 [Source:HGNC Symbol;Acc:HGNC:3356]	4.14868	3.00638e-25
ENSG00000140465	CYP1A1	protein_coding	cytochrome P450 family 1 subfamily A member 1 [Source:HGNC Symbol;Acc:HGNC:2595]	4.12887	9.2361e-23
ENSG00000143502	SUSD4	protein_coding	sushi domain containing 4 [Source:HGNC Symbol;Acc:HGNC:25470]	4.1161	1.58681e-13
ENSG00000169129	AFAP1L2	protein_coding	actin filament associated protein 1 like 2 [Source:HGNC Symbol;Acc:HGNC:25901]	4.10943	4.86753e-13
ENSG00000111879	FAM184A	protein_coding	family with sequence similarity 184 member A [Source:HGNC Symbol;Acc:HGNC:20991]	4.08877	2.66189e-14
ENSG00000071073	MGAT4A	protein_coding	alpha-1,3-mannosyl-glycoprotein 4-beta-N-acetylglucosaminyltransferase A [Source:HGNC Symbol;Acc:HGNC:7047]	4.07073	7.36757e-10
ENSG00000079691	CARMIL1	protein_coding	capping protein regulator and myosin 1 linker 1 [Source:HGNC Symbol;Acc:HGNC:21581]	4.05237	1.32414e-53
ENSG00000164841	TMEM74	protein_coding	transmembrane protein 74 [Source:HGNC Symbol;Acc:HGNC:26409]	4.04864	3.49825e-19
ENSG00000161270	NPHS1	protein_coding	NPHS1 adhesion molecule, nephrin [Source:HGNC Symbol;Acc:HGNC:7908]	4.04618	2.64739e-17
ENSG00000123243	ITIH5	protein_coding	inter-alpha-trypsin inhibitor heavy chain 5 [Source:HGNC Symbol;Acc:HGNC:21449]	4.04422	3.79724e-08
ENSG00000027075	PRKCH	protein_coding	protein kinase C eta [Source:HGNC Symbol;Acc:HGNC:9403]	4.03745	7.51825e-13
ENSG00000183018	SPNS2	protein_coding	sphingolipid transporter 2 [Source:HGNC Symbol;Acc:HGNC:26992]	4.03481	1.07692e-06
ENSG00000188921	HACD4	protein_coding	3-hydroxyacyl-CoA dehydratase 4 [Source:HGNC Symbol;Acc:HGNC:20920]	4.03362	4.35426e-14
ENSG00000054179	ENTPD2	protein_coding	ectonucleoside triphosphate diphosphohydrolase 2 [Source:HGNC Symbol;Acc:HGNC:3364]	4.03006	4.62926e-13
ENSG00000163406	SLC15A2	protein_coding	solute carrier family 15 member 2 [Source:HGNC Symbol;Acc:HGNC:10921]	4.02823	5.72446e-06
ENSG00000118777	ABCG2	protein_coding	ATP binding cassette subfamily G member 2 (Junior blood group) [Source:HGNC Symbol;Acc:HGNC:74]	4.02795	5.99911e-11
ENSG00000171450	CDK5R2	protein_coding	cyclin dependent kinase 5 regulatory subunit 2 [Source:HGNC Symbol;Acc:HGNC:1776]	4.02648	1.27839e-46
ENSG00000178233	TMEM151B	protein_coding	transmembrane protein 151B [Source:HGNC Symbol;Acc:HGNC:21315]	4.01305	2.09811e-18
ENSG00000264058	AC073508.2	protein_coding	novel transcript	4.01203	2.77506e-05
ENSG00000046604	DSG2	protein_coding	desmoglein 2 [Source:HGNC Symbol;Acc:HGNC:3049]	4.00469	1.38246e-55
ENSG00000165474	GJB2	protein_coding	gap junction protein beta 2 [Source:HGNC Symbol;Acc:HGNC:4284]	3.99972	2.19934e-11
ENSG00000134709	HOOK1	protein_coding	hook microtubule tethering protein 1 [Source:HGNC Symbol;Acc:HGNC:19884]	3.99749	3.88166e-05
ENSG00000168491	CCDC110	protein_coding	coiled-coil domain containing 110 [Source:HGNC Symbol;Acc:HGNC:28504]	3.99467	1.77475e-06
ENSG00000103449	SALL1	protein_coding	spalt like transcription factor 1 [Source:HGNC Symbol;Acc:HGNC:10524]	3.97207	2.4513e-05
ENSG00000213424	KRT222	protein_coding	keratin 222 [Source:HGNC Symbol;Acc:HGNC:28695]	3.9717	9.88811e-10
ENSG00000167861	HID1	protein_coding	HID1 domain containing [Source:HGNC Symbol;Acc:HGNC:15736]	3.96157	1.19692e-15
ENSG00000248485	PCP4L1	protein_coding	Purkinje cell protein 4 like 1 [Source:HGNC Symbol;Acc:HGNC:20448]	3.95981	2.91579e-06
ENSG00000164330	EBF1	protein_coding	EBF transcription factor 1 [Source:HGNC Symbol;Acc:HGNC:3126]	3.9591	2.56176e-08
ENSG00000170703	TTLL6	protein_coding	tubulin tyrosine ligase like 6 [Source:HGNC Symbol;Acc:HGNC:26664]	3.95715	8.45367e-16
ENSG00000087258	GNAO1	protein_coding	G protein subunit alpha o1 [Source:HGNC Symbol;Acc:HGNC:4389]	3.9331	1.10842e-42
ENSG00000155966	AFF2	protein_coding	AF4/FMR2 family member 2 [Source:HGNC Symbol;Acc:HGNC:3776]	3.90794	3.49135e-09
ENSG00000100505	TRIM9	protein_coding	tripartite motif containing 9 [Source:HGNC Symbol;Acc:HGNC:16288]	3.90464	7.81541e-24
ENSG00000188158	NHS	protein_coding	NHS actin remodeling regulator [Source:HGNC Symbol;Acc:HGNC:7820]	3.90203	2.63841e-22
ENSG00000189127	ANKRD34B	protein_coding	ankyrin repeat domain 34B [Source:HGNC Symbol;Acc:HGNC:33736]	3.8951	7.70841e-11
ENSG00000101955	SRPX	protein_coding	sushi repeat containing protein X-linked [Source:HGNC Symbol;Acc:HGNC:11309]	3.88367	8.00131e-30
ENSG00000142549	IGLON5	protein_coding	IgLON family member 5 [Source:HGNC Symbol;Acc:HGNC:34550]	3.86903	2.09237e-44
ENSG00000100302	RASD2	protein_coding	RASD family member 2 [Source:HGNC Symbol;Acc:HGNC:18229]	3.85614	2.6992e-18
ENSG00000157064	NMNAT2	protein_coding	nicotinamide nucleotide adenylyltransferase 2 [Source:HGNC Symbol;Acc:HGNC:16789]	3.84932	5.44146e-17
ENSG00000177614	PGBD5	protein_coding	piggyBac transposable element derived 5 [Source:HGNC Symbol;Acc:HGNC:19405]	3.8401	1.28194e-11
ENSG00000151136	BTBD11	protein_coding	BTB domain containing 11 [Source:HGNC Symbol;Acc:HGNC:23844]	3.83616	9.07646e-10
ENSG00000047365	ARAP2	protein_coding	ArfGAP with RhoGAP domain, ankyrin repeat and PH domain 2 [Source:HGNC Symbol;Acc:HGNC:16924]	3.83274	1.58606e-05
ENSG00000120278	PLEKHG1	protein_coding	pleckstrin homology and RhoGEF domain containing G1 [Source:HGNC Symbol;Acc:HGNC:20884]	3.82806	4.06046e-08
ENSG00000171368	TPPP	protein_coding	tubulin polymerization promoting protein [Source:HGNC Symbol;Acc:HGNC:24164]	3.80893	1.85113e-85
ENSG00000128849	CGNL1	protein_coding	cingulin like 1 [Source:HGNC Symbol;Acc:HGNC:25931]	3.79742	4.37107e-34
ENSG00000198478	SH3BGRL2	protein_coding	SH3 domain binding glutamate rich protein like 2 [Source:HGNC Symbol;Acc:HGNC:15567]	3.79546	2.77525e-53
ENSG00000198963	RORB	protein_coding	RAR related orphan receptor B [Source:HGNC Symbol;Acc:HGNC:10259]	3.78757	1.79426e-09
ENSG00000152377	SPOCK1	protein_coding	SPARC (osteonectin), cwcv and kazal like domains proteoglycan 1 [Source:HGNC Symbol;Acc:HGNC:11251]	3.78608	1.45287e-09
ENSG00000129521	EGLN3	protein_coding	egl-9 family hypoxia inducible factor 3 [Source:HGNC Symbol;Acc:HGNC:14661]	3.78502	5.4529e-13
ENSG00000112379	ARFGEF3	protein_coding	ARFGEF family member 3 [Source:HGNC Symbol;Acc:HGNC:21213]	3.77629	4.6545e-45
ENSG00000135525	MAP7	protein_coding	microtubule associated protein 7 [Source:HGNC Symbol;Acc:HGNC:6869]	3.76634	2.15222e-14
ENSG00000169432	SCN9A	protein_coding	sodium voltage-gated channel alpha subunit 9 [Source:HGNC Symbol;Acc:HGNC:10597]	3.76501	0.00239347
ENSG00000137285	TUBB2B	protein_coding	tubulin beta 2B class IIb [Source:HGNC Symbol;Acc:HGNC:30829]	3.75687	1.8436e-162
ENSG00000175985	PLEKHD1	protein_coding	pleckstrin homology and coiled-coil domain containing D1 [Source:HGNC Symbol;Acc:HGNC:20148]	3.75101	7.55372e-07
ENSG00000157851	DPYSL5	protein_coding	dihydropyrimidinase like 5 [Source:HGNC Symbol;Acc:HGNC:20637]	3.74874	1.65889e-92
ENSG00000204789	ZNF204P	processed_pseudogene	zinc finger protein 204, pseudogene [Source:HGNC Symbol;Acc:HGNC:12995]	3.74692	6.87681e-45
ENSG00000164690	SHH	protein_coding	sonic hedgehog signaling molecule [Source:HGNC Symbol;Acc:HGNC:10848]	3.74586	5.74327e-06
ENSG00000139737	SLAIN1	protein_coding	SLAIN motif family member 1 [Source:HGNC Symbol;Acc:HGNC:26387]	3.74255	2.87355e-23
ENSG00000187957	DNER	protein_coding	delta/notch like EGF repeat containing [Source:HGNC Symbol;Acc:HGNC:24456]	3.72531	9.17207e-10
ENSG00000172733	PURG	protein_coding	purine rich element binding protein G [Source:HGNC Symbol;Acc:HGNC:17930]	3.71909	6.66672e-15
ENSG00000136842	TMOD1	protein_coding	tropomodulin 1 [Source:HGNC Symbol;Acc:HGNC:11871]	3.71312	5.11147e-15
ENSG00000164124	TMEM144	protein_coding	transmembrane protein 144 [Source:HGNC Symbol;Acc:HGNC:25633]	3.70978	7.68582e-16
ENSG00000064042	LIMCH1	protein_coding	LIM and calponin homology domains 1 [Source:HGNC Symbol;Acc:HGNC:29191]	3.70444	3.61736e-06
ENSG00000095303	PTGS1	protein_coding	prostaglandin-endoperoxide synthase 1 [Source:HGNC Symbol;Acc:HGNC:9604]	3.69768	9.54111e-14
ENSG00000075891	PAX2	protein_coding	paired box 2 [Source:HGNC Symbol;Acc:HGNC:8616]	3.69337	3.74999e-11
ENSG00000162105	SHANK2	protein_coding	SH3 and multiple ankyrin repeat domains 2 [Source:HGNC Symbol;Acc:HGNC:14295]	3.68392	1.77147e-05
ENSG00000181690	PLAG1	protein_coding	PLAG1 zinc finger [Source:HGNC Symbol;Acc:HGNC:9045]	3.68235	2.54701e-08
ENSG00000286190	AC055839.2	protein_coding	uncharacterized LOC728392 [Source:NCBI gene;Acc:728392]	3.6811	2.55676e-42
ENSG00000164684	ZNF704	protein_coding	zinc finger protein 704 [Source:HGNC Symbol;Acc:HGNC:32291]	3.67495	0.00235958
ENSG00000198914	POU3F3	protein_coding	POU class 3 homeobox 3 [Source:HGNC Symbol;Acc:HGNC:9216]	3.67017	3.46163e-16
ENSG00000102230	PCYT1B	protein_coding	phosphate cytidylyltransferase 1, choline, beta [Source:HGNC Symbol;Acc:HGNC:8755]	3.66755	3.35744e-09
ENSG00000223638	RFPL4A	protein_coding	ret finger protein like 4A [Source:HGNC Symbol;Acc:HGNC:16449]	3.66448	1.6199e-06
ENSG00000116675	DNAJC6	protein_coding	DnaJ heat shock protein family (Hsp40) member C6 [Source:HGNC Symbol;Acc:HGNC:15469]	3.66345	6.27542e-17
ENSG00000134775	FHOD3	protein_coding	formin homology 2 domain containing 3 [Source:HGNC Symbol;Acc:HGNC:26178]	3.64587	1.11529e-16
ENSG00000155961	RAB39B	protein_coding	RAB39B, member RAS oncogene family [Source:HGNC Symbol;Acc:HGNC:16499]	3.64381	2.35481e-33
ENSG00000126583	PRKCG	protein_coding	protein kinase C gamma [Source:HGNC Symbol;Acc:HGNC:9402]	3.64227	2.45624e-34
ENSG00000183578	TNFAIP8L3	protein_coding	TNF alpha induced protein 8 like 3 [Source:HGNC Symbol;Acc:HGNC:20620]	3.63661	1.23145e-12
ENSG00000184515	BEX5	protein_coding	brain expressed X-linked 5 [Source:HGNC Symbol;Acc:HGNC:27990]	3.63586	1.8021e-13
ENSG00000171992	SYNPO	protein_coding	synaptopodin [Source:HGNC Symbol;Acc:HGNC:30672]	3.63438	5.07779e-23
ENSG00000146122	DAAM2	protein_coding	dishevelled associated activator of morphogenesis 2 [Source:HGNC Symbol;Acc:HGNC:18143]	3.62486	1.72097e-19
ENSG00000076716	GPC4	protein_coding	glypican 4 [Source:HGNC Symbol;Acc:HGNC:4452]	3.61947	1.7946e-41
ENSG00000156869	FRRS1	protein_coding	ferric chelate reductase 1 [Source:HGNC Symbol;Acc:HGNC:27622]	3.61068	4.51572e-47
ENSG00000118898	PPL	protein_coding	periplakin [Source:HGNC Symbol;Acc:HGNC:9273]	3.60926	2.42675e-14
ENSG00000171843	MLLT3	protein_coding	MLLT3 super elongation complex subunit [Source:HGNC Symbol;Acc:HGNC:7136]	3.60568	4.91512e-51
ENSG00000135678	CPM	protein_coding	carboxypeptidase M [Source:HGNC Symbol;Acc:HGNC:2311]	3.60498	2.66633e-17
ENSG00000122733	PHF24	protein_coding	PHD finger protein 24 [Source:HGNC Symbol;Acc:HGNC:29180]	3.59487	0.000151839
ENSG00000204381	LAYN	protein_coding	layilin [Source:HGNC Symbol;Acc:HGNC:29471]	3.58645	2.06617e-32
ENSG00000129244	ATP1B2	protein_coding	ATPase Na+/K+ transporting subunit beta 2 [Source:HGNC Symbol;Acc:HGNC:805]	3.58173	1.14401e-41
ENSG00000107518	ATRNL1	protein_coding	attractin like 1 [Source:HGNC Symbol;Acc:HGNC:29063]	3.57934	9.04445e-11
ENSG00000132718	SYT11	protein_coding	synaptotagmin 11 [Source:HGNC Symbol;Acc:HGNC:19239]	3.56761	1.2233e-42
ENSG00000105696	TMEM59L	protein_coding	transmembrane protein 59 like [Source:HGNC Symbol;Acc:HGNC:13237]	3.56168	8.24345e-79
ENSG00000074317	SNCB	protein_coding	synuclein beta [Source:HGNC Symbol;Acc:HGNC:11140]	3.56026	6.88447e-26
ENSG00000152969	JAKMIP1	protein_coding	janus kinase and microtubule interacting protein 1 [Source:HGNC Symbol;Acc:HGNC:26460]	3.55619	4.12339e-19
ENSG00000174599	TRAM1L1	protein_coding	translocation associated membrane protein 1 like 1 [Source:HGNC Symbol;Acc:HGNC:28371]	3.54408	2.62466e-22
ENSG00000152527	PLEKHH2	protein_coding	pleckstrin homology, MyTH4 and FERM domain containing H2 [Source:HGNC Symbol;Acc:HGNC:30506]	3.5418	4.67767e-22
ENSG00000189221	MAOA	protein_coding	monoamine oxidase A [Source:HGNC Symbol;Acc:HGNC:6833]	3.51538	1.25999e-21
ENSG00000150510	FAM124A	protein_coding	family with sequence similarity 124 member A [Source:HGNC Symbol;Acc:HGNC:26413]	3.5126	4.88406e-14
ENSG00000173868	PHOSPHO1	protein_coding	phosphoethanolamine/phosphocholine phosphatase 1 [Source:HGNC Symbol;Acc:HGNC:16815]	3.50581	8.99626e-27
ENSG00000074181	NOTCH3	protein_coding	notch receptor 3 [Source:HGNC Symbol;Acc:HGNC:7883]	3.50119	2.51843e-42
ENSG00000183044	ABAT	protein_coding	4-aminobutyrate aminotransferase [Source:HGNC Symbol;Acc:HGNC:23]	3.49696	6.46044e-30
ENSG00000139132	FGD4	protein_coding	FYVE, RhoGEF and PH domain containing 4 [Source:HGNC Symbol;Acc:HGNC:19125]	3.49323	1.03509e-13
ENSG00000007516	BAIAP3	protein_coding	BAI1 associated protein 3 [Source:HGNC Symbol;Acc:HGNC:948]	3.48476	5.35179e-19
ENSG00000170745	KCNS3	protein_coding	potassium voltage-gated channel modifier subfamily S member 3 [Source:HGNC Symbol;Acc:HGNC:6302]	3.48217	1.64447e-24
ENSG00000165757	JCAD	protein_coding	junctional cadherin 5 associated [Source:HGNC Symbol;Acc:HGNC:29283]	3.48051	8.04157e-55
ENSG00000074211	PPP2R2C	protein_coding	protein phosphatase 2 regulatory subunit Bgamma [Source:HGNC Symbol;Acc:HGNC:9306]	3.47789	7.31454e-49
ENSG00000053747	LAMA3	protein_coding	laminin subunit alpha 3 [Source:HGNC Symbol;Acc:HGNC:6483]	3.47762	2.08261e-08
ENSG00000138587	MNS1	protein_coding	meiosis specific nuclear structural 1 [Source:HGNC Symbol;Acc:HGNC:29636]	3.46148	9.45702e-12
ENSG00000145832	SLC25A48	protein_coding	solute carrier family 25 member 48 [Source:HGNC Symbol;Acc:HGNC:30451]	3.4588	0.000121331
ENSG00000111344	RASAL1	protein_coding	RAS protein activator like 1 [Source:HGNC Symbol;Acc:HGNC:9873]	3.45117	4.34576e-11
ENSG00000119915	ELOVL3	protein_coding	ELOVL fatty acid elongase 3 [Source:HGNC Symbol;Acc:HGNC:18047]	3.4398	1.28965e-15
ENSG00000135127	BICDL1	protein_coding	BICD family like cargo adaptor 1 [Source:HGNC Symbol;Acc:HGNC:28095]	3.4394	5.3263e-25
ENSG00000019505	SYT13	protein_coding	synaptotagmin 13 [Source:HGNC Symbol;Acc:HGNC:14962]	3.42445	1.8398e-07
ENSG00000100626	GALNT16	protein_coding	polypeptide N-acetylgalactosaminyltransferase 16 [Source:HGNC Symbol;Acc:HGNC:23233]	3.42187	1.19779e-25
ENSG00000102924	CBLN1	protein_coding	cerebellin 1 precursor [Source:HGNC Symbol;Acc:HGNC:1543]	3.41426	1.52542e-17
ENSG00000055118	KCNH2	protein_coding	potassium voltage-gated channel subfamily H member 2 [Source:HGNC Symbol;Acc:HGNC:6251]	3.4069	8.9989e-29
ENSG00000078053	AMPH	protein_coding	amphiphysin [Source:HGNC Symbol;Acc:HGNC:471]	3.40562	2.06014e-29
ENSG00000006283	CACNA1G	protein_coding	calcium voltage-gated channel subunit alpha1 G [Source:HGNC Symbol;Acc:HGNC:1394]	3.40001	1.94346e-38
ENSG00000169894	MUC3A	protein_coding	mucin 3A, cell surface associated [Source:HGNC Symbol;Acc:HGNC:7513]	3.39873	6.23572e-50
ENSG00000170500	LONRF2	protein_coding	LON peptidase N-terminal domain and ring finger 2 [Source:HGNC Symbol;Acc:HGNC:24788]	3.39869	6.35776e-08
ENSG00000248383	PCDHAC1	protein_coding	protocadherin alpha subfamily C, 1 [Source:HGNC Symbol;Acc:HGNC:8676]	3.3721	4.23736e-17
ENSG00000139970	RTN1	protein_coding	reticulon 1 [Source:HGNC Symbol;Acc:HGNC:10467]	3.3715	1.1071e-15
ENSG00000184731	FAM110C	protein_coding	family with sequence similarity 110 member C [Source:HGNC Symbol;Acc:HGNC:33340]	3.3692	4.39243e-16
ENSG00000229292	RFPL4AL1	protein_coding	ret finger protein like 4A like 1 [Source:HGNC Symbol;Acc:HGNC:45147]	3.36477	0.000324027
ENSG00000176723	ZNF843	protein_coding	zinc finger protein 843 [Source:HGNC Symbol;Acc:HGNC:28710]	3.36128	3.23294e-11
ENSG00000132470	ITGB4	protein_coding	integrin subunit beta 4 [Source:HGNC Symbol;Acc:HGNC:6158]	3.35634	1.36552e-16
ENSG00000151491	EPS8	protein_coding	epidermal growth factor receptor pathway substrate 8 [Source:HGNC Symbol;Acc:HGNC:3420]	3.35141	7.92738e-16
ENSG00000071575	TRIB2	protein_coding	tribbles pseudokinase 2 [Source:HGNC Symbol;Acc:HGNC:30809]	3.34828	2.5933e-27
ENSG00000158164	TMSB15A	protein_coding	thymosin beta 15a [Source:HGNC Symbol;Acc:HGNC:30744]	3.34551	9.09555e-16
ENSG00000159871	LYPD5	protein_coding	LY6/PLAUR domain containing 5 [Source:HGNC Symbol;Acc:HGNC:26397]	3.32906	1.72281e-14
ENSG00000137819	PAQR5	protein_coding	progestin and adipoQ receptor family member 5 [Source:HGNC Symbol;Acc:HGNC:29645]	3.32843	1.29961e-19
ENSG00000153071	DAB2	protein_coding	DAB adaptor protein 2 [Source:HGNC Symbol;Acc:HGNC:2662]	3.32782	6.63254e-11
ENSG00000177464	GPR4	protein_coding	G protein-coupled receptor 4 [Source:HGNC Symbol;Acc:HGNC:4497]	3.32566	2.80865e-22
ENSG00000104267	CA2	protein_coding	carbonic anhydrase 2 [Source:HGNC Symbol;Acc:HGNC:1373]	3.32202	4.70266e-06
ENSG00000160179	ABCG1	protein_coding	ATP binding cassette subfamily G member 1 [Source:HGNC Symbol;Acc:HGNC:73]	3.32053	2.35287e-13
ENSG00000187123	LYPD6	protein_coding	LY6/PLAUR domain containing 6 [Source:HGNC Symbol;Acc:HGNC:28751]	3.31962	2.49744e-11
ENSG00000049130	KITLG	protein_coding	KIT ligand [Source:HGNC Symbol;Acc:HGNC:6343]	3.318	1.12648e-08
ENSG00000157152	SYN2	protein_coding	synapsin II [Source:HGNC Symbol;Acc:HGNC:11495]	3.30629	1.63274e-12
ENSG00000074416	MGLL	protein_coding	monoglyceride lipase [Source:HGNC Symbol;Acc:HGNC:17038]	3.28258	3.55607e-06
ENSG00000159784	FAM131B	protein_coding	family with sequence similarity 131 member B [Source:HGNC Symbol;Acc:HGNC:22202]	3.28197	4.39243e-16
ENSG00000138185	ENTPD1	protein_coding	ectonucleoside triphosphate diphosphohydrolase 1 [Source:HGNC Symbol;Acc:HGNC:3363]	3.27873	1.41052e-06
ENSG00000114861	FOXP1	protein_coding	forkhead box P1 [Source:HGNC Symbol;Acc:HGNC:3823]	3.26746	1.22383e-10
ENSG00000064300	NGFR	protein_coding	nerve growth factor receptor [Source:HGNC Symbol;Acc:HGNC:7809]	3.26563	6.79375e-151
ENSG00000163638	ADAMTS9	protein_coding	ADAM metallopeptidase with thrombospondin type 1 motif 9 [Source:HGNC Symbol;Acc:HGNC:13202]	3.2653	1.11119e-06
ENSG00000119715	ESRRB	protein_coding	estrogen related receptor beta [Source:HGNC Symbol;Acc:HGNC:3473]	3.25898	2.88102e-05
ENSG00000138650	PCDH10	protein_coding	protocadherin 10 [Source:HGNC Symbol;Acc:HGNC:13404]	3.25679	2.63686e-06
ENSG00000217236	SP9	protein_coding	Sp9 transcription factor [Source:HGNC Symbol;Acc:HGNC:30690]	3.25514	7.625e-15
ENSG00000125384	PTGER2	protein_coding	prostaglandin E receptor 2 [Source:HGNC Symbol;Acc:HGNC:9594]	3.24317	8.32685e-06
ENSG00000159753	CARMIL2	protein_coding	capping protein regulator and myosin 1 linker 2 [Source:HGNC Symbol;Acc:HGNC:27089]	3.24225	1.46483e-19
ENSG00000143061	IGSF3	protein_coding	immunoglobulin superfamily member 3 [Source:HGNC Symbol;Acc:HGNC:5950]	3.23903	7.54067e-33
ENSG00000187672	ERC2	protein_coding	ELKS/RAB6-interacting/CAST family member 2 [Source:HGNC Symbol;Acc:HGNC:31922]	3.23547	3.603e-13
ENSG00000162490	DRAXIN	protein_coding	dorsal inhibitory axon guidance protein [Source:HGNC Symbol;Acc:HGNC:25054]	3.23541	4.2722e-44
ENSG00000139182	CLSTN3	protein_coding	calsyntenin 3 [Source:HGNC Symbol;Acc:HGNC:18371]	3.234	1.24535e-29
ENSG00000145506	NKD2	protein_coding	NKD inhibitor of WNT signaling pathway 2 [Source:HGNC Symbol;Acc:HGNC:17046]	3.22986	0.00263619
ENSG00000157388	CACNA1D	protein_coding	calcium voltage-gated channel subunit alpha1 D [Source:HGNC Symbol;Acc:HGNC:1391]	3.21347	5.28676e-06
ENSG00000075043	KCNQ2	protein_coding	potassium voltage-gated channel subfamily Q member 2 [Source:HGNC Symbol;Acc:HGNC:6296]	3.212	0.0106458
ENSG00000119125	GDA	protein_coding	guanine deaminase [Source:HGNC Symbol;Acc:HGNC:4212]	3.20211	1.72832e-05
ENSG00000180720	CHRM4	protein_coding	cholinergic receptor muscarinic 4 [Source:HGNC Symbol;Acc:HGNC:1953]	3.19974	1.23178e-26
ENSG00000136040	PLXNC1	protein_coding	plexin C1 [Source:HGNC Symbol;Acc:HGNC:9106]	3.19831	5.99137e-08
ENSG00000064655	EYA2	protein_coding	EYA transcriptional coactivator and phosphatase 2 [Source:HGNC Symbol;Acc:HGNC:3520]	3.19666	9.7716e-08
ENSG00000243244	STON1	protein_coding	stonin 1 [Source:HGNC Symbol;Acc:HGNC:17003]	3.19545	3.45555e-59
ENSG00000101445	PPP1R16B	protein_coding	protein phosphatase 1 regulatory subunit 16B [Source:HGNC Symbol;Acc:HGNC:15850]	3.1946	2.528e-48
ENSG00000170775	GPR37	protein_coding	G protein-coupled receptor 37 [Source:HGNC Symbol;Acc:HGNC:4494]	3.17581	4.77007e-09
ENSG00000106714	CNTNAP3	protein_coding	contactin associated protein family member 3 [Source:HGNC Symbol;Acc:HGNC:13834]	3.17349	0.00247784
ENSG00000115266	APC2	protein_coding	APC regulator of WNT signaling pathway 2 [Source:HGNC Symbol;Acc:HGNC:24036]	3.16509	8.19989e-21
ENSG00000139112	GABARAPL1	protein_coding	GABA type A receptor associated protein like 1 [Source:HGNC Symbol;Acc:HGNC:4068]	3.16486	5.05352e-15
ENSG00000258659	TRIM34	protein_coding	tripartite motif containing 34 [Source:HGNC Symbol;Acc:HGNC:10063]	3.16026	8.97597e-06
ENSG00000127585	FBXL16	protein_coding	F-box and leucine rich repeat protein 16 [Source:HGNC Symbol;Acc:HGNC:14150]	3.15676	5.36174e-44
ENSG00000186310	NAP1L3	protein_coding	nucleosome assembly protein 1 like 3 [Source:HGNC Symbol;Acc:HGNC:7639]	3.1564	4.69338e-26
ENSG00000171812	COL8A2	protein_coding	collagen type VIII alpha 2 chain [Source:HGNC Symbol;Acc:HGNC:2216]	3.15498	1.07021e-26
ENSG00000090339	ICAM1	protein_coding	intercellular adhesion molecule 1 [Source:HGNC Symbol;Acc:HGNC:5344]	3.15164	5.68063e-16
ENSG00000115461	IGFBP5	protein_coding	insulin like growth factor binding protein 5 [Source:HGNC Symbol;Acc:HGNC:5474]	3.14134	2.18918e-07
ENSG00000114790	ARHGEF26	protein_coding	Rho guanine nucleotide exchange factor 26 [Source:HGNC Symbol;Acc:HGNC:24490]	3.13915	0.00137355
ENSG00000151883	PARP8	protein_coding	poly(ADP-ribose) polymerase family member 8 [Source:HGNC Symbol;Acc:HGNC:26124]	3.13639	1.38667e-11
ENSG00000205269	TMEM170B	protein_coding	transmembrane protein 170B [Source:HGNC Symbol;Acc:HGNC:34244]	3.12787	2.47434e-35
ENSG00000277443	MARCKS	protein_coding	myristoylated alanine rich protein kinase C substrate [Source:HGNC Symbol;Acc:HGNC:6759]	3.11202	1.6888e-79
ENSG00000174514	MFSD4A	protein_coding	major facilitator superfamily domain containing 4A [Source:HGNC Symbol;Acc:HGNC:25433]	3.11111	4.30269e-06
ENSG00000119514	GALNT12	protein_coding	polypeptide N-acetylgalactosaminyltransferase 12 [Source:HGNC Symbol;Acc:HGNC:19877]	3.11006	2.80967e-08
ENSG00000046653	GPM6B	protein_coding	glycoprotein M6B [Source:HGNC Symbol;Acc:HGNC:4461]	3.10982	3.69976e-17
ENSG00000169218	RSPO1	protein_coding	R-spondin 1 [Source:HGNC Symbol;Acc:HGNC:21679]	3.10754	7.36377e-19
ENSG00000172403	SYNPO2	protein_coding	synaptopodin 2 [Source:HGNC Symbol;Acc:HGNC:17732]	3.10482	7.69611e-09
ENSG00000218336	TENM3	protein_coding	teneurin transmembrane protein 3 [Source:HGNC Symbol;Acc:HGNC:29944]	3.10309	4.50096e-06
ENSG00000135144	DTX1	protein_coding	deltex E3 ubiquitin ligase 1 [Source:HGNC Symbol;Acc:HGNC:3060]	3.09632	1.30683e-13
ENSG00000115414	FN1	protein_coding	fibronectin 1 [Source:HGNC Symbol;Acc:HGNC:3778]	3.09484	7.64493e-12
ENSG00000005249	PRKAR2B	protein_coding	protein kinase cAMP-dependent type II regulatory subunit beta [Source:HGNC Symbol;Acc:HGNC:9392]	3.09143	2.4198e-60
ENSG00000131831	RAI2	protein_coding	retinoic acid induced 2 [Source:HGNC Symbol;Acc:HGNC:9835]	3.08434	4.68713e-16
ENSG00000243753	HLA-L	transcribed_unprocessed_pseudogene	major histocompatibility complex, class I, L (pseudogene) [Source:HGNC Symbol;Acc:HGNC:4970]	3.08382	0.0190246
ENSG00000135547	HEY2	protein_coding	hes related family bHLH transcription factor with YRPW motif 2 [Source:HGNC Symbol;Acc:HGNC:4881]	3.08346	7.67092e-05
ENSG00000071242	RPS6KA2	protein_coding	ribosomal protein S6 kinase A2 [Source:HGNC Symbol;Acc:HGNC:10431]	3.07862	1.67064e-10
ENSG00000154529	CNTNAP3B	protein_coding	contactin associated protein family member 3B [Source:HGNC Symbol;Acc:HGNC:32035]	3.07382	1.52987e-05
ENSG00000164211	STARD4	protein_coding	StAR related lipid transfer domain containing 4 [Source:HGNC Symbol;Acc:HGNC:18058]	3.06402	3.24003e-25
ENSG00000179292	TMEM151A	protein_coding	transmembrane protein 151A [Source:HGNC Symbol;Acc:HGNC:28497]	3.04931	2.77007e-54
ENSG00000168779	SHOX2	protein_coding	short stature homeobox 2 [Source:HGNC Symbol;Acc:HGNC:10854]	3.04326	1.05019e-25
ENSG00000203685	STUM	protein_coding	stum, mechanosensory transduction mediator homolog [Source:HGNC Symbol;Acc:HGNC:30491]	3.03993	3.06437e-09
ENSG00000213626	LBH	protein_coding	LBH regulator of WNT signaling pathway [Source:HGNC Symbol;Acc:HGNC:29532]	3.03169	1.3001e-12
ENSG00000168785	TSPAN5	protein_coding	tetraspanin 5 [Source:HGNC Symbol;Acc:HGNC:17753]	3.0305	1.44442e-24
ENSG00000178947	SMIM10L2A	protein_coding	small integral membrane protein 10 like 2A [Source:HGNC Symbol;Acc:HGNC:34499]	3.02915	2.38368e-10
ENSG00000137266	SLC22A23	protein_coding	solute carrier family 22 member 23 [Source:HGNC Symbol;Acc:HGNC:21106]	3.0251	2.35852e-13
ENSG00000120875	DUSP4	protein_coding	dual specificity phosphatase 4 [Source:HGNC Symbol;Acc:HGNC:3070]	3.02368	2.90403e-09
ENSG00000186907	RTN4RL2	protein_coding	reticulon 4 receptor like 2 [Source:HGNC Symbol;Acc:HGNC:23053]	3.02114	6.46999e-46
ENSG00000243696	AC006254.1	protein_coding	novel MUSTN1-ITIH4 readthrough	3.01657	6.69544e-15
ENSG00000206077	ZDHHC11B	protein_coding	zinc finger DHHC-type containing 11B [Source:HGNC Symbol;Acc:HGNC:32962]	3.00259	7.03301e-13
ENSG00000060566	CREB3L3	protein_coding	cAMP responsive element binding protein 3 like 3 [Source:HGNC Symbol;Acc:HGNC:18855]	2.99929	4.21279e-21
ENSG00000166046	TCP11L2	protein_coding	t-complex 11 like 2 [Source:HGNC Symbol;Acc:HGNC:28627]	2.99576	1.01567e-06
ENSG00000170379	TCAF2	protein_coding	TRPM8 channel associated factor 2 [Source:HGNC Symbol;Acc:HGNC:26878]	2.99309	8.06438e-05
ENSG00000186862	PDZD7	protein_coding	PDZ domain containing 7 [Source:HGNC Symbol;Acc:HGNC:26257]	2.98878	3.54817e-17
ENSG00000186868	MAPT	protein_coding	microtubule associated protein tau [Source:HGNC Symbol;Acc:HGNC:6893]	2.98507	1.38051e-45
ENSG00000065534	MYLK	protein_coding	myosin light chain kinase [Source:HGNC Symbol;Acc:HGNC:7590]	2.98429	3.81751e-16
ENSG00000108370	RGS9	protein_coding	regulator of G protein signaling 9 [Source:HGNC Symbol;Acc:HGNC:10004]	2.97987	1.82905e-29
ENSG00000110002	VWA5A	protein_coding	von Willebrand factor A domain containing 5A [Source:HGNC Symbol;Acc:HGNC:6658]	2.97611	1.9187e-16
ENSG00000003989	SLC7A2	protein_coding	solute carrier family 7 member 2 [Source:HGNC Symbol;Acc:HGNC:11060]	2.97571	2.70988e-26
ENSG00000157214	STEAP2	protein_coding	STEAP2 metalloreductase [Source:HGNC Symbol;Acc:HGNC:17885]	2.97287	7.38816e-05
ENSG00000122574	WIPF3	protein_coding	WAS/WASL interacting protein family member 3 [Source:HGNC Symbol;Acc:HGNC:22004]	2.96042	3.56512e-06
ENSG00000196586	MYO6	protein_coding	myosin VI [Source:HGNC Symbol;Acc:HGNC:7605]	2.95984	9.20087e-13
ENSG00000177807	KCNJ10	protein_coding	potassium inwardly rectifying channel subfamily J member 10 [Source:HGNC Symbol;Acc:HGNC:6256]	2.95694	1.17052e-19
ENSG00000143882	ATP6V1C2	protein_coding	ATPase H+ transporting V1 subunit C2 [Source:HGNC Symbol;Acc:HGNC:18264]	2.95289	4.88263e-09
ENSG00000114948	ADAM23	protein_coding	ADAM metallopeptidase domain 23 [Source:HGNC Symbol;Acc:HGNC:202]	2.95211	1.05492e-24
ENSG00000106733	NMRK1	protein_coding	nicotinamide riboside kinase 1 [Source:HGNC Symbol;Acc:HGNC:26057]	2.95169	2.19955e-05
ENSG00000138795	LEF1	protein_coding	lymphoid enhancer binding factor 1 [Source:HGNC Symbol;Acc:HGNC:6551]	2.94121	1.01833e-21
ENSG00000008056	SYN1	protein_coding	synapsin I [Source:HGNC Symbol;Acc:HGNC:11494]	2.93095	1.73769e-48
ENSG00000174607	UGT8	protein_coding	UDP glycosyltransferase 8 [Source:HGNC Symbol;Acc:HGNC:12555]	2.92868	0.000476084
ENSG00000163435	ELF3	protein_coding	E74 like ETS transcription factor 3 [Source:HGNC Symbol;Acc:HGNC:3318]	2.92715	0.000138974
ENSG00000140092	FBLN5	protein_coding	fibulin 5 [Source:HGNC Symbol;Acc:HGNC:3602]	2.92681	1.47173e-41
ENSG00000133863	TEX15	protein_coding	testis expressed 15, meiosis and synapsis associated [Source:HGNC Symbol;Acc:HGNC:11738]	2.92611	9.80655e-18
ENSG00000145824	CXCL14	protein_coding	C-X-C motif chemokine ligand 14 [Source:HGNC Symbol;Acc:HGNC:10640]	2.9186	7.58145e-07
ENSG00000104081	BMF	protein_coding	Bcl2 modifying factor [Source:HGNC Symbol;Acc:HGNC:24132]	2.91644	2.43534e-13
ENSG00000129514	FOXA1	protein_coding	forkhead box A1 [Source:HGNC Symbol;Acc:HGNC:5021]	2.91045	9.93465e-10
ENSG00000170989	S1PR1	protein_coding	sphingosine-1-phosphate receptor 1 [Source:HGNC Symbol;Acc:HGNC:3165]	2.90196	8.49951e-05
ENSG00000163888	CAMK2N2	protein_coding	calcium/calmodulin dependent protein kinase II inhibitor 2 [Source:HGNC Symbol;Acc:HGNC:24197]	2.89456	8.60194e-60
ENSG00000205744	DENND1C	protein_coding	DENN domain containing 1C [Source:HGNC Symbol;Acc:HGNC:26225]	2.89168	2.08486e-31
ENSG00000167191	GPRC5B	protein_coding	G protein-coupled receptor class C group 5 member B [Source:HGNC Symbol;Acc:HGNC:13308]	2.88941	5.29729e-47
ENSG00000158258	CLSTN2	protein_coding	calsyntenin 2 [Source:HGNC Symbol;Acc:HGNC:17448]	2.88828	0.000170724
ENSG00000154118	JPH3	protein_coding	junctophilin 3 [Source:HGNC Symbol;Acc:HGNC:14203]	2.88411	5.60068e-12
ENSG00000163412	EIF4E3	protein_coding	eukaryotic translation initiation factor 4E family member 3 [Source:HGNC Symbol;Acc:HGNC:31837]	2.87031	2.89915e-41
ENSG00000167619	TMEM145	protein_coding	transmembrane protein 145 [Source:HGNC Symbol;Acc:HGNC:26912]	2.87028	2.55448e-10
ENSG00000157103	SLC6A1	protein_coding	solute carrier family 6 member 1 [Source:HGNC Symbol;Acc:HGNC:11042]	2.86416	4.41917e-20
ENSG00000116254	CHD5	protein_coding	chromodomain helicase DNA binding protein 5 [Source:HGNC Symbol;Acc:HGNC:16816]	2.86076	3.09413e-09
ENSG00000130876	SLC7A10	protein_coding	solute carrier family 7 member 10 [Source:HGNC Symbol;Acc:HGNC:11058]	2.85908	8.3508e-22
ENSG00000173890	GPR160	protein_coding	G protein-coupled receptor 160 [Source:HGNC Symbol;Acc:HGNC:23693]	2.85527	2.96556e-32
ENSG00000130751	NPAS1	protein_coding	neuronal PAS domain protein 1 [Source:HGNC Symbol;Acc:HGNC:7894]	2.85245	5.50816e-26
ENSG00000078081	LAMP3	protein_coding	lysosomal associated membrane protein 3 [Source:HGNC Symbol;Acc:HGNC:14582]	2.84992	4.5937e-23
ENSG00000140968	IRF8	protein_coding	interferon regulatory factor 8 [Source:HGNC Symbol;Acc:HGNC:5358]	2.84616	3.83602e-08
ENSG00000185664	PMEL	protein_coding	premelanosome protein [Source:HGNC Symbol;Acc:HGNC:10880]	2.84234	6.67717e-07
ENSG00000170873	MTSS1	protein_coding	MTSS I-BAR domain containing 1 [Source:HGNC Symbol;Acc:HGNC:20443]	2.83934	2.46803e-11
ENSG00000112964	GHR	protein_coding	growth hormone receptor [Source:HGNC Symbol;Acc:HGNC:4263]	2.83894	4.7685e-09
ENSG00000184254	ALDH1A3	protein_coding	aldehyde dehydrogenase 1 family member A3 [Source:HGNC Symbol;Acc:HGNC:409]	2.83195	7.89154e-06
ENSG00000115507	OTX1	protein_coding	orthodenticle homeobox 1 [Source:HGNC Symbol;Acc:HGNC:8521]	2.82446	7.68586e-19
ENSG00000111432	FZD10	protein_coding	frizzled class receptor 10 [Source:HGNC Symbol;Acc:HGNC:4039]	2.82067	6.19855e-05
ENSG00000177098	SCN4B	protein_coding	sodium voltage-gated channel beta subunit 4 [Source:HGNC Symbol;Acc:HGNC:10592]	2.81745	1.51439e-18
ENSG00000118257	NRP2	protein_coding	neuropilin 2 [Source:HGNC Symbol;Acc:HGNC:8005]	2.81345	2.6839e-05
ENSG00000188848	BEND4	protein_coding	BEN domain containing 4 [Source:HGNC Symbol;Acc:HGNC:23815]	2.8118	5.68257e-14
ENSG00000176884	GRIN1	protein_coding	glutamate ionotropic receptor NMDA type subunit 1 [Source:HGNC Symbol;Acc:HGNC:4584]	2.81179	2.40465e-05
ENSG00000052126	PLEKHA5	protein_coding	pleckstrin homology domain containing A5 [Source:HGNC Symbol;Acc:HGNC:30036]	2.79847	6.43146e-26
ENSG00000161681	SHANK1	protein_coding	SH3 and multiple ankyrin repeat domains 1 [Source:HGNC Symbol;Acc:HGNC:15474]	2.79508	4.4433e-07
ENSG00000189195	BTBD8	protein_coding	BTB domain containing 8 [Source:HGNC Symbol;Acc:HGNC:21019]	2.79468	5.07234e-11
ENSG00000149328	GLB1L2	protein_coding	galactosidase beta 1 like 2 [Source:HGNC Symbol;Acc:HGNC:25129]	2.79358	4.84596e-18
ENSG00000177181	RIMKLA	protein_coding	ribosomal modification protein rimK like family member A [Source:HGNC Symbol;Acc:HGNC:28725]	2.79265	9.02022e-13
ENSG00000167244	IGF2	protein_coding	insulin like growth factor 2 [Source:HGNC Symbol;Acc:HGNC:5466]	2.79044	1.21247e-11
ENSG00000008086	CDKL5	protein_coding	cyclin dependent kinase like 5 [Source:HGNC Symbol;Acc:HGNC:11411]	2.78332	1.33056e-19
ENSG00000121904	CSMD2	protein_coding	CUB and Sushi multiple domains 2 [Source:HGNC Symbol;Acc:HGNC:19290]	2.77852	0.000112115
ENSG00000105642	KCNN1	protein_coding	potassium calcium-activated channel subfamily N member 1 [Source:HGNC Symbol;Acc:HGNC:6290]	2.77514	5.91709e-17
ENSG00000166448	TMEM130	protein_coding	transmembrane protein 130 [Source:HGNC Symbol;Acc:HGNC:25429]	2.77164	7.49132e-07
ENSG00000081189	MEF2C	protein_coding	myocyte enhancer factor 2C [Source:HGNC Symbol;Acc:HGNC:6996]	2.76954	0.00182344
ENSG00000136574	GATA4	protein_coding	GATA binding protein 4 [Source:HGNC Symbol;Acc:HGNC:4173]	2.76807	9.83747e-05
ENSG00000139044	B4GALNT3	protein_coding	beta-1,4-N-acetyl-galactosaminyltransferase 3 [Source:HGNC Symbol;Acc:HGNC:24137]	2.76664	3.49449e-12
ENSG00000174460	ZCCHC12	protein_coding	zinc finger CCHC-type containing 12 [Source:HGNC Symbol;Acc:HGNC:27273]	2.76482	6.66481e-16
ENSG00000115423	DNAH6	protein_coding	dynein axonemal heavy chain 6 [Source:HGNC Symbol;Acc:HGNC:2951]	2.7613	3.03606e-05
ENSG00000166510	CCDC68	protein_coding	coiled-coil domain containing 68 [Source:HGNC Symbol;Acc:HGNC:24350]	2.75433	4.65291e-06
ENSG00000003137	CYP26B1	protein_coding	cytochrome P450 family 26 subfamily B member 1 [Source:HGNC Symbol;Acc:HGNC:20581]	2.75325	1.46024e-12
ENSG00000135749	PCNX2	protein_coding	pecanex 2 [Source:HGNC Symbol;Acc:HGNC:8736]	2.74564	8.36473e-25
ENSG00000076641	PAG1	protein_coding	phosphoprotein membrane anchor with glycosphingolipid microdomains 1 [Source:HGNC Symbol;Acc:HGNC:30043]	2.74391	1.57809e-08
ENSG00000117707	PROX1	protein_coding	prospero homeobox 1 [Source:HGNC Symbol;Acc:HGNC:9459]	2.7434	3.31681e-08
ENSG00000176658	MYO1D	protein_coding	myosin ID [Source:HGNC Symbol;Acc:HGNC:7598]	2.72677	8.38614e-14
ENSG00000151468	CCDC3	protein_coding	coiled-coil domain containing 3 [Source:HGNC Symbol;Acc:HGNC:23813]	2.72421	9.43251e-19
ENSG00000101098	RIMS4	protein_coding	regulating synaptic membrane exocytosis 4 [Source:HGNC Symbol;Acc:HGNC:16183]	2.72351	3.3691e-39
ENSG00000117020	AKT3	protein_coding	AKT serine/threonine kinase 3 [Source:HGNC Symbol;Acc:HGNC:393]	2.72339	6.05958e-10
ENSG00000164930	FZD6	protein_coding	frizzled class receptor 6 [Source:HGNC Symbol;Acc:HGNC:4044]	2.72083	3.19756e-17
ENSG00000188064	WNT7B	protein_coding	Wnt family member 7B [Source:HGNC Symbol;Acc:HGNC:12787]	2.71509	1.28695e-07
ENSG00000105143	SLC1A6	protein_coding	solute carrier family 1 member 6 [Source:HGNC Symbol;Acc:HGNC:10944]	2.71254	8.72631e-08
ENSG00000143603	KCNN3	protein_coding	potassium calcium-activated channel subfamily N member 3 [Source:HGNC Symbol;Acc:HGNC:6292]	2.71218	1.25172e-06
ENSG00000116544	DLGAP3	protein_coding	DLG associated protein 3 [Source:HGNC Symbol;Acc:HGNC:30368]	2.70918	6.45673e-52
ENSG00000196139	AKR1C3	protein_coding	aldo-keto reductase family 1 member C3 [Source:HGNC Symbol;Acc:HGNC:386]	2.70792	1.5505e-18
ENSG00000154065	ANKRD29	protein_coding	ankyrin repeat domain 29 [Source:HGNC Symbol;Acc:HGNC:27110]	2.70519	6.48464e-14
ENSG00000005469	CROT	protein_coding	carnitine O-octanoyltransferase [Source:HGNC Symbol;Acc:HGNC:2366]	2.70515	3.19975e-20
ENSG00000235750	KIAA0040	protein_coding	KIAA0040 [Source:HGNC Symbol;Acc:HGNC:28950]	2.69727	4.57268e-10
ENSG00000163864	NMNAT3	protein_coding	nicotinamide nucleotide adenylyltransferase 3 [Source:HGNC Symbol;Acc:HGNC:20989]	2.69603	8.32903e-14
ENSG00000134716	CYP2J2	protein_coding	cytochrome P450 family 2 subfamily J member 2 [Source:HGNC Symbol;Acc:HGNC:2634]	2.69474	2.82144e-19
ENSG00000151690	MFSD6	protein_coding	major facilitator superfamily domain containing 6 [Source:HGNC Symbol;Acc:HGNC:24711]	2.69137	1.71505e-18
ENSG00000135097	MSI1	protein_coding	musashi RNA binding protein 1 [Source:HGNC Symbol;Acc:HGNC:7330]	2.69108	2.96812e-14
ENSG00000184524	CEND1	protein_coding	cell cycle exit and neuronal differentiation 1 [Source:HGNC Symbol;Acc:HGNC:24153]	2.68934	1.40926e-40
ENSG00000071282	LMCD1	protein_coding	LIM and cysteine rich domains 1 [Source:HGNC Symbol;Acc:HGNC:6633]	2.68038	5.52242e-47
ENSG00000198597	ZNF536	protein_coding	zinc finger protein 536 [Source:HGNC Symbol;Acc:HGNC:29025]	2.67684	2.39082e-07
ENSG00000137331	IER3	protein_coding	immediate early response 3 [Source:HGNC Symbol;Acc:HGNC:5392]	2.67574	1.03082e-34
ENSG00000141750	STAC2	protein_coding	SH3 and cysteine rich domain 2 [Source:HGNC Symbol;Acc:HGNC:23990]	2.67032	3.94896e-43
ENSG00000049323	LTBP1	protein_coding	latent transforming growth factor beta binding protein 1 [Source:HGNC Symbol;Acc:HGNC:6714]	2.66901	3.13384e-11
ENSG00000131018	SYNE1	protein_coding	spectrin repeat containing nuclear envelope protein 1 [Source:HGNC Symbol;Acc:HGNC:17089]	2.66859	2.61478e-11
ENSG00000284874	AC000093.1	protein_coding	novel transcript	2.66758	1.52245e-11
ENSG00000065361	ERBB3	protein_coding	erb-b2 receptor tyrosine kinase 3 [Source:HGNC Symbol;Acc:HGNC:3431]	2.66478	9.97012e-11
ENSG00000189184	PCDH18	protein_coding	protocadherin 18 [Source:HGNC Symbol;Acc:HGNC:14268]	2.66016	0.00634151
ENSG00000151575	TEX9	protein_coding	testis expressed 9 [Source:HGNC Symbol;Acc:HGNC:29585]	2.65965	3.75836e-16
ENSG00000101210	EEF1A2	protein_coding	eukaryotic translation elongation factor 1 alpha 2 [Source:HGNC Symbol;Acc:HGNC:3192]	2.65815	4.54327e-35
ENSG00000165194	PCDH19	protein_coding	protocadherin 19 [Source:HGNC Symbol;Acc:HGNC:14270]	2.6574	7.25541e-06
ENSG00000127152	BCL11B	protein_coding	BAF chromatin remodeling complex subunit BCL11B [Source:HGNC Symbol;Acc:HGNC:13222]	2.65556	2.00293e-31
ENSG00000068615	REEP1	protein_coding	receptor accessory protein 1 [Source:HGNC Symbol;Acc:HGNC:25786]	2.65522	9.33113e-16
ENSG00000241484	ARHGAP8	protein_coding	Rho GTPase activating protein 8 [Source:HGNC Symbol;Acc:HGNC:677]	2.65457	4.22773e-05
ENSG00000089847	ANKRD24	protein_coding	ankyrin repeat domain 24 [Source:HGNC Symbol;Acc:HGNC:29424]	2.65363	1.12215e-22
ENSG00000184060	ADAP2	protein_coding	ArfGAP with dual PH domains 2 [Source:HGNC Symbol;Acc:HGNC:16487]	2.65057	4.5419e-08
ENSG00000158748	HTR6	protein_coding	5-hydroxytryptamine receptor 6 [Source:HGNC Symbol;Acc:HGNC:5301]	2.65006	4.83962e-23
ENSG00000143344	RGL1	protein_coding	ral guanine nucleotide dissociation stimulator like 1 [Source:HGNC Symbol;Acc:HGNC:30281]	2.64996	9.02845e-33
ENSG00000125848	FLRT3	protein_coding	fibronectin leucine rich transmembrane protein 3 [Source:HGNC Symbol;Acc:HGNC:3762]	2.64555	0.00010875
ENSG00000139219	COL2A1	protein_coding	collagen type II alpha 1 chain [Source:HGNC Symbol;Acc:HGNC:2200]	2.64335	3.42538e-05
ENSG00000171246	NPTX1	protein_coding	neuronal pentraxin 1 [Source:HGNC Symbol;Acc:HGNC:7952]	2.64319	6.56184e-23
ENSG00000167680	SEMA6B	protein_coding	semaphorin 6B [Source:HGNC Symbol;Acc:HGNC:10739]	2.64283	2.51762e-34
ENSG00000157734	SNX22	protein_coding	sorting nexin 22 [Source:HGNC Symbol;Acc:HGNC:16315]	2.63947	4.22077e-15
ENSG00000156076	WIF1	protein_coding	WNT inhibitory factor 1 [Source:HGNC Symbol;Acc:HGNC:18081]	2.6363	1.69968e-08
ENSG00000145703	IQGAP2	protein_coding	IQ motif containing GTPase activating protein 2 [Source:HGNC Symbol;Acc:HGNC:6111]	2.6346	0.000224389
ENSG00000141449	GREB1L	protein_coding	GREB1 like retinoic acid receptor coactivator [Source:HGNC Symbol;Acc:HGNC:31042]	2.63357	6.25178e-08
ENSG00000119547	ONECUT2	protein_coding	one cut homeobox 2 [Source:HGNC Symbol;Acc:HGNC:8139]	2.63024	5.77774e-26
ENSG00000163328	GPR155	protein_coding	G protein-coupled receptor 155 [Source:HGNC Symbol;Acc:HGNC:22951]	2.62652	8.56538e-08
ENSG00000117971	CHRNB4	protein_coding	cholinergic receptor nicotinic beta 4 subunit [Source:HGNC Symbol;Acc:HGNC:1964]	2.62604	2.35188e-10
ENSG00000186648	CARMIL3	protein_coding	capping protein regulator and myosin 1 linker 3 [Source:HGNC Symbol;Acc:HGNC:20272]	2.62305	1.0933e-12
ENSG00000153898	MCOLN2	protein_coding	mucolipin 2 [Source:HGNC Symbol;Acc:HGNC:13357]	2.62067	5.04979e-06
ENSG00000167207	NOD2	protein_coding	nucleotide binding oligomerization domain containing 2 [Source:HGNC Symbol;Acc:HGNC:5331]	2.6206	2.5819e-12
ENSG00000105088	OLFM2	protein_coding	olfactomedin 2 [Source:HGNC Symbol;Acc:HGNC:17189]	2.61774	7.86585e-50
ENSG00000104814	MAP4K1	protein_coding	mitogen-activated protein kinase kinase kinase kinase 1 [Source:HGNC Symbol;Acc:HGNC:6863]	2.61751	7.53571e-06
ENSG00000154734	ADAMTS1	protein_coding	ADAM metallopeptidase with thrombospondin type 1 motif 1 [Source:HGNC Symbol;Acc:HGNC:217]	2.61674	0.00216483
ENSG00000149564	ESAM	protein_coding	endothelial cell adhesion molecule [Source:HGNC Symbol;Acc:HGNC:17474]	2.6088	6.85531e-36
ENSG00000182389	CACNB4	protein_coding	calcium voltage-gated channel auxiliary subunit beta 4 [Source:HGNC Symbol;Acc:HGNC:1404]	2.60642	1.31437e-09
ENSG00000101265	RASSF2	protein_coding	Ras association domain family member 2 [Source:HGNC Symbol;Acc:HGNC:9883]	2.60203	7.09035e-75
ENSG00000108387	SEPTIN4	protein_coding	septin 4 [Source:HGNC Symbol;Acc:HGNC:9165]	2.59972	1.7334e-23
ENSG00000060656	PTPRU	protein_coding	protein tyrosine phosphatase receptor type U [Source:HGNC Symbol;Acc:HGNC:9683]	2.59816	1.12912e-21
ENSG00000107731	UNC5B	protein_coding	unc-5 netrin receptor B [Source:HGNC Symbol;Acc:HGNC:12568]	2.59558	3.22899e-21
ENSG00000112378	PERP	protein_coding	p53 apoptosis effector related to PMP22 [Source:HGNC Symbol;Acc:HGNC:17637]	2.59459	4.08789e-16
ENSG00000140284	SLC27A2	protein_coding	solute carrier family 27 member 2 [Source:HGNC Symbol;Acc:HGNC:10996]	2.59266	5.432e-06
ENSG00000135604	STX11	protein_coding	syntaxin 11 [Source:HGNC Symbol;Acc:HGNC:11429]	2.58647	1.01399e-12
ENSG00000144668	ITGA9	protein_coding	integrin subunit alpha 9 [Source:HGNC Symbol;Acc:HGNC:6145]	2.57797	8.51046e-07
ENSG00000171877	FRMD5	protein_coding	FERM domain containing 5 [Source:HGNC Symbol;Acc:HGNC:28214]	2.5762	7.83014e-09
ENSG00000165300	SLITRK5	protein_coding	SLIT and NTRK like family member 5 [Source:HGNC Symbol;Acc:HGNC:20295]	2.57418	3.73851e-14
ENSG00000165113	GKAP1	protein_coding	G kinase anchoring protein 1 [Source:HGNC Symbol;Acc:HGNC:17496]	2.57175	1.58624e-06
ENSG00000131773	KHDRBS3	protein_coding	KH RNA binding domain containing, signal transduction associated 3 [Source:HGNC Symbol;Acc:HGNC:18117]	2.56996	2.18045e-13
ENSG00000198729	PPP1R14C	protein_coding	protein phosphatase 1 regulatory inhibitor subunit 14C [Source:HGNC Symbol;Acc:HGNC:14952]	2.56877	4.94212e-22
ENSG00000128683	GAD1	protein_coding	glutamate decarboxylase 1 [Source:HGNC Symbol;Acc:HGNC:4092]	2.56697	2.77414e-06
ENSG00000180336	MEIOC	protein_coding	meiosis specific with coiled-coil domain [Source:HGNC Symbol;Acc:HGNC:26670]	2.56656	3.07786e-10
ENSG00000144369	FAM171B	protein_coding	family with sequence similarity 171 member B [Source:HGNC Symbol;Acc:HGNC:29412]	2.56482	1.12929e-16
ENSG00000104888	SLC17A7	protein_coding	solute carrier family 17 member 7 [Source:HGNC Symbol;Acc:HGNC:16704]	2.56481	1.85113e-85
ENSG00000147642	SYBU	protein_coding	syntabulin [Source:HGNC Symbol;Acc:HGNC:26011]	2.5619	0.00222038
ENSG00000130768	SMPDL3B	protein_coding	sphingomyelin phosphodiesterase acid like 3B [Source:HGNC Symbol;Acc:HGNC:21416]	2.55778	2.85204e-11
ENSG00000214595	EML6	protein_coding	EMAP like 6 [Source:HGNC Symbol;Acc:HGNC:35412]	2.55759	2.83949e-06
ENSG00000149557	FEZ1	protein_coding	fasciculation and elongation protein zeta 1 [Source:HGNC Symbol;Acc:HGNC:3659]	2.54761	2.11148e-34
ENSG00000163995	ABLIM2	protein_coding	actin binding LIM protein family member 2 [Source:HGNC Symbol;Acc:HGNC:19195]	2.54743	0.000474575
ENSG00000138449	SLC40A1	protein_coding	solute carrier family 40 member 1 [Source:HGNC Symbol;Acc:HGNC:10909]	2.54694	6.34731e-33
ENSG00000198910	L1CAM	protein_coding	L1 cell adhesion molecule [Source:HGNC Symbol;Acc:HGNC:6470]	2.54553	8.10586e-29
ENSG00000119698	PPP4R4	protein_coding	protein phosphatase 4 regulatory subunit 4 [Source:HGNC Symbol;Acc:HGNC:23788]	2.54125	1.48894e-18
ENSG00000101670	LIPG	protein_coding	lipase G, endothelial type [Source:HGNC Symbol;Acc:HGNC:6623]	2.53322	2.98952e-07
ENSG00000109956	B3GAT1	protein_coding	beta-1,3-glucuronyltransferase 1 [Source:HGNC Symbol;Acc:HGNC:921]	2.52824	2.45647e-27
ENSG00000090539	CHRD	protein_coding	chordin [Source:HGNC Symbol;Acc:HGNC:1949]	2.5243	0.00013607
ENSG00000111319	SCNN1A	protein_coding	sodium channel epithelial 1 subunit alpha [Source:HGNC Symbol;Acc:HGNC:10599]	2.52372	2.28612e-08
ENSG00000175264	CHST1	protein_coding	carbohydrate sulfotransferase 1 [Source:HGNC Symbol;Acc:HGNC:1969]	2.51207	1.06194e-25
ENSG00000137809	ITGA11	protein_coding	integrin subunit alpha 11 [Source:HGNC Symbol;Acc:HGNC:6136]	2.51133	0.000655664

## Sheet: MC2985 6 hours
gene_id	gene_name	gene_biotype	description	Log fold changes	p adjusted
ENSG00000180537	RNF182	protein_coding	ring finger protein 182 [Source:HGNC Symbol;Acc:HGNC:28522]	4.53407	0.00442848
ENSG00000136883	KIF12	protein_coding	kinesin family member 12 [Source:HGNC Symbol;Acc:HGNC:21495]	4.48376	0.0115926
ENSG00000263155	MYZAP	protein_coding	myocardial zonula adherens protein [Source:HGNC Symbol;Acc:HGNC:43444]	4.32162	0.011612
ENSG00000205277	MUC12	protein_coding	mucin 12, cell surface associated [Source:HGNC Symbol;Acc:HGNC:7510]	3.80955	0.000358984
ENSG00000164099	PRSS12	protein_coding	serine protease 12 [Source:HGNC Symbol;Acc:HGNC:9477]	3.67265	0.00154055
ENSG00000134709	HOOK1	protein_coding	hook microtubule tethering protein 1 [Source:HGNC Symbol;Acc:HGNC:19884]	3.44619	0.00864802
ENSG00000170703	TTLL6	protein_coding	tubulin tyrosine ligase like 6 [Source:HGNC Symbol;Acc:HGNC:26664]	2.98432	4.44811e-07
ENSG00000272419	LINC01145	transcribed_unprocessed_pseudogene	long intergenic non-protein coding RNA 1145 [Source:HGNC Symbol;Acc:HGNC:49462]	2.97215	0.0487691
ENSG00000167861	HID1	protein_coding	HID1 domain containing [Source:HGNC Symbol;Acc:HGNC:15736]	2.83204	3.04517e-06
ENSG00000183018	SPNS2	protein_coding	sphingolipid transporter 2 [Source:HGNC Symbol;Acc:HGNC:26992]	2.78567	0.0133252
ENSG00000114790	ARHGEF26	protein_coding	Rho guanine nucleotide exchange factor 26 [Source:HGNC Symbol;Acc:HGNC:24490]	2.76765	0.0327135
ENSG00000215475	SIAH3	protein_coding	siah E3 ubiquitin protein ligase family member 3 [Source:HGNC Symbol;Acc:HGNC:30553]	2.64302	0.00212733
ENSG00000159307	SCUBE1	protein_coding	signal peptide, CUB domain and EGF like domain containing 1 [Source:HGNC Symbol;Acc:HGNC:13441]	2.51933	0.00014068
ENSG00000154153	RETREG1	protein_coding	reticulophagy regulator 1 [Source:HGNC Symbol;Acc:HGNC:25964]	2.48585	0.000962284
ENSG00000164841	TMEM74	protein_coding	transmembrane protein 74 [Source:HGNC Symbol;Acc:HGNC:26409]	2.27193	6.37883e-05
ENSG00000172575	RASGRP1	protein_coding	RAS guanyl releasing protein 1 [Source:HGNC Symbol;Acc:HGNC:9878]	2.21801	0.0111334
ENSG00000129514	FOXA1	protein_coding	forkhead box A1 [Source:HGNC Symbol;Acc:HGNC:5021]	2.20506	0.000170347
ENSG00000164142	FAM160A1	protein_coding	family with sequence similarity 160 member A1 [Source:HGNC Symbol;Acc:HGNC:34237]	2.18486	0.00193919
ENSG00000141448	GATA6	protein_coding	GATA binding protein 6 [Source:HGNC Symbol;Acc:HGNC:4174]	2.1842	0.000297645
ENSG00000155367	PPM1J	protein_coding	protein phosphatase, Mg2+/Mn2+ dependent 1J [Source:HGNC Symbol;Acc:HGNC:20785]	2.14677	0.0286701
ENSG00000274588	DGKK	protein_coding	diacylglycerol kinase kappa [Source:HGNC Symbol;Acc:HGNC:32395]	2.13438	0.00908183
ENSG00000167306	MYO5B	protein_coding	myosin VB [Source:HGNC Symbol;Acc:HGNC:7603]	2.13248	0.00556091
ENSG00000092068	SLC7A8	protein_coding	solute carrier family 7 member 8 [Source:HGNC Symbol;Acc:HGNC:11066]	2.11603	0.018564
ENSG00000151491	EPS8	protein_coding	epidermal growth factor receptor pathway substrate 8 [Source:HGNC Symbol;Acc:HGNC:3420]	2.11426	3.48225e-05
ENSG00000171877	FRMD5	protein_coding	FERM domain containing 5 [Source:HGNC Symbol;Acc:HGNC:28214]	2.10892	0.000128806
ENSG00000101680	LAMA1	protein_coding	laminin subunit alpha 1 [Source:HGNC Symbol;Acc:HGNC:6481]	2.06694	0.00759093
ENSG00000118777	ABCG2	protein_coding	ATP binding cassette subfamily G member 2 (Junior blood group) [Source:HGNC Symbol;Acc:HGNC:74]	2.03226	0.024686
ENSG00000198478	SH3BGRL2	protein_coding	SH3 domain binding glutamate rich protein like 2 [Source:HGNC Symbol;Acc:HGNC:15567]	2.02381	2.67664e-12
ENSG00000213424	KRT222	protein_coding	keratin 222 [Source:HGNC Symbol;Acc:HGNC:28695]	2.02069	0.0270197
ENSG00000171954	CYP4F22	protein_coding	cytochrome P450 family 4 subfamily F member 22 [Source:HGNC Symbol;Acc:HGNC:26820]	2.01275	2.2484e-07
ENSG00000103056	SMPD3	protein_coding	sphingomyelin phosphodiesterase 3 [Source:HGNC Symbol;Acc:HGNC:14240]	2.01255	0.0412108
ENSG00000146122	DAAM2	protein_coding	dishevelled associated activator of morphogenesis 2 [Source:HGNC Symbol;Acc:HGNC:18143]	1.99584	8.83953e-05
ENSG00000119915	ELOVL3	protein_coding	ELOVL fatty acid elongase 3 [Source:HGNC Symbol;Acc:HGNC:18047]	1.99467	0.000297645
ENSG00000176723	ZNF843	protein_coding	zinc finger protein 843 [Source:HGNC Symbol;Acc:HGNC:28710]	1.96221	0.00280724
ENSG00000107485	GATA3	protein_coding	GATA binding protein 3 [Source:HGNC Symbol;Acc:HGNC:4172]	1.95418	0.000595726
ENSG00000197852	INKA2	protein_coding	inka box actin regulator 2 [Source:HGNC Symbol;Acc:HGNC:28045]	1.95073	0.00056162
ENSG00000182621	PLCB1	protein_coding	phospholipase C beta 1 [Source:HGNC Symbol;Acc:HGNC:15917]	1.94143	0.0369638
ENSG00000113196	HAND1	protein_coding	heart and neural crest derivatives expressed 1 [Source:HGNC Symbol;Acc:HGNC:4807]	1.93948	0.000228074
ENSG00000117707	PROX1	protein_coding	prospero homeobox 1 [Source:HGNC Symbol;Acc:HGNC:9459]	1.93288	0.00194083
ENSG00000162409	PRKAA2	protein_coding	protein kinase AMP-activated catalytic subunit alpha 2 [Source:HGNC Symbol;Acc:HGNC:9377]	1.93186	0.00773283
ENSG00000187672	ERC2	protein_coding	ELKS/RAB6-interacting/CAST family member 2 [Source:HGNC Symbol;Acc:HGNC:31922]	1.92828	0.000897697
ENSG00000168748	CA7	protein_coding	carbonic anhydrase 7 [Source:HGNC Symbol;Acc:HGNC:1381]	1.92362	0.019223
ENSG00000152217	SETBP1	protein_coding	SET binding protein 1 [Source:HGNC Symbol;Acc:HGNC:15573]	1.91221	0.0184677
ENSG00000071575	TRIB2	protein_coding	tribbles pseudokinase 2 [Source:HGNC Symbol;Acc:HGNC:30809]	1.91191	5.61694e-07
ENSG00000139132	FGD4	protein_coding	FYVE, RhoGEF and PH domain containing 4 [Source:HGNC Symbol;Acc:HGNC:19125]	1.88171	0.00182154
ENSG00000116667	C1orf21	protein_coding	chromosome 1 open reading frame 21 [Source:HGNC Symbol;Acc:HGNC:15494]	1.88062	0.00258462
ENSG00000139737	SLAIN1	protein_coding	SLAIN motif family member 1 [Source:HGNC Symbol;Acc:HGNC:26387]	1.87159	8.20521e-05
ENSG00000197594	ENPP1	protein_coding	ectonucleotide pyrophosphatase/phosphodiesterase 1 [Source:HGNC Symbol;Acc:HGNC:3356]	1.83994	0.000673379
ENSG00000106078	COBL	protein_coding	cordon-bleu WH2 repeat protein [Source:HGNC Symbol;Acc:HGNC:22199]	1.83532	0.00334482
ENSG00000150510	FAM124A	protein_coding	family with sequence similarity 124 member A [Source:HGNC Symbol;Acc:HGNC:26413]	1.81319	0.004108
ENSG00000204789	ZNF204P	processed_pseudogene	zinc finger protein 204, pseudogene [Source:HGNC Symbol;Acc:HGNC:12995]	1.78884	4.47247e-08
ENSG00000174599	TRAM1L1	protein_coding	translocation associated membrane protein 1 like 1 [Source:HGNC Symbol;Acc:HGNC:28371]	1.77476	0.000155607
ENSG00000188158	NHS	protein_coding	NHS actin remodeling regulator [Source:HGNC Symbol;Acc:HGNC:7820]	1.76838	0.000653429
ENSG00000169218	RSPO1	protein_coding	R-spondin 1 [Source:HGNC Symbol;Acc:HGNC:21679]	1.76439	6.37883e-05
ENSG00000167207	NOD2	protein_coding	nucleotide binding oligomerization domain containing 2 [Source:HGNC Symbol;Acc:HGNC:5331]	1.72488	0.000239768
ENSG00000163623	NKX6-1	protein_coding	NK6 homeobox 1 [Source:HGNC Symbol;Acc:HGNC:7839]	1.72277	0.0276623
ENSG00000159871	LYPD5	protein_coding	LY6/PLAUR domain containing 5 [Source:HGNC Symbol;Acc:HGNC:26397]	1.71966	0.00224635
ENSG00000177181	RIMKLA	protein_coding	ribosomal modification protein rimK like family member A [Source:HGNC Symbol;Acc:HGNC:28725]	1.70995	0.000456636
ENSG00000171450	CDK5R2	protein_coding	cyclin dependent kinase 5 regulatory subunit 2 [Source:HGNC Symbol;Acc:HGNC:1776]	1.70357	1.683e-06
ENSG00000157734	SNX22	protein_coding	sorting nexin 22 [Source:HGNC Symbol;Acc:HGNC:16315]	1.69494	4.05911e-05
ENSG00000102755	FLT1	protein_coding	fms related receptor tyrosine kinase 1 [Source:HGNC Symbol;Acc:HGNC:3763]	1.68995	0.0122377
ENSG00000159784	FAM131B	protein_coding	family with sequence similarity 131 member B [Source:HGNC Symbol;Acc:HGNC:22202]	1.68143	0.00141604
ENSG00000135604	STX11	protein_coding	syntaxin 11 [Source:HGNC Symbol;Acc:HGNC:11429]	1.66789	0.000239768
ENSG00000213626	LBH	protein_coding	LBH regulator of WNT signaling pathway [Source:HGNC Symbol;Acc:HGNC:29532]	1.66778	0.00237247
ENSG00000169860	P2RY1	protein_coding	purinergic receptor P2Y1 [Source:HGNC Symbol;Acc:HGNC:8539]	1.66151	0.0493722
ENSG00000184060	ADAP2	protein_coding	ArfGAP with dual PH domains 2 [Source:HGNC Symbol;Acc:HGNC:16487]	1.66151	0.0140721
ENSG00000129521	EGLN3	protein_coding	egl-9 family hypoxia inducible factor 3 [Source:HGNC Symbol;Acc:HGNC:14661]	1.64987	0.0264137
ENSG00000197872	CYRIA	protein_coding	CYFIP related Rac1 interactor A [Source:HGNC Symbol;Acc:HGNC:25373]	1.64678	0.0188791
ENSG00000142149	HUNK	protein_coding	hormonally up-regulated Neu-associated kinase [Source:HGNC Symbol;Acc:HGNC:13326]	1.62076	0.000859977
ENSG00000163531	NFASC	protein_coding	neurofascin [Source:HGNC Symbol;Acc:HGNC:29866]	1.618	3.03706e-10
ENSG00000170873	MTSS1	protein_coding	MTSS I-BAR domain containing 1 [Source:HGNC Symbol;Acc:HGNC:20443]	1.61449	0.00308853
ENSG00000027075	PRKCH	protein_coding	protein kinase C eta [Source:HGNC Symbol;Acc:HGNC:9403]	1.61165	0.0459708
ENSG00000151117	TMEM86A	protein_coding	transmembrane protein 86A [Source:HGNC Symbol;Acc:HGNC:26890]	1.61116	0.0295127
ENSG00000189350	TOGARAM2	protein_coding	TOG array regulator of axonemal microtubules 2 [Source:HGNC Symbol;Acc:HGNC:33715]	1.59634	0.0173513
ENSG00000206077	ZDHHC11B	protein_coding	zinc finger DHHC-type containing 11B [Source:HGNC Symbol;Acc:HGNC:32962]	1.59587	0.00354182
ENSG00000164061	BSN	protein_coding	bassoon presynaptic cytomatrix protein [Source:HGNC Symbol;Acc:HGNC:1117]	1.59001	2.68712e-11
ENSG00000100505	TRIM9	protein_coding	tripartite motif containing 9 [Source:HGNC Symbol;Acc:HGNC:16288]	1.58714	0.00176639
ENSG00000091844	RGS17	protein_coding	regulator of G protein signaling 17 [Source:HGNC Symbol;Acc:HGNC:14088]	1.58003	0.0425497
ENSG00000131018	SYNE1	protein_coding	spectrin repeat containing nuclear envelope protein 1 [Source:HGNC Symbol;Acc:HGNC:17089]	1.55435	0.00271756
ENSG00000165046	LETM2	protein_coding	leucine zipper and EF-hand containing transmembrane protein 2 [Source:HGNC Symbol;Acc:HGNC:14648]	1.55058	8.28631e-05
ENSG00000168280	KIF5C	protein_coding	kinesin family member 5C [Source:HGNC Symbol;Acc:HGNC:6325]	1.543	3.5867e-05
ENSG00000177807	KCNJ10	protein_coding	potassium inwardly rectifying channel subfamily J member 10 [Source:HGNC Symbol;Acc:HGNC:6256]	1.53897	0.000150027
ENSG00000006016	CRLF1	protein_coding	cytokine receptor like factor 1 [Source:HGNC Symbol;Acc:HGNC:2364]	1.52207	0.00254953
ENSG00000170745	KCNS3	protein_coding	potassium voltage-gated channel modifier subfamily S member 3 [Source:HGNC Symbol;Acc:HGNC:6302]	1.51541	0.000747623
ENSG00000087258	GNAO1	protein_coding	G protein subunit alpha o1 [Source:HGNC Symbol;Acc:HGNC:4389]	1.50762	3.77296e-05
ENSG00000258986	TMEM179	protein_coding	transmembrane protein 179 [Source:HGNC Symbol;Acc:HGNC:20137]	1.50728	0.0383421
ENSG00000055118	KCNH2	protein_coding	potassium voltage-gated channel subfamily H member 2 [Source:HGNC Symbol;Acc:HGNC:6251]	1.50623	0.000134475
ENSG00000155961	RAB39B	protein_coding	RAB39B, member RAS oncogene family [Source:HGNC Symbol;Acc:HGNC:16499]	1.49704	0.00019197
ENSG00000071282	LMCD1	protein_coding	LIM and cysteine rich domains 1 [Source:HGNC Symbol;Acc:HGNC:6633]	1.48901	7.34883e-12
ENSG00000160145	KALRN	protein_coding	kalirin RhoGEF kinase [Source:HGNC Symbol;Acc:HGNC:4814]	1.48636	0.00400952
ENSG00000171368	TPPP	protein_coding	tubulin polymerization promoting protein [Source:HGNC Symbol;Acc:HGNC:24164]	1.48362	3.40921e-10
ENSG00000130768	SMPDL3B	protein_coding	sphingomyelin phosphodiesterase acid like 3B [Source:HGNC Symbol;Acc:HGNC:21416]	1.48208	0.00336984
ENSG00000154065	ANKRD29	protein_coding	ankyrin repeat domain 29 [Source:HGNC Symbol;Acc:HGNC:27110]	1.47876	0.00145184
ENSG00000182359	KBTBD3	protein_coding	kelch repeat and BTB domain containing 3 [Source:HGNC Symbol;Acc:HGNC:22934]	1.47346	0.00335319
ENSG00000198807	PAX9	protein_coding	paired box 9 [Source:HGNC Symbol;Acc:HGNC:8623]	1.47308	4.62102e-06
ENSG00000198914	POU3F3	protein_coding	POU class 3 homeobox 3 [Source:HGNC Symbol;Acc:HGNC:9216]	1.4728	0.0261894
ENSG00000168779	SHOX2	protein_coding	short stature homeobox 2 [Source:HGNC Symbol;Acc:HGNC:10854]	1.46713	5.95996e-05
ENSG00000178401	DNAJC22	protein_coding	DnaJ heat shock protein family (Hsp40) member C22 [Source:HGNC Symbol;Acc:HGNC:25802]	1.45203	0.00864802
ENSG00000171817	ZNF540	protein_coding	zinc finger protein 540 [Source:HGNC Symbol;Acc:HGNC:25331]	1.44809	0.00684176
ENSG00000177464	GPR4	protein_coding	G protein-coupled receptor 4 [Source:HGNC Symbol;Acc:HGNC:4497]	1.43533	0.000915501
ENSG00000105605	CACNG7	protein_coding	calcium voltage-gated channel auxiliary subunit gamma 7 [Source:HGNC Symbol;Acc:HGNC:13626]	1.43422	0.000211333
ENSG00000115112	TFCP2L1	protein_coding	transcription factor CP2 like 1 [Source:HGNC Symbol;Acc:HGNC:17925]	1.43058	0.000164526
ENSG00000164181	ELOVL7	protein_coding	ELOVL fatty acid elongase 7 [Source:HGNC Symbol;Acc:HGNC:26292]	1.42839	0.0149563
ENSG00000184481	FOXO4	protein_coding	forkhead box O4 [Source:HGNC Symbol;Acc:HGNC:7139]	1.4246	0.0383421
ENSG00000226887	ERVMER34-1	protein_coding	endogenous retrovirus group MER34 member 1, envelope [Source:HGNC Symbol;Acc:HGNC:42970]	1.42437	0.00225539
ENSG00000243696	AC006254.1	protein_coding	novel MUSTN1-ITIH4 readthrough	1.42385	0.00833753
ENSG00000165757	JCAD	protein_coding	junctional cadherin 5 associated [Source:HGNC Symbol;Acc:HGNC:29283]	1.41909	3.34159e-07
ENSG00000151883	PARP8	protein_coding	poly(ADP-ribose) polymerase family member 8 [Source:HGNC Symbol;Acc:HGNC:26124]	1.41524	0.0309468
ENSG00000197587	DMBX1	protein_coding	diencephalon/mesencephalon homeobox 1 [Source:HGNC Symbol;Acc:HGNC:19026]	1.413	4.26749e-06
ENSG00000153982	GDPD1	protein_coding	glycerophosphodiester phosphodiesterase domain containing 1 [Source:HGNC Symbol;Acc:HGNC:20883]	1.39414	1.55657e-05
ENSG00000171992	SYNPO	protein_coding	synaptopodin [Source:HGNC Symbol;Acc:HGNC:30672]	1.39339	0.00475442
ENSG00000101445	PPP1R16B	protein_coding	protein phosphatase 1 regulatory subunit 16B [Source:HGNC Symbol;Acc:HGNC:15850]	1.39151	1.82558e-07
ENSG00000100302	RASD2	protein_coding	RASD family member 2 [Source:HGNC Symbol;Acc:HGNC:18229]	1.38879	0.0337562
ENSG00000106025	TSPAN12	protein_coding	tetraspanin 12 [Source:HGNC Symbol;Acc:HGNC:21641]	1.378	0.000525552
ENSG00000188848	BEND4	protein_coding	BEN domain containing 4 [Source:HGNC Symbol;Acc:HGNC:23815]	1.37469	0.00551147
ENSG00000126016	AMOT	protein_coding	angiomotin [Source:HGNC Symbol;Acc:HGNC:17810]	1.37229	0.00588698
ENSG00000158296	SLC13A3	protein_coding	solute carrier family 13 member 3 [Source:HGNC Symbol;Acc:HGNC:14430]	1.37112	0.00222575
ENSG00000141449	GREB1L	protein_coding	GREB1 like retinoic acid receptor coactivator [Source:HGNC Symbol;Acc:HGNC:31042]	1.3656	0.0439082
ENSG00000078053	AMPH	protein_coding	amphiphysin [Source:HGNC Symbol;Acc:HGNC:471]	1.3652	0.000999732
ENSG00000120693	SMAD9	protein_coding	SMAD family member 9 [Source:HGNC Symbol;Acc:HGNC:6774]	1.36422	0.0276623
ENSG00000188051	TMEM221	protein_coding	transmembrane protein 221 [Source:HGNC Symbol;Acc:HGNC:21943]	1.3595	0.00056162
ENSG00000111885	MAN1A1	protein_coding	mannosidase alpha class 1A member 1 [Source:HGNC Symbol;Acc:HGNC:6821]	1.35373	0.0233699
ENSG00000076826	CAMSAP3	protein_coding	calmodulin regulated spectrin associated protein family member 3 [Source:HGNC Symbol;Acc:HGNC:29307]	1.35321	5.20742e-10
ENSG00000134317	GRHL1	protein_coding	grainyhead like transcription factor 1 [Source:HGNC Symbol;Acc:HGNC:17923]	1.35144	2.35893e-05
ENSG00000248383	PCDHAC1	protein_coding	protocadherin alpha subfamily C, 1 [Source:HGNC Symbol;Acc:HGNC:8676]	1.35029	0.0177107
ENSG00000217236	SP9	protein_coding	Sp9 transcription factor [Source:HGNC Symbol;Acc:HGNC:30690]	1.34822	0.0278051
ENSG00000181291	TMEM132E	protein_coding	transmembrane protein 132E [Source:HGNC Symbol;Acc:HGNC:26991]	1.33797	0.0418114
ENSG00000188322	SBK1	protein_coding	SH3 domain binding kinase 1 [Source:HGNC Symbol;Acc:HGNC:17699]	1.33627	0.000251745
ENSG00000174130	TLR6	protein_coding	toll like receptor 6 [Source:HGNC Symbol;Acc:HGNC:16711]	1.33471	1.47063e-13
ENSG00000178695	KCTD12	protein_coding	potassium channel tetramerization domain containing 12 [Source:HGNC Symbol;Acc:HGNC:14678]	1.33333	0.000636463
ENSG00000179292	TMEM151A	protein_coding	transmembrane protein 151A [Source:HGNC Symbol;Acc:HGNC:28497]	1.33288	2.64453e-08
ENSG00000143375	CGN	protein_coding	cingulin [Source:HGNC Symbol;Acc:HGNC:17429]	1.32826	0.00014068
ENSG00000189195	BTBD8	protein_coding	BTB domain containing 8 [Source:HGNC Symbol;Acc:HGNC:21019]	1.32446	0.0273074
ENSG00000285253	AC090517.4	protein_coding	zinc finger protein 280D [Source:NCBI gene;Acc:54816]	1.31919	0.00172958
ENSG00000205683	DPF3	protein_coding	double PHD fingers 3 [Source:HGNC Symbol;Acc:HGNC:17427]	1.31472	0.0245743
ENSG00000118160	SLC8A2	protein_coding	solute carrier family 8 member A2 [Source:HGNC Symbol;Acc:HGNC:11069]	1.30389	0.0241983
ENSG00000158748	HTR6	protein_coding	5-hydroxytryptamine receptor 6 [Source:HGNC Symbol;Acc:HGNC:5301]	1.30352	0.000147447
ENSG00000108370	RGS9	protein_coding	regulator of G protein signaling 9 [Source:HGNC Symbol;Acc:HGNC:10004]	1.2955	0.000145796
ENSG00000138613	APH1B	protein_coding	aph-1 homolog B, gamma-secretase subunit [Source:HGNC Symbol;Acc:HGNC:24080]	1.29148	5.08556e-05
ENSG00000149557	FEZ1	protein_coding	fasciculation and elongation protein zeta 1 [Source:HGNC Symbol;Acc:HGNC:3659]	1.2905	5.53272e-07
ENSG00000186862	PDZD7	protein_coding	PDZ domain containing 7 [Source:HGNC Symbol;Acc:HGNC:26257]	1.28877	0.0108247
ENSG00000131773	KHDRBS3	protein_coding	KH RNA binding domain containing, signal transduction associated 3 [Source:HGNC Symbol;Acc:HGNC:18117]	1.28624	0.00610088
ENSG00000139112	GABARAPL1	protein_coding	GABA type A receptor associated protein like 1 [Source:HGNC Symbol;Acc:HGNC:4068]	1.2814	0.0389925
ENSG00000116983	HPCAL4	protein_coding	hippocalcin like 4 [Source:HGNC Symbol;Acc:HGNC:18212]	1.27373	0.00321661
ENSG00000180616	SSTR2	protein_coding	somatostatin receptor 2 [Source:HGNC Symbol;Acc:HGNC:11331]	1.27311	0.00417953
ENSG00000151575	TEX9	protein_coding	testis expressed 9 [Source:HGNC Symbol;Acc:HGNC:29585]	1.27299	0.00319096
ENSG00000127152	BCL11B	protein_coding	BAF chromatin remodeling complex subunit BCL11B [Source:HGNC Symbol;Acc:HGNC:13222]	1.25605	8.18975e-06
ENSG00000100968	NFATC4	protein_coding	nuclear factor of activated T cells 4 [Source:HGNC Symbol;Acc:HGNC:7778]	1.24949	0.0211698
ENSG00000116141	MARK1	protein_coding	microtubule affinity regulating kinase 1 [Source:HGNC Symbol;Acc:HGNC:6896]	1.24825	0.00508129
ENSG00000166821	PEX11A	protein_coding	peroxisomal biogenesis factor 11 alpha [Source:HGNC Symbol;Acc:HGNC:8852]	1.24441	0.000184237
ENSG00000179841	AKAP5	protein_coding	A-kinase anchoring protein 5 [Source:HGNC Symbol;Acc:HGNC:375]	1.24152	3.88233e-10
ENSG00000158769	F11R	protein_coding	F11 receptor [Source:HGNC Symbol;Acc:HGNC:14685]	1.23943	0.00941874
ENSG00000243244	STON1	protein_coding	stonin 1 [Source:HGNC Symbol;Acc:HGNC:17003]	1.23092	5.14088e-07
ENSG00000065357	DGKA	protein_coding	diacylglycerol kinase alpha [Source:HGNC Symbol;Acc:HGNC:2849]	1.22758	1.21455e-06
ENSG00000171488	LRRC8C	protein_coding	leucine rich repeat containing 8 VRAC subunit C [Source:HGNC Symbol;Acc:HGNC:25075]	1.22614	3.91758e-06
ENSG00000145861	C1QTNF2	protein_coding	C1q and TNF related 2 [Source:HGNC Symbol;Acc:HGNC:14325]	1.22397	0.00029291
ENSG00000167191	GPRC5B	protein_coding	G protein-coupled receptor class C group 5 member B [Source:HGNC Symbol;Acc:HGNC:13308]	1.21475	7.45216e-07
ENSG00000102934	PLLP	protein_coding	plasmolipin [Source:HGNC Symbol;Acc:HGNC:18553]	1.20106	0.00209239
ENSG00000284874	AC000093.1	protein_coding	novel transcript	1.19797	0.031546
ENSG00000214050	FBXO16	protein_coding	F-box protein 16 [Source:HGNC Symbol;Acc:HGNC:13618]	1.18903	3.27759e-06
ENSG00000110002	VWA5A	protein_coding	von Willebrand factor A domain containing 5A [Source:HGNC Symbol;Acc:HGNC:6658]	1.18539	0.0263385
ENSG00000113739	STC2	protein_coding	stanniocalcin 2 [Source:HGNC Symbol;Acc:HGNC:11374]	1.18328	0.0492343
ENSG00000104967	NOVA2	protein_coding	NOVA alternative splicing regulator 2 [Source:HGNC Symbol;Acc:HGNC:7887]	1.1724	0.0173293
ENSG00000180336	MEIOC	protein_coding	meiosis specific with coiled-coil domain [Source:HGNC Symbol;Acc:HGNC:26670]	1.16744	0.0409937
ENSG00000175264	CHST1	protein_coding	carbohydrate sulfotransferase 1 [Source:HGNC Symbol;Acc:HGNC:1969]	1.16549	0.000148864
ENSG00000171843	MLLT3	protein_coding	MLLT3 super elongation complex subunit [Source:HGNC Symbol;Acc:HGNC:7136]	1.16522	0.000170347
ENSG00000179546	HTR1D	protein_coding	5-hydroxytryptamine receptor 1D [Source:HGNC Symbol;Acc:HGNC:5289]	1.16369	0.0272684
ENSG00000115507	OTX1	protein_coding	orthodenticle homeobox 1 [Source:HGNC Symbol;Acc:HGNC:8521]	1.15746	0.00679815
[truncated: 47 more rows]

## Sheet: MC2985 24 hours
gene_id	gene_name	gene_biotype	description	Log fold changes	p adjusted
[truncated: 283 more rows]

[truncated: 2 more sheets:  TMP195 6 hours, TMP195 24 hours]
