# Supplementary material for: Transcriptomic and genomic studies classify NKL54 as a histone deacetylase inhibitor with indirect influence on MEF2-dependent transcription
Source: Nucleic Acids Res. 2022 Feb 12;50(5):2566–86. doi: 10.1093/nar/gkac081 (PMC8934631; doi:10.1093/nar/gkac081)
Supplement: gkac081_Supplemental_Files [file gkac081_supplemental_files.zip › TABLE S4.xlsx]

## Sheet: SAHA 6 hours
gene_id	gene_name	gene_biotype	description	Log fold changes	p adjusted
ENSG00000273217	AC008695.1	protein_coding	novel protein	-31.2895	1.74116e-06
ENSG00000212900	KRTAP3-2	protein_coding	keratin associated protein 3-2 [Source:HGNC Symbol;Acc:HGNC:16779]	-20.9499	2.99927e-07
ENSG00000170961	HAS2	protein_coding	hyaluronan synthase 2 [Source:HGNC Symbol;Acc:HGNC:4819]	-3.01725	1.28518e-90
ENSG00000150051	MKX	protein_coding	mohawk homeobox [Source:HGNC Symbol;Acc:HGNC:23729]	-2.71768	2.14919e-151
ENSG00000243749	TMEM35B	protein_coding	transmembrane protein 35B [Source:HGNC Symbol;Acc:HGNC:40021]	-2.59075	6.11235e-23
ENSG00000196196	HRCT1	protein_coding	histidine rich carboxyl terminus 1 [Source:HGNC Symbol;Acc:HGNC:33872]	-2.39541	1.15981e-16
ENSG00000221963	APOL6	protein_coding	apolipoprotein L6 [Source:HGNC Symbol;Acc:HGNC:14870]	-2.3539	1.21256e-79
ENSG00000178409	BEND3	protein_coding	BEN domain containing 3 [Source:HGNC Symbol;Acc:HGNC:23040]	-2.33089	7.59215e-103
ENSG00000174004	NRROS	protein_coding	negative regulator of reactive oxygen species [Source:HGNC Symbol;Acc:HGNC:24613]	-2.29217	1.76287e-13
ENSG00000173917	HOXB2	protein_coding	homeobox B2 [Source:HGNC Symbol;Acc:HGNC:5113]	-2.27127	3.40575e-72
ENSG00000122863	CHST3	protein_coding	carbohydrate sulfotransferase 3 [Source:HGNC Symbol;Acc:HGNC:1971]	-2.21936	4.55299e-124
ENSG00000183770	FOXL2	protein_coding	forkhead box L2 [Source:HGNC Symbol;Acc:HGNC:1092]	-2.21734	5.02183e-34
ENSG00000148704	VAX1	protein_coding	ventral anterior homeobox 1 [Source:HGNC Symbol;Acc:HGNC:12660]	-2.21376	2.66251e-12
ENSG00000149948	HMGA2	protein_coding	high mobility group AT-hook 2 [Source:HGNC Symbol;Acc:HGNC:5009]	-2.19512	2.94915e-80
ENSG00000140548	ZNF710	protein_coding	zinc finger protein 710 [Source:HGNC Symbol;Acc:HGNC:25352]	-2.16627	1.44728e-32
ENSG00000181472	ZBTB2	protein_coding	zinc finger and BTB domain containing 2 [Source:HGNC Symbol;Acc:HGNC:20868]	-2.16593	3.13513e-164
ENSG00000100105	PATZ1	protein_coding	POZ/BTB and AT hook containing zinc finger 1 [Source:HGNC Symbol;Acc:HGNC:13071]	-2.14343	7.70171e-57
ENSG00000205730	ITPRIPL2	protein_coding	ITPRIP like 2 [Source:HGNC Symbol;Acc:HGNC:27257]	-2.14081	1.08542e-176
ENSG00000235387	SPAAR	protein_coding	small regulatory polypeptide of amino acid response [Source:HGNC Symbol;Acc:HGNC:27244]	-2.106	9.88923e-15
ENSG00000079999	KEAP1	protein_coding	kelch like ECH associated protein 1 [Source:HGNC Symbol;Acc:HGNC:23177]	-2.09751	7.68024e-86
ENSG00000066230	SLC9A3	protein_coding	solute carrier family 9 member A3 [Source:HGNC Symbol;Acc:HGNC:11073]	-2.08248	5.21179e-34
ENSG00000146834	MEPCE	protein_coding	methylphosphate capping enzyme [Source:HGNC Symbol;Acc:HGNC:20247]	-2.07322	9.42362e-114
ENSG00000178150	ZNF114	protein_coding	zinc finger protein 114 [Source:HGNC Symbol;Acc:HGNC:12894]	-2.06806	6.21985e-22
ENSG00000114933	INO80D	protein_coding	INO80 complex subunit D [Source:HGNC Symbol;Acc:HGNC:25997]	-2.06276	2.92035e-43
ENSG00000142700	DMRTA2	protein_coding	DMRT like family A2 [Source:HGNC Symbol;Acc:HGNC:13908]	-2.06261	8.82028e-32
ENSG00000173621	LRFN4	protein_coding	leucine rich repeat and fibronectin type III domain containing 4 [Source:HGNC Symbol;Acc:HGNC:28456]	-2.05423	3.95151e-60
ENSG00000170325	PRDM10	protein_coding	PR/SET domain 10 [Source:HGNC Symbol;Acc:HGNC:13995]	-2.05212	9.78595e-32
ENSG00000122861	PLAU	protein_coding	plasminogen activator, urokinase [Source:HGNC Symbol;Acc:HGNC:9052]	-2.04377	1.63665e-82
ENSG00000225614	ZNF469	protein_coding	zinc finger protein 469 [Source:HGNC Symbol;Acc:HGNC:23216]	-2.04228	3.90003e-13
ENSG00000176022	B3GALT6	protein_coding	beta-1,3-galactosyltransferase 6 [Source:HGNC Symbol;Acc:HGNC:17978]	-2.02871	1.05813e-72
ENSG00000234602	MCIDAS	protein_coding	multiciliate differentiation and DNA synthesis associated cell cycle protein [Source:HGNC Symbol;Acc:HGNC:40050]	-2.02234	1.58942e-09
ENSG00000188895	MSL1	protein_coding	MSL complex subunit 1 [Source:HGNC Symbol;Acc:HGNC:27905]	-2.02062	1.44146e-173
ENSG00000177508	IRX3	protein_coding	iroquois homeobox 3 [Source:HGNC Symbol;Acc:HGNC:14360]	-2.0159	1.31761e-12
ENSG00000043143	JADE2	protein_coding	jade family PHD finger 2 [Source:HGNC Symbol;Acc:HGNC:22984]	-2.01507	5.04585e-28
ENSG00000247746	USP51	protein_coding	ubiquitin specific peptidase 51 [Source:HGNC Symbol;Acc:HGNC:23086]	-2.00933	5.89492e-09
ENSG00000135736	CCDC102A	protein_coding	coiled-coil domain containing 102A [Source:HGNC Symbol;Acc:HGNC:28097]	-1.99003	3.2435e-11
ENSG00000091656	ZFHX4	protein_coding	zinc finger homeobox 4 [Source:HGNC Symbol;Acc:HGNC:30939]	-1.97538	1.09699e-72
ENSG00000149639	SOGA1	protein_coding	suppressor of glucose, autophagy associated 1 [Source:HGNC Symbol;Acc:HGNC:16111]	-1.9715	6.68171e-110
ENSG00000031081	ARHGAP31	protein_coding	Rho GTPase activating protein 31 [Source:HGNC Symbol;Acc:HGNC:29216]	-1.96922	1.51868e-08
ENSG00000183691	NOG	protein_coding	noggin [Source:HGNC Symbol;Acc:HGNC:7866]	-1.94027	3.18448e-20
ENSG00000139117	CPNE8	protein_coding	copine 8 [Source:HGNC Symbol;Acc:HGNC:23498]	-1.93697	1.25269e-21
ENSG00000168874	ATOH8	protein_coding	atonal bHLH transcription factor 8 [Source:HGNC Symbol;Acc:HGNC:24126]	-1.90752	8.624e-20
ENSG00000153885	KCTD15	protein_coding	potassium channel tetramerization domain containing 15 [Source:HGNC Symbol;Acc:HGNC:23297]	-1.89674	7.91093e-23
ENSG00000108312	UBTF	protein_coding	upstream binding transcription factor [Source:HGNC Symbol;Acc:HGNC:12511]	-1.89325	8.39281e-101
ENSG00000111664	GNB3	protein_coding	G protein subunit beta 3 [Source:HGNC Symbol;Acc:HGNC:4400]	-1.88644	1.00373e-10
ENSG00000175505	CLCF1	protein_coding	cardiotrophin like cytokine factor 1 [Source:HGNC Symbol;Acc:HGNC:17412]	-1.88314	1.99846e-17
ENSG00000148384	INPP5E	protein_coding	inositol polyphosphate-5-phosphatase E [Source:HGNC Symbol;Acc:HGNC:21474]	-1.86888	5.96365e-59
ENSG00000167695	TLCD3A	protein_coding	TLC domain containing 3A [Source:HGNC Symbol;Acc:HGNC:29646]	-1.86367	5.21452e-78
ENSG00000120068	HOXB8	protein_coding	homeobox B8 [Source:HGNC Symbol;Acc:HGNC:5119]	-1.85929	1.32438e-54
ENSG00000126804	ZBTB1	protein_coding	zinc finger and BTB domain containing 1 [Source:HGNC Symbol;Acc:HGNC:20259]	-1.85562	8.29068e-39
ENSG00000178685	PARP10	protein_coding	poly(ADP-ribose) polymerase family member 10 [Source:HGNC Symbol;Acc:HGNC:25895]	-1.85515	7.2285e-29
ENSG00000285130	AL358113.1	protein_coding	novel protein	-1.85338	0.00166339
ENSG00000139718	SETD1B	protein_coding	SET domain containing 1B, histone lysine methyltransferase [Source:HGNC Symbol;Acc:HGNC:29187]	-1.85191	2.76449e-125
ENSG00000163840	DTX3L	protein_coding	deltex E3 ubiquitin ligase 3L [Source:HGNC Symbol;Acc:HGNC:30323]	-1.84821	2.67374e-98
ENSG00000104611	SH2D4A	protein_coding	SH2 domain containing 4A [Source:HGNC Symbol;Acc:HGNC:26102]	-1.84395	9.41609e-42
ENSG00000087586	AURKA	protein_coding	aurora kinase A [Source:HGNC Symbol;Acc:HGNC:11393]	-1.8439	4.00043e-135
ENSG00000119917	IFIT3	protein_coding	interferon induced protein with tetratricopeptide repeats 3 [Source:HGNC Symbol;Acc:HGNC:5411]	-1.84042	2.49447e-29
ENSG00000087448	KLHL42	protein_coding	kelch like family member 42 [Source:HGNC Symbol;Acc:HGNC:29252]	-1.83881	3.01123e-30
ENSG00000158234	FAIM	protein_coding	Fas apoptotic inhibitory molecule [Source:HGNC Symbol;Acc:HGNC:18703]	-1.83676	3.96565e-11
ENSG00000177946	CENPBD1	protein_coding	CENPB DNA-binding domain containing 1 [Source:HGNC Symbol;Acc:HGNC:28272]	-1.83548	1.30778e-16
ENSG00000170579	DLGAP1	protein_coding	DLG associated protein 1 [Source:HGNC Symbol;Acc:HGNC:2905]	-1.82133	7.30842e-17
ENSG00000181027	FKRP	protein_coding	fukutin related protein [Source:HGNC Symbol;Acc:HGNC:17997]	-1.81943	3.27738e-14
ENSG00000179922	ZNF784	protein_coding	zinc finger protein 784 [Source:HGNC Symbol;Acc:HGNC:33111]	-1.81264	1.44593e-10
ENSG00000101115	SALL4	protein_coding	spalt like transcription factor 4 [Source:HGNC Symbol;Acc:HGNC:15924]	-1.79985	1.95287e-09
ENSG00000255073	ZFP91-CNTF	protein_coding	ZFP91-CNTF readthrough (NMD candidate) [Source:HGNC Symbol;Acc:HGNC:33441]	-1.79379	6.39149e-09
ENSG00000125843	AP5S1	protein_coding	adaptor related protein complex 5 subunit sigma 1 [Source:HGNC Symbol;Acc:HGNC:15875]	-1.77895	2.0167e-37
ENSG00000132530	XAF1	protein_coding	XIAP associated factor 1 [Source:HGNC Symbol;Acc:HGNC:30932]	-1.7768	1.50491e-15
ENSG00000132773	TOE1	protein_coding	target of EGR1, exonuclease [Source:HGNC Symbol;Acc:HGNC:15954]	-1.77468	2.98294e-50
ENSG00000111186	WNT5B	protein_coding	Wnt family member 5B [Source:HGNC Symbol;Acc:HGNC:16265]	-1.77127	1.31423e-14
ENSG00000078177	N4BP2	protein_coding	NEDD4 binding protein 2 [Source:HGNC Symbol;Acc:HGNC:29851]	-1.75555	5.47889e-14
ENSG00000005981	ASB4	protein_coding	ankyrin repeat and SOCS box containing 4 [Source:HGNC Symbol;Acc:HGNC:16009]	-1.75413	3.63065e-05
ENSG00000164867	NOS3	protein_coding	nitric oxide synthase 3 [Source:HGNC Symbol;Acc:HGNC:7876]	-1.74838	0.00149074
ENSG00000171169	NAIF1	protein_coding	nuclear apoptosis inducing factor 1 [Source:HGNC Symbol;Acc:HGNC:25446]	-1.74053	6.00048e-10
ENSG00000102390	PBDC1	protein_coding	polysaccharide biosynthesis domain containing 1 [Source:HGNC Symbol;Acc:HGNC:28790]	-1.73345	1.04782e-55
ENSG00000169306	IL1RAPL1	protein_coding	interleukin 1 receptor accessory protein like 1 [Source:HGNC Symbol;Acc:HGNC:5996]	-1.73332	4.22886e-08
ENSG00000184371	CSF1	protein_coding	colony stimulating factor 1 [Source:HGNC Symbol;Acc:HGNC:2432]	-1.73217	2.7314e-30
ENSG00000177042	TMEM80	protein_coding	transmembrane protein 80 [Source:HGNC Symbol;Acc:HGNC:27453]	-1.72841	3.05407e-40
ENSG00000171163	ZNF692	protein_coding	zinc finger protein 692 [Source:HGNC Symbol;Acc:HGNC:26049]	-1.71888	1.14738e-41
ENSG00000155011	DKK2	protein_coding	dickkopf WNT signaling pathway inhibitor 2 [Source:HGNC Symbol;Acc:HGNC:2892]	-1.71672	4.85382e-11
ENSG00000132669	RIN2	protein_coding	Ras and Rab interactor 2 [Source:HGNC Symbol;Acc:HGNC:18750]	-1.71387	1.45269e-17
ENSG00000170677	SOCS6	protein_coding	suppressor of cytokine signaling 6 [Source:HGNC Symbol;Acc:HGNC:16833]	-1.70264	3.52091e-49
ENSG00000019485	PRDM11	protein_coding	PR/SET domain 11 [Source:HGNC Symbol;Acc:HGNC:13996]	-1.69894	3.54841e-27
ENSG00000003402	CFLAR	protein_coding	CASP8 and FADD like apoptosis regulator [Source:HGNC Symbol;Acc:HGNC:1876]	-1.69758	2.49469e-27
ENSG00000204209	DAXX	protein_coding	death domain associated protein [Source:HGNC Symbol;Acc:HGNC:2681]	-1.69111	0.00857701
ENSG00000197724	PHF2	protein_coding	PHD finger protein 2 [Source:HGNC Symbol;Acc:HGNC:8920]	-1.69065	1.51848e-80
ENSG00000155666	KDM8	protein_coding	lysine demethylase 8 [Source:HGNC Symbol;Acc:HGNC:25840]	-1.68835	5.49261e-06
ENSG00000090975	PITPNM2	protein_coding	phosphatidylinositol transfer protein membrane associated 2 [Source:HGNC Symbol;Acc:HGNC:21044]	-1.68692	6.51323e-07
ENSG00000078098	FAP	protein_coding	fibroblast activation protein alpha [Source:HGNC Symbol;Acc:HGNC:3590]	-1.68379	1.11923e-11
ENSG00000198205	ZXDA	protein_coding	zinc finger X-linked duplicated A [Source:HGNC Symbol;Acc:HGNC:13198]	-1.67748	1.32923e-15
ENSG00000156853	ZNF689	protein_coding	zinc finger protein 689 [Source:HGNC Symbol;Acc:HGNC:25173]	-1.67326	1.98943e-17
ENSG00000132128	LRRC41	protein_coding	leucine rich repeat containing 41 [Source:HGNC Symbol;Acc:HGNC:16917]	-1.67267	3.01553e-83
ENSG00000112414	ADGRG6	protein_coding	adhesion G protein-coupled receptor G6 [Source:HGNC Symbol;Acc:HGNC:13841]	-1.6719	8.15741e-56
ENSG00000141956	PRDM15	protein_coding	PR/SET domain 15 [Source:HGNC Symbol;Acc:HGNC:13999]	-1.67087	1.04171e-09
ENSG00000074657	ZNF532	protein_coding	zinc finger protein 532 [Source:HGNC Symbol;Acc:HGNC:30940]	-1.66866	1.63038e-25
ENSG00000247315	ZCCHC3	protein_coding	zinc finger CCHC-type containing 3 [Source:HGNC Symbol;Acc:HGNC:16230]	-1.66765	1.07867e-87
ENSG00000168404	MLKL	protein_coding	mixed lineage kinase domain like pseudokinase [Source:HGNC Symbol;Acc:HGNC:26617]	-1.66408	2.44973e-33
ENSG00000146858	ZC3HAV1L	protein_coding	zinc finger CCCH-type containing, antiviral 1 like [Source:HGNC Symbol;Acc:HGNC:22423]	-1.66351	1.10183e-35
ENSG00000101040	ZMYND8	protein_coding	zinc finger MYND-type containing 8 [Source:HGNC Symbol;Acc:HGNC:9397]	-1.66113	2.81161e-67
ENSG00000104998	IL27RA	protein_coding	interleukin 27 receptor subunit alpha [Source:HGNC Symbol;Acc:HGNC:17290]	-1.66075	3.69285e-26
ENSG00000096070	BRPF3	protein_coding	bromodomain and PHD finger containing 3 [Source:HGNC Symbol;Acc:HGNC:14256]	-1.65587	3.53271e-38
ENSG00000147316	MCPH1	protein_coding	microcephalin 1 [Source:HGNC Symbol;Acc:HGNC:6954]	-1.65122	1.94207e-41
ENSG00000140682	TGFB1I1	protein_coding	transforming growth factor beta 1 induced transcript 1 [Source:HGNC Symbol;Acc:HGNC:11767]	-1.6444	1.17567e-29
ENSG00000166401	SERPINB8	protein_coding	serpin family B member 8 [Source:HGNC Symbol;Acc:HGNC:8952]	-1.64408	7.63185e-16
ENSG00000144504	ANKMY1	protein_coding	ankyrin repeat and MYND domain containing 1 [Source:HGNC Symbol;Acc:HGNC:20987]	-1.64207	2.54919e-13
ENSG00000164035	EMCN	protein_coding	endomucin [Source:HGNC Symbol;Acc:HGNC:16041]	-1.63848	1.45012e-19
ENSG00000105137	SYDE1	protein_coding	synapse defective Rho GTPase homolog 1 [Source:HGNC Symbol;Acc:HGNC:25824]	-1.63224	1.2555e-35
ENSG00000112624	BICRAL	protein_coding	BRD4 interacting chromatin remodeling complex associated protein like [Source:HGNC Symbol;Acc:HGNC:21111]	-1.63037	1.69871e-46
ENSG00000140691	ARMC5	protein_coding	armadillo repeat containing 5 [Source:HGNC Symbol;Acc:HGNC:25781]	-1.62309	5.50014e-08
ENSG00000026103	FAS	protein_coding	Fas cell surface death receptor [Source:HGNC Symbol;Acc:HGNC:11920]	-1.62046	2.58706e-34
ENSG00000005889	ZFX	protein_coding	zinc finger protein X-linked [Source:HGNC Symbol;Acc:HGNC:12869]	-1.61695	3.34606e-25
ENSG00000203666	EFCAB2	protein_coding	EF-hand calcium binding domain 2 [Source:HGNC Symbol;Acc:HGNC:28166]	-1.61434	5.42017e-08
ENSG00000168569	TMEM223	protein_coding	transmembrane protein 223 [Source:HGNC Symbol;Acc:HGNC:28464]	-1.61355	2.78999e-38
ENSG00000101126	ADNP	protein_coding	activity dependent neuroprotector homeobox [Source:HGNC Symbol;Acc:HGNC:15766]	-1.61061	6.3201e-68
ENSG00000221869	CEBPD	protein_coding	CCAAT enhancer binding protein delta [Source:HGNC Symbol;Acc:HGNC:1835]	-1.60904	5.50526e-11
ENSG00000137936	BCAR3	protein_coding	BCAR3 adaptor protein, NSP family member [Source:HGNC Symbol;Acc:HGNC:973]	-1.6088	3.66104e-61
ENSG00000257122	RRN3P3	transcribed_unprocessed_pseudogene	RRN3 pseudogene 3 [Source:HGNC Symbol;Acc:HGNC:37620]	-1.60739	7.71731e-05
ENSG00000113448	PDE4D	protein_coding	phosphodiesterase 4D [Source:HGNC Symbol;Acc:HGNC:8783]	-1.60681	9.88556e-74
ENSG00000116815	CD58	protein_coding	CD58 molecule [Source:HGNC Symbol;Acc:HGNC:1688]	-1.606	3.09607e-20
ENSG00000237172	B3GNT9	protein_coding	UDP-GlcNAc:betaGal beta-1,3-N-acetylglucosaminyltransferase 9 [Source:HGNC Symbol;Acc:HGNC:28714]	-1.6018	3.4645e-66
ENSG00000169410	PTPN9	protein_coding	protein tyrosine phosphatase non-receptor type 9 [Source:HGNC Symbol;Acc:HGNC:9661]	-1.59237	2.37831e-61
ENSG00000253304	TMEM200B	protein_coding	transmembrane protein 200B [Source:HGNC Symbol;Acc:HGNC:33785]	-1.58916	4.41341e-16
ENSG00000184271	POU6F1	protein_coding	POU class 6 homeobox 1 [Source:HGNC Symbol;Acc:HGNC:9224]	-1.58821	0.000762001
ENSG00000132749	TESMIN	protein_coding	testis expressed metallothionein like protein [Source:HGNC Symbol;Acc:HGNC:7446]	-1.58764	1.97077e-17
ENSG00000112701	SENP6	protein_coding	SUMO specific peptidase 6 [Source:HGNC Symbol;Acc:HGNC:20944]	-1.58277	1.18351e-48
ENSG00000173209	AHSA2P	transcribed_unitary_pseudogene	activator of HSP90 ATPase homolog 2, pseudogene [Source:HGNC Symbol;Acc:HGNC:20437]	-1.57196	2.7604e-14
ENSG00000138675	FGF5	protein_coding	fibroblast growth factor 5 [Source:HGNC Symbol;Acc:HGNC:3683]	-1.57002	7.77791e-20
ENSG00000153914	SREK1	protein_coding	splicing regulatory glutamic acid and lysine rich protein 1 [Source:HGNC Symbol;Acc:HGNC:17882]	-1.56849	4.52555e-51
ENSG00000104783	KCNN4	protein_coding	potassium calcium-activated channel subfamily N member 4 [Source:HGNC Symbol;Acc:HGNC:6293]	-1.56649	2.58224e-07
ENSG00000156650	KAT6B	protein_coding	lysine acetyltransferase 6B [Source:HGNC Symbol;Acc:HGNC:17582]	-1.56647	4.81155e-21
ENSG00000142185	TRPM2	protein_coding	transient receptor potential cation channel subfamily M member 2 [Source:HGNC Symbol;Acc:HGNC:12339]	-1.5643	3.12002e-10
ENSG00000277117	FP565260.3	protein_coding	ICOS ligand [Source:NCBI gene;Acc:102723996]	-1.55832	1.15282e-09
ENSG00000196453	ZNF777	protein_coding	zinc finger protein 777 [Source:HGNC Symbol;Acc:HGNC:22213]	-1.55731	4.79911e-51
ENSG00000184937	WT1	protein_coding	WT1 transcription factor [Source:HGNC Symbol;Acc:HGNC:12796]	-1.55663	1.72208e-09
ENSG00000055130	CUL1	protein_coding	cullin 1 [Source:HGNC Symbol;Acc:HGNC:2551]	-1.55183	8.71031e-154
ENSG00000135999	EPC2	protein_coding	enhancer of polycomb homolog 2 [Source:HGNC Symbol;Acc:HGNC:24543]	-1.54495	2.79743e-38
ENSG00000163935	SFMBT1	protein_coding	Scm like with four mbt domains 1 [Source:HGNC Symbol;Acc:HGNC:20255]	-1.5449	4.12343e-26
ENSG00000148840	PPRC1	protein_coding	PPARG related coactivator 1 [Source:HGNC Symbol;Acc:HGNC:30025]	-1.54308	1.05978e-136
ENSG00000204516	MICB	protein_coding	MHC class I polypeptide-related sequence B [Source:HGNC Symbol;Acc:HGNC:7091]	-1.54126	0.0142711
ENSG00000048052	HDAC9	protein_coding	histone deacetylase 9 [Source:HGNC Symbol;Acc:HGNC:14065]	-1.52256	1.28395e-42
ENSG00000184292	TACSTD2	protein_coding	tumor associated calcium signal transducer 2 [Source:HGNC Symbol;Acc:HGNC:11530]	-1.52008	5.58345e-08
ENSG00000162623	TYW3	protein_coding	tRNA-yW synthesizing protein 3 homolog [Source:HGNC Symbol;Acc:HGNC:24757]	-1.51746	4.73546e-47
ENSG00000024526	DEPDC1	protein_coding	DEP domain containing 1 [Source:HGNC Symbol;Acc:HGNC:22949]	-1.51555	4.56435e-32
ENSG00000161558	TMEM143	protein_coding	transmembrane protein 143 [Source:HGNC Symbol;Acc:HGNC:25603]	-1.51184	5.33055e-07
ENSG00000178919	FOXE1	protein_coding	forkhead box E1 [Source:HGNC Symbol;Acc:HGNC:3806]	-1.50572	0.000332824
ENSG00000140835	CHST4	protein_coding	carbohydrate sulfotransferase 4 [Source:HGNC Symbol;Acc:HGNC:1972]	-1.50482	1.39669e-30
ENSG00000106100	NOD1	protein_coding	nucleotide binding oligomerization domain containing 1 [Source:HGNC Symbol;Acc:HGNC:16390]	-1.49361	1.00724e-11
ENSG00000185551	NR2F2	protein_coding	nuclear receptor subfamily 2 group F member 2 [Source:HGNC Symbol;Acc:HGNC:7976]	-1.49297	2.99599e-30
ENSG00000036549	AC118549.1	protein_coding	zinc finger ZZ-type containing 3 [Source:NCBI gene;Acc:26009]	-1.48853	8.85937e-33
ENSG00000137135	ARHGEF39	protein_coding	Rho guanine nucleotide exchange factor 39 [Source:HGNC Symbol;Acc:HGNC:25909]	-1.48603	2.81332e-19
ENSG00000101945	SUV39H1	protein_coding	suppressor of variegation 3-9 homolog 1 [Source:HGNC Symbol;Acc:HGNC:11479]	-1.48584	2.88079e-30
ENSG00000056972	TRAF3IP2	protein_coding	TRAF3 interacting protein 2 [Source:HGNC Symbol;Acc:HGNC:1343]	-1.48399	8.17515e-09
ENSG00000149289	ZC3H12C	protein_coding	zinc finger CCCH-type containing 12C [Source:HGNC Symbol;Acc:HGNC:29362]	-1.47972	3.67332e-18
ENSG00000139131	YARS2	protein_coding	tyrosyl-tRNA synthetase 2 [Source:HGNC Symbol;Acc:HGNC:24249]	-1.47956	1.4378e-11
ENSG00000160703	NLRX1	protein_coding	NLR family member X1 [Source:HGNC Symbol;Acc:HGNC:29890]	-1.47751	4.97866e-08
ENSG00000117226	GBP3	protein_coding	guanylate binding protein 3 [Source:HGNC Symbol;Acc:HGNC:4184]	-1.47017	1.37112e-08
ENSG00000158882	TOMM40L	protein_coding	translocase of outer mitochondrial membrane 40 like [Source:HGNC Symbol;Acc:HGNC:25756]	-1.46931	3.72855e-29
ENSG00000125741	OPA3	protein_coding	outer mitochondrial membrane lipid metabolism regulator OPA3 [Source:HGNC Symbol;Acc:HGNC:8142]	-1.46776	1.08502e-20
ENSG00000137959	IFI44L	protein_coding	interferon induced protein 44 like [Source:HGNC Symbol;Acc:HGNC:17817]	-1.4642	1.0612e-07
ENSG00000186684	CYP27C1	protein_coding	cytochrome P450 family 27 subfamily C member 1 [Source:HGNC Symbol;Acc:HGNC:33480]	-1.46262	7.79269e-09
ENSG00000136205	TNS3	protein_coding	tensin 3 [Source:HGNC Symbol;Acc:HGNC:21616]	-1.45929	5.36954e-19
ENSG00000100425	BRD1	protein_coding	bromodomain containing 1 [Source:HGNC Symbol;Acc:HGNC:1102]	-1.45874	3.19779e-15
ENSG00000158301	GPRASP2	protein_coding	G protein-coupled receptor associated sorting protein 2 [Source:HGNC Symbol;Acc:HGNC:25169]	-1.45428	2.63924e-17
ENSG00000182749	PAQR7	protein_coding	progestin and adipoQ receptor family member 7 [Source:HGNC Symbol;Acc:HGNC:23146]	-1.45042	1.27443e-37
ENSG00000162650	ATXN7L2	protein_coding	ataxin 7 like 2 [Source:HGNC Symbol;Acc:HGNC:28713]	-1.44991	3.04083e-18
ENSG00000163064	EN1	protein_coding	engrailed homeobox 1 [Source:HGNC Symbol;Acc:HGNC:3342]	-1.44196	2.2118e-06
ENSG00000109320	NFKB1	protein_coding	nuclear factor kappa B subunit 1 [Source:HGNC Symbol;Acc:HGNC:7794]	-1.44018	2.05003e-20
ENSG00000128594	LRRC4	protein_coding	leucine rich repeat containing 4 [Source:HGNC Symbol;Acc:HGNC:15586]	-1.43958	0.00956387
ENSG00000120949	TNFRSF8	protein_coding	TNF receptor superfamily member 8 [Source:HGNC Symbol;Acc:HGNC:11923]	-1.43625	0.000900555
ENSG00000120833	SOCS2	protein_coding	suppressor of cytokine signaling 2 [Source:HGNC Symbol;Acc:HGNC:19382]	-1.43573	1.75236e-10
ENSG00000127995	CASD1	protein_coding	CAS1 domain containing 1 [Source:HGNC Symbol;Acc:HGNC:16014]	-1.43243	2.37344e-10
ENSG00000166250	CLMP	protein_coding	CXADR like membrane protein [Source:HGNC Symbol;Acc:HGNC:24039]	-1.43156	6.46357e-05
ENSG00000166275	BORCS7	protein_coding	BLOC-1 related complex subunit 7 [Source:HGNC Symbol;Acc:HGNC:23516]	-1.43059	0.000320565
ENSG00000110852	CLEC2B	protein_coding	C-type lectin domain family 2 member B [Source:HGNC Symbol;Acc:HGNC:2053]	-1.42869	1.72358e-12
ENSG00000196569	LAMA2	protein_coding	laminin subunit alpha 2 [Source:HGNC Symbol;Acc:HGNC:6482]	-1.4249	8.25467e-07
ENSG00000100288	CHKB	protein_coding	choline kinase beta [Source:HGNC Symbol;Acc:HGNC:1938]	-1.42483	2.34337e-17
ENSG00000146963	LUC7L2	protein_coding	LUC7 like 2, pre-mRNA splicing factor [Source:HGNC Symbol;Acc:HGNC:21608]	-1.42457	5.3013e-117
ENSG00000105127	AKAP8	protein_coding	A-kinase anchoring protein 8 [Source:HGNC Symbol;Acc:HGNC:378]	-1.42213	1.43976e-22
ENSG00000181481	RNF135	protein_coding	ring finger protein 135 [Source:HGNC Symbol;Acc:HGNC:21158]	-1.41731	4.96917e-16
ENSG00000130749	ZC3H4	protein_coding	zinc finger CCCH-type containing 4 [Source:HGNC Symbol;Acc:HGNC:17808]	-1.41714	7.58345e-32
ENSG00000154040	CABYR	protein_coding	calcium binding tyrosine phosphorylation regulated [Source:HGNC Symbol;Acc:HGNC:15569]	-1.41617	3.62215e-18
ENSG00000138496	PARP9	protein_coding	poly(ADP-ribose) polymerase family member 9 [Source:HGNC Symbol;Acc:HGNC:24118]	-1.40985	2.86225e-50
ENSG00000141569	TRIM65	protein_coding	tripartite motif containing 65 [Source:HGNC Symbol;Acc:HGNC:27316]	-1.40142	1.14742e-11
ENSG00000116157	GPX7	protein_coding	glutathione peroxidase 7 [Source:HGNC Symbol;Acc:HGNC:4559]	-1.40135	9.87622e-09
ENSG00000138172	CALHM2	protein_coding	calcium homeostasis modulator family member 2 [Source:HGNC Symbol;Acc:HGNC:23493]	-1.39977	1.12042e-15
ENSG00000141994	DUS3L	protein_coding	dihydrouridine synthase 3 like [Source:HGNC Symbol;Acc:HGNC:26920]	-1.39279	7.37114e-08
ENSG00000066827	ZFAT	protein_coding	zinc finger and AT-hook domain containing [Source:HGNC Symbol;Acc:HGNC:19899]	-1.38633	8.1489e-19
ENSG00000157193	LRP8	protein_coding	LDL receptor related protein 8 [Source:HGNC Symbol;Acc:HGNC:6700]	-1.38442	2.50181e-23
ENSG00000187187	ZNF546	protein_coding	zinc finger protein 546 [Source:HGNC Symbol;Acc:HGNC:28671]	-1.37942	0.000638855
ENSG00000173193	PARP14	protein_coding	poly(ADP-ribose) polymerase family member 14 [Source:HGNC Symbol;Acc:HGNC:29232]	-1.37861	8.94662e-26
ENSG00000145431	PDGFC	protein_coding	platelet derived growth factor C [Source:HGNC Symbol;Acc:HGNC:8801]	-1.37498	2.802e-53
ENSG00000181873	IBA57	protein_coding	iron-sulfur cluster assembly factor IBA57 [Source:HGNC Symbol;Acc:HGNC:27302]	-1.37419	2.37603e-26
ENSG00000266086	AC015813.2	protein_coding	novel transcript	-1.37274	3.1826e-10
ENSG00000172936	MYD88	protein_coding	MYD88 innate immune signal transduction adaptor [Source:HGNC Symbol;Acc:HGNC:7562]	-1.37273	2.16236e-58
ENSG00000262664	OVCA2	protein_coding	OVCA2 serine hydrolase domain containing [Source:HGNC Symbol;Acc:HGNC:24203]	-1.3727	7.96693e-46
ENSG00000146054	TRIM7	protein_coding	tripartite motif containing 7 [Source:HGNC Symbol;Acc:HGNC:16278]	-1.37248	1.68645e-15
ENSG00000138061	CYP1B1	protein_coding	cytochrome P450 family 1 subfamily B member 1 [Source:HGNC Symbol;Acc:HGNC:2597]	-1.36819	2.77769e-13
ENSG00000140939	NOL3	protein_coding	nucleolar protein 3 [Source:HGNC Symbol;Acc:HGNC:7869]	-1.36387	7.87927e-19
ENSG00000126561	STAT5A	protein_coding	signal transducer and activator of transcription 5A [Source:HGNC Symbol;Acc:HGNC:11366]	-1.36335	3.16311e-11
ENSG00000167774	AC010323.1	protein_coding	novel transcript	-1.36228	0.047883
ENSG00000143418	CERS2	protein_coding	ceramide synthase 2 [Source:HGNC Symbol;Acc:HGNC:14076]	-1.36139	1.76023e-135
ENSG00000196968	FUT11	protein_coding	fucosyltransferase 11 [Source:HGNC Symbol;Acc:HGNC:19233]	-1.361	1.47328e-64
ENSG00000137273	FOXF2	protein_coding	forkhead box F2 [Source:HGNC Symbol;Acc:HGNC:3810]	-1.36073	7.01486e-09
ENSG00000162614	NEXN	protein_coding	nexilin F-actin binding protein [Source:HGNC Symbol;Acc:HGNC:29557]	-1.36049	0.000122351
ENSG00000182310	SPACA6	protein_coding	sperm acrosome associated 6 [Source:HGNC Symbol;Acc:HGNC:27113]	-1.35873	3.38602e-05
ENSG00000214425	LRRC37A4P	transcribed_unprocessed_pseudogene	leucine rich repeat containing 37 member A4, pseudogene [Source:HGNC Symbol;Acc:HGNC:25479]	-1.3587	3.60401e-42
ENSG00000133466	C1QTNF6	protein_coding	C1q and TNF related 6 [Source:HGNC Symbol;Acc:HGNC:14343]	-1.3584	2.11775e-16
ENSG00000197971	MBP	protein_coding	myelin basic protein [Source:HGNC Symbol;Acc:HGNC:6925]	-1.35509	1.90999e-08
ENSG00000142409	ZNF787	protein_coding	zinc finger protein 787 [Source:HGNC Symbol;Acc:HGNC:26998]	-1.35471	4.51303e-41
ENSG00000223959	AFG3L1P	transcribed_unitary_pseudogene	AFG3 like matrix AAA peptidase subunit 1, pseudogene [Source:HGNC Symbol;Acc:HGNC:314]	-1.35398	1.13111e-16
ENSG00000175592	FOSL1	protein_coding	FOS like 1, AP-1 transcription factor subunit [Source:HGNC Symbol;Acc:HGNC:13718]	-1.35369	2.39308e-15
ENSG00000143157	POGK	protein_coding	pogo transposable element derived with KRAB domain [Source:HGNC Symbol;Acc:HGNC:18800]	-1.35242	2.49275e-109
ENSG00000204767	INSYN2B	protein_coding	inhibitory synaptic factor family member 2B [Source:HGNC Symbol;Acc:HGNC:37271]	-1.34911	3.34303e-05
ENSG00000169136	ATF5	protein_coding	activating transcription factor 5 [Source:HGNC Symbol;Acc:HGNC:790]	-1.34898	7.67496e-42
ENSG00000110066	KMT5B	protein_coding	lysine methyltransferase 5B [Source:HGNC Symbol;Acc:HGNC:24283]	-1.34634	1.48083e-43
ENSG00000164050	PLXNB1	protein_coding	plexin B1 [Source:HGNC Symbol;Acc:HGNC:9103]	-1.34495	0.000235635
ENSG00000173638	SLC19A1	protein_coding	solute carrier family 19 member 1 [Source:HGNC Symbol;Acc:HGNC:10937]	-1.34455	2.80246e-22
ENSG00000165671	NSD1	protein_coding	nuclear receptor binding SET domain protein 1 [Source:HGNC Symbol;Acc:HGNC:14234]	-1.33697	5.15629e-45
ENSG00000130810	PPAN	protein_coding	peter pan homolog [Source:HGNC Symbol;Acc:HGNC:9227]	-1.33598	3.2175e-14
ENSG00000279170	TSTD3	protein_coding	thiosulfate sulfurtransferase like domain containing 3 [Source:HGNC Symbol;Acc:HGNC:40910]	-1.33584	0.000183766
ENSG00000168758	SEMA4C	protein_coding	semaphorin 4C [Source:HGNC Symbol;Acc:HGNC:10731]	-1.33442	6.08109e-20
ENSG00000139618	BRCA2	protein_coding	BRCA2 DNA repair associated [Source:HGNC Symbol;Acc:HGNC:1101]	-1.33316	0.00027691
ENSG00000187824	TMEM220	protein_coding	transmembrane protein 220 [Source:HGNC Symbol;Acc:HGNC:33757]	-1.33155	0.00529952
ENSG00000180447	GAS1	protein_coding	growth arrest specific 1 [Source:HGNC Symbol;Acc:HGNC:4165]	-1.32547	2.03403e-13
ENSG00000132570	PCBD2	protein_coding	pterin-4 alpha-carbinolamine dehydratase 2 [Source:HGNC Symbol;Acc:HGNC:24474]	-1.32398	2.2012e-06
ENSG00000189079	ARID2	protein_coding	AT-rich interaction domain 2 [Source:HGNC Symbol;Acc:HGNC:18037]	-1.32147	2.67154e-61
ENSG00000108557	RAI1	protein_coding	retinoic acid induced 1 [Source:HGNC Symbol;Acc:HGNC:9834]	-1.31896	2.12437e-30
ENSG00000136504	KAT7	protein_coding	lysine acetyltransferase 7 [Source:HGNC Symbol;Acc:HGNC:17016]	-1.31892	1.07648e-57
ENSG00000091640	SPAG7	protein_coding	sperm associated antigen 7 [Source:HGNC Symbol;Acc:HGNC:11216]	-1.31812	1.75045e-20
ENSG00000104691	UBXN8	protein_coding	UBX domain protein 8 [Source:HGNC Symbol;Acc:HGNC:30307]	-1.31738	6.09983e-15
ENSG00000155545	MIER3	protein_coding	MIER family member 3 [Source:HGNC Symbol;Acc:HGNC:26678]	-1.31657	1.64503e-45
ENSG00000166851	PLK1	protein_coding	polo like kinase 1 [Source:HGNC Symbol;Acc:HGNC:9077]	-1.31633	5.77056e-70
ENSG00000186787	SPIN2B	protein_coding	spindlin family member 2B [Source:HGNC Symbol;Acc:HGNC:33147]	-1.30944	5.76727e-06
ENSG00000155254	MARVELD1	protein_coding	MARVEL domain containing 1 [Source:HGNC Symbol;Acc:HGNC:28674]	-1.30899	3.80758e-24
ENSG00000173349	SFT2D3	protein_coding	SFT2 domain containing 3 [Source:HGNC Symbol;Acc:HGNC:28767]	-1.30855	1.30181e-13
ENSG00000198901	PRC1	protein_coding	protein regulator of cytokinesis 1 [Source:HGNC Symbol;Acc:HGNC:9341]	-1.3085	1.35552e-49
ENSG00000213221	DNLZ	protein_coding	DNL-type zinc finger [Source:HGNC Symbol;Acc:HGNC:33879]	-1.30446	8.93762e-10
ENSG00000140406	TLNRD1	protein_coding	talin rod domain containing 1 [Source:HGNC Symbol;Acc:HGNC:13519]	-1.30435	4.86474e-24
ENSG00000099326	MZF1	protein_coding	myeloid zinc finger 1 [Source:HGNC Symbol;Acc:HGNC:13108]	-1.3017	1.62207e-34
ENSG00000168813	ZNF507	protein_coding	zinc finger protein 507 [Source:HGNC Symbol;Acc:HGNC:23783]	-1.30169	9.10014e-53
ENSG00000277161	PIGW	protein_coding	phosphatidylinositol glycan anchor biosynthesis class W [Source:HGNC Symbol;Acc:HGNC:23213]	-1.30153	1.41509e-10
ENSG00000075426	FOSL2	protein_coding	FOS like 2, AP-1 transcription factor subunit [Source:HGNC Symbol;Acc:HGNC:3798]	-1.3014	1.49568e-25
ENSG00000160094	ZNF362	protein_coding	zinc finger protein 362 [Source:HGNC Symbol;Acc:HGNC:18079]	-1.29883	4.90506e-09
ENSG00000170365	SMAD1	protein_coding	SMAD family member 1 [Source:HGNC Symbol;Acc:HGNC:6767]	-1.29758	2.24219e-07
ENSG00000123810	B9D2	protein_coding	B9 domain containing 2 [Source:HGNC Symbol;Acc:HGNC:28636]	-1.29703	7.34887e-06
ENSG00000168994	PXDC1	protein_coding	PX domain containing 1 [Source:HGNC Symbol;Acc:HGNC:21361]	-1.29498	3.21924e-16
ENSG00000128342	LIF	protein_coding	LIF interleukin 6 family cytokine [Source:HGNC Symbol;Acc:HGNC:6596]	-1.29434	0.000466145
ENSG00000213079	SCAF8	protein_coding	SR-related CTD associated factor 8 [Source:HGNC Symbol;Acc:HGNC:20959]	-1.29377	8.65408e-117
ENSG00000177548	RABEP2	protein_coding	rabaptin, RAB GTPase binding effector protein 2 [Source:HGNC Symbol;Acc:HGNC:24817]	-1.2924	1.42674e-13
ENSG00000172534	HCFC1	protein_coding	host cell factor C1 [Source:HGNC Symbol;Acc:HGNC:4839]	-1.29123	1.60489e-78
ENSG00000037897	METTL1	protein_coding	methyltransferase like 1 [Source:HGNC Symbol;Acc:HGNC:7030]	-1.29086	5.61401e-28
ENSG00000263465	SRSF8	protein_coding	serine and arginine rich splicing factor 8 [Source:HGNC Symbol;Acc:HGNC:16988]	-1.29015	4.89373e-12
ENSG00000124782	RREB1	protein_coding	ras responsive element binding protein 1 [Source:HGNC Symbol;Acc:HGNC:10449]	-1.28918	1.37228e-59
ENSG00000071655	MBD3	protein_coding	methyl-CpG binding domain protein 3 [Source:HGNC Symbol;Acc:HGNC:6918]	-1.28871	2.30146e-16
ENSG00000164093	PITX2	protein_coding	paired like homeodomain 2 [Source:HGNC Symbol;Acc:HGNC:9005]	-1.28744	2.18212e-06
ENSG00000142611	PRDM16	protein_coding	PR/SET domain 16 [Source:HGNC Symbol;Acc:HGNC:14000]	-1.28736	9.80471e-07
ENSG00000167525	PROCA1	protein_coding	protein interacting with cyclin A1 [Source:HGNC Symbol;Acc:HGNC:28600]	-1.28717	4.30099e-06
ENSG00000163125	RPRD2	protein_coding	regulation of nuclear pre-mRNA domain containing 2 [Source:HGNC Symbol;Acc:HGNC:29039]	-1.28649	2.93138e-107
ENSG00000183814	LIN9	protein_coding	lin-9 DREAM MuvB core complex component [Source:HGNC Symbol;Acc:HGNC:30830]	-1.28577	4.59067e-38
ENSG00000065029	ZNF76	protein_coding	zinc finger protein 76 [Source:HGNC Symbol;Acc:HGNC:13149]	-1.28504	8.01249e-10
ENSG00000164850	GPER1	protein_coding	G protein-coupled estrogen receptor 1 [Source:HGNC Symbol;Acc:HGNC:4485]	-1.28454	7.96807e-05
ENSG00000015171	ZMYND11	protein_coding	zinc finger MYND-type containing 11 [Source:HGNC Symbol;Acc:HGNC:16966]	-1.28339	2.65885e-24
ENSG00000156521	TYSND1	protein_coding	trypsin domain containing 1 [Source:HGNC Symbol;Acc:HGNC:28531]	-1.2822	7.05092e-43
ENSG00000069011	PITX1	protein_coding	paired like homeodomain 1 [Source:HGNC Symbol;Acc:HGNC:9004]	-1.27655	7.02492e-38
ENSG00000116350	SRSF4	protein_coding	serine and arginine rich splicing factor 4 [Source:HGNC Symbol;Acc:HGNC:10786]	-1.27336	6.11291e-109
ENSG00000123609	NMI	protein_coding	N-myc and STAT interactor [Source:HGNC Symbol;Acc:HGNC:7854]	-1.27314	3.57622e-22
ENSG00000149596	JPH2	protein_coding	junctophilin 2 [Source:HGNC Symbol;Acc:HGNC:14202]	-1.26995	4.24964e-21
ENSG00000104064	GABPB1	protein_coding	GA binding protein transcription factor subunit beta 1 [Source:HGNC Symbol;Acc:HGNC:4074]	-1.26902	2.99965e-51
ENSG00000111335	OAS2	protein_coding	2'-5'-oligoadenylate synthetase 2 [Source:HGNC Symbol;Acc:HGNC:8087]	-1.2687	6.21581e-13
ENSG00000152782	PANK1	protein_coding	pantothenate kinase 1 [Source:HGNC Symbol;Acc:HGNC:8598]	-1.26832	1.16548e-08
ENSG00000189180	ZNF33A	protein_coding	zinc finger protein 33A [Source:HGNC Symbol;Acc:HGNC:13096]	-1.26772	6.28852e-21
ENSG00000137449	CPEB2	protein_coding	cytoplasmic polyadenylation element binding protein 2 [Source:HGNC Symbol;Acc:HGNC:21745]	-1.26342	0.000312476
ENSG00000116819	TFAP2E	protein_coding	transcription factor AP-2 epsilon [Source:HGNC Symbol;Acc:HGNC:30774]	-1.26311	1.18601e-08
ENSG00000143458	GABPB2	protein_coding	GA binding protein transcription factor subunit beta 2 [Source:HGNC Symbol;Acc:HGNC:28441]	-1.26303	2.00687e-06
ENSG00000198586	TLK1	protein_coding	tousled like kinase 1 [Source:HGNC Symbol;Acc:HGNC:11841]	-1.26267	6.21705e-59
ENSG00000172977	KAT5	protein_coding	lysine acetyltransferase 5 [Source:HGNC Symbol;Acc:HGNC:5275]	-1.26243	8.35059e-12
ENSG00000137871	ZNF280D	protein_coding	zinc finger protein 280D [Source:HGNC Symbol;Acc:HGNC:25953]	-1.26211	3.67973e-08
ENSG00000188493	C19orf54	protein_coding	chromosome 19 open reading frame 54 [Source:HGNC Symbol;Acc:HGNC:24758]	-1.26154	1.54804e-24
ENSG00000123268	ATF1	protein_coding	activating transcription factor 1 [Source:HGNC Symbol;Acc:HGNC:783]	-1.25787	3.305e-22
ENSG00000151353	TMEM18	protein_coding	transmembrane protein 18 [Source:HGNC Symbol;Acc:HGNC:25257]	-1.2563	1.28216e-17
ENSG00000144857	BOC	protein_coding	BOC cell adhesion associated, oncogene regulated [Source:HGNC Symbol;Acc:HGNC:17173]	-1.25484	1.47032e-05
ENSG00000196950	SLC39A10	protein_coding	solute carrier family 39 member 10 [Source:HGNC Symbol;Acc:HGNC:20861]	-1.25392	4.37187e-33
ENSG00000120616	EPC1	protein_coding	enhancer of polycomb homolog 1 [Source:HGNC Symbol;Acc:HGNC:19876]	-1.25135	3.33024e-20
ENSG00000157693	TMEM268	protein_coding	transmembrane protein 268 [Source:HGNC Symbol;Acc:HGNC:24513]	-1.2513	4.47476e-14
ENSG00000020256	ZFP64	protein_coding	ZFP64 zinc finger protein [Source:HGNC Symbol;Acc:HGNC:15940]	-1.25016	4.60459e-15
ENSG00000241852	C8orf58	protein_coding	chromosome 8 open reading frame 58 [Source:HGNC Symbol;Acc:HGNC:32233]	-1.24997	3.64358e-12
ENSG00000113368	LMNB1	protein_coding	lamin B1 [Source:HGNC Symbol;Acc:HGNC:6637]	-1.2499	2.77512e-41
ENSG00000128908	INO80	protein_coding	INO80 complex ATPase subunit [Source:HGNC Symbol;Acc:HGNC:26956]	-1.24849	4.16294e-16
ENSG00000110446	SLC15A3	protein_coding	solute carrier family 15 member 3 [Source:HGNC Symbol;Acc:HGNC:18068]	-1.24497	0.00227946
ENSG00000185298	CCDC137	protein_coding	coiled-coil domain containing 137 [Source:HGNC Symbol;Acc:HGNC:33451]	-1.24233	4.71541e-11
ENSG00000259295	CSPG4P12	transcribed_unprocessed_pseudogene	chondroitin sulfate proteoglycan 4 pseudogene 12 [Source:HGNC Symbol;Acc:HGNC:48362]	-1.24206	0.00818306
ENSG00000206262	FOXL2NB	protein_coding	FOXL2 neighbor [Source:HGNC Symbol;Acc:HGNC:34428]	-1.24139	0.00017228
ENSG00000141933	TPGS1	protein_coding	tubulin polyglutamylase complex subunit 1 [Source:HGNC Symbol;Acc:HGNC:25058]	-1.24116	1.66221e-10
ENSG00000198826	ARHGAP11A	protein_coding	Rho GTPase activating protein 11A [Source:HGNC Symbol;Acc:HGNC:15783]	-1.23951	2.17449e-81
ENSG00000171617	ENC1	protein_coding	ectodermal-neural cortex 1 [Source:HGNC Symbol;Acc:HGNC:3345]	-1.23845	1.50671e-40
ENSG00000142279	WTIP	protein_coding	WT1 interacting protein [Source:HGNC Symbol;Acc:HGNC:20964]	-1.23781	9.63872e-06
ENSG00000157540	DYRK1A	protein_coding	dual specificity tyrosine phosphorylation regulated kinase 1A [Source:HGNC Symbol;Acc:HGNC:3091]	-1.23623	1.34849e-49
ENSG00000160299	PCNT	protein_coding	pericentrin [Source:HGNC Symbol;Acc:HGNC:16068]	-1.23384	6.99879e-14
ENSG00000132434	LANCL2	protein_coding	LanC like 2 [Source:HGNC Symbol;Acc:HGNC:6509]	-1.23217	1.36975e-24
ENSG00000077684	JADE1	protein_coding	jade family PHD finger 1 [Source:HGNC Symbol;Acc:HGNC:30027]	-1.23113	5.28512e-66
ENSG00000100461	RBM23	protein_coding	RNA binding motif protein 23 [Source:HGNC Symbol;Acc:HGNC:20155]	-1.23102	3.73765e-15
ENSG00000064932	SBNO2	protein_coding	strawberry notch homolog 2 [Source:HGNC Symbol;Acc:HGNC:29158]	-1.2308	1.03451e-20
ENSG00000135540	NHSL1	protein_coding	NHS like 1 [Source:HGNC Symbol;Acc:HGNC:21021]	-1.22846	4.7251e-10
ENSG00000185379	RAD51D	protein_coding	RAD51 paralog D [Source:HGNC Symbol;Acc:HGNC:9823]	-1.22691	2.99932e-12
ENSG00000119403	PHF19	protein_coding	PHD finger protein 19 [Source:HGNC Symbol;Acc:HGNC:24566]	-1.22681	1.79707e-36
ENSG00000171206	TRIM8	protein_coding	tripartite motif containing 8 [Source:HGNC Symbol;Acc:HGNC:15579]	-1.22636	2.30622e-35
ENSG00000100599	RIN3	protein_coding	Ras and Rab interactor 3 [Source:HGNC Symbol;Acc:HGNC:18751]	-1.22581	4.22808e-05
ENSG00000176422	SPRYD4	protein_coding	SPRY domain containing 4 [Source:HGNC Symbol;Acc:HGNC:27468]	-1.22574	7.06573e-40
ENSG00000110811	P3H3	protein_coding	prolyl 3-hydroxylase 3 [Source:HGNC Symbol;Acc:HGNC:19318]	-1.22482	1.13415e-12
ENSG00000183092	BEGAIN	protein_coding	brain enriched guanylate kinase associated [Source:HGNC Symbol;Acc:HGNC:24163]	-1.22373	1.2076e-07
ENSG00000142621	FHAD1	protein_coding	forkhead associated phosphopeptide binding domain 1 [Source:HGNC Symbol;Acc:HGNC:29408]	-1.22282	1.11162e-07
ENSG00000105248	YJU2	protein_coding	YJU2 splicing factor homolog [Source:HGNC Symbol;Acc:HGNC:25518]	-1.22257	7.73883e-11
ENSG00000184675	AMER1	protein_coding	APC membrane recruitment protein 1 [Source:HGNC Symbol;Acc:HGNC:26837]	-1.22077	1.05423e-45
ENSG00000132005	RFX1	protein_coding	regulatory factor X1 [Source:HGNC Symbol;Acc:HGNC:9982]	-1.22046	2.87241e-11
ENSG00000100796	PPP4R3A	protein_coding	protein phosphatase 4 regulatory subunit 3A [Source:HGNC Symbol;Acc:HGNC:20219]	-1.21803	2.36002e-36
ENSG00000152464	RPP38	protein_coding	ribonuclease P/MRP subunit p38 [Source:HGNC Symbol;Acc:HGNC:30329]	-1.21712	1.89867e-17
ENSG00000134326	CMPK2	protein_coding	cytidine/uridine monophosphate kinase 2 [Source:HGNC Symbol;Acc:HGNC:27015]	-1.21706	0.000316017
ENSG00000125637	PSD4	protein_coding	pleckstrin and Sec7 domain containing 4 [Source:HGNC Symbol;Acc:HGNC:19096]	-1.21704	7.37078e-17
ENSG00000164294	GPX8	protein_coding	glutathione peroxidase 8 (putative) [Source:HGNC Symbol;Acc:HGNC:33100]	-1.21683	7.97199e-51
ENSG00000072422	RHOBTB1	protein_coding	Rho related BTB domain containing 1 [Source:HGNC Symbol;Acc:HGNC:18738]	-1.21681	2.8028e-10
ENSG00000185670	ZBTB3	protein_coding	zinc finger and BTB domain containing 3 [Source:HGNC Symbol;Acc:HGNC:22918]	-1.21335	1.70544e-10
ENSG00000120802	TMPO	protein_coding	thymopoietin [Source:HGNC Symbol;Acc:HGNC:11875]	-1.21298	5.10338e-67
ENSG00000238083	LRRC37A2	protein_coding	leucine rich repeat containing 37 member A2 [Source:HGNC Symbol;Acc:HGNC:32404]	-1.21197	5.88393e-05
ENSG00000204856	FAM216A	protein_coding	family with sequence similarity 216 member A [Source:HGNC Symbol;Acc:HGNC:30180]	-1.21146	6.50309e-32
ENSG00000058673	ZC3H11A	protein_coding	zinc finger CCCH-type containing 11A [Source:HGNC Symbol;Acc:HGNC:29093]	-1.2089	1.05525e-46
ENSG00000106327	TFR2	protein_coding	transferrin receptor 2 [Source:HGNC Symbol;Acc:HGNC:11762]	-1.20864	5.03569e-11
ENSG00000117481	NSUN4	protein_coding	NOP2/Sun RNA methyltransferase 4 [Source:HGNC Symbol;Acc:HGNC:31802]	-1.20727	2.91129e-21
ENSG00000157601	MX1	protein_coding	MX dynamin like GTPase 1 [Source:HGNC Symbol;Acc:HGNC:7532]	-1.20718	1.47762e-17
ENSG00000125618	PAX8	protein_coding	paired box 8 [Source:HGNC Symbol;Acc:HGNC:8622]	-1.2039	0.00766463
ENSG00000148719	DNAJB12	protein_coding	DnaJ heat shock protein family (Hsp40) member B12 [Source:HGNC Symbol;Acc:HGNC:14891]	-1.20086	3.89567e-63
ENSG00000254726	MEX3A	protein_coding	mex-3 RNA binding family member A [Source:HGNC Symbol;Acc:HGNC:33482]	-1.19982	6.86041e-24
ENSG00000184898	RBM43	protein_coding	RNA binding motif protein 43 [Source:HGNC Symbol;Acc:HGNC:24790]	-1.19885	5.90516e-07
ENSG00000178752	ERFE	protein_coding	erythroferrone [Source:HGNC Symbol;Acc:HGNC:26727]	-1.19665	0.0383478
ENSG00000104129	DNAJC17	protein_coding	DnaJ heat shock protein family (Hsp40) member C17 [Source:HGNC Symbol;Acc:HGNC:25556]	-1.19383	1.4288e-08
ENSG00000048342	CC2D2A	protein_coding	coiled-coil and C2 domain containing 2A [Source:HGNC Symbol;Acc:HGNC:29253]	-1.19338	1.71062e-08
ENSG00000136147	PHF11	protein_coding	PHD finger protein 11 [Source:HGNC Symbol;Acc:HGNC:17024]	-1.19116	2.80422e-05
ENSG00000132763	MMACHC	protein_coding	metabolism of cobalamin associated C [Source:HGNC Symbol;Acc:HGNC:24525]	-1.19052	3.4249e-15
ENSG00000168769	TET2	protein_coding	tet methylcytosine dioxygenase 2 [Source:HGNC Symbol;Acc:HGNC:25941]	-1.18748	6.55071e-28
ENSG00000105576	TNPO2	protein_coding	transportin 2 [Source:HGNC Symbol;Acc:HGNC:19998]	-1.18686	1.47024e-26
ENSG00000101216	GMEB2	protein_coding	glucocorticoid modulatory element binding protein 2 [Source:HGNC Symbol;Acc:HGNC:4371]	-1.18358	2.93163e-27
ENSG00000235194	PPP1R3E	protein_coding	protein phosphatase 1 regulatory subunit 3E [Source:HGNC Symbol;Acc:HGNC:14943]	-1.18109	0.00056842
ENSG00000163762	TM4SF18	protein_coding	transmembrane 4 L six family member 18 [Source:HGNC Symbol;Acc:HGNC:25181]	-1.17997	7.47963e-21
ENSG00000179598	PLD6	protein_coding	phospholipase D family member 6 [Source:HGNC Symbol;Acc:HGNC:30447]	-1.17858	2.30804e-06
ENSG00000139192	TAPBPL	protein_coding	TAP binding protein like [Source:HGNC Symbol;Acc:HGNC:30683]	-1.17818	0.00308645
ENSG00000177732	SOX12	protein_coding	SRY-box transcription factor 12 [Source:HGNC Symbol;Acc:HGNC:11198]	-1.1779	7.74399e-36
ENSG00000156875	MFSD14A	protein_coding	major facilitator superfamily domain containing 14A [Source:HGNC Symbol;Acc:HGNC:23363]	-1.17716	9.64423e-19
ENSG00000040633	PHF23	protein_coding	PHD finger protein 23 [Source:HGNC Symbol;Acc:HGNC:28428]	-1.17693	1.88796e-34
ENSG00000170473	PYM1	protein_coding	PYM homolog 1, exon junction complex associated factor [Source:HGNC Symbol;Acc:HGNC:30258]	-1.17473	2.06189e-14
ENSG00000203761	MSTO2P	unprocessed_pseudogene	misato family member 2, pseudogene [Source:HGNC Symbol;Acc:HGNC:26329]	-1.1733	0.000144333
ENSG00000115289	PCGF1	protein_coding	polycomb group ring finger 1 [Source:HGNC Symbol;Acc:HGNC:17615]	-1.17214	4.00657e-11
ENSG00000179431	FJX1	protein_coding	four-jointed box kinase 1 [Source:HGNC Symbol;Acc:HGNC:17166]	-1.17185	1.25399e-08
ENSG00000197496	SLC2A10	protein_coding	solute carrier family 2 member 10 [Source:HGNC Symbol;Acc:HGNC:13444]	-1.17153	1.27032e-12
ENSG00000236287	ZBED5	protein_coding	zinc finger BED-type containing 5 [Source:HGNC Symbol;Acc:HGNC:30803]	-1.17092	3.52399e-53
ENSG00000169871	TRIM56	protein_coding	tripartite motif containing 56 [Source:HGNC Symbol;Acc:HGNC:19028]	-1.16689	4.11327e-19
ENSG00000228782	MRPL45P2	transcribed_unprocessed_pseudogene	mitochondrial ribosomal protein L45 pseudogene 2 [Source:HGNC Symbol;Acc:HGNC:29716]	-1.16652	0.000135016
ENSG00000151474	FRMD4A	protein_coding	FERM domain containing 4A [Source:HGNC Symbol;Acc:HGNC:25491]	-1.16583	1.39026e-05
ENSG00000179988	PSTK	protein_coding	phosphoseryl-tRNA kinase [Source:HGNC Symbol;Acc:HGNC:28578]	-1.16469	0.000496425
ENSG00000168495	POLR3D	protein_coding	RNA polymerase III subunit D [Source:HGNC Symbol;Acc:HGNC:1080]	-1.16427	2.33444e-11
ENSG00000047230	CTPS2	protein_coding	CTP synthase 2 [Source:HGNC Symbol;Acc:HGNC:2520]	-1.16358	6.64459e-06
ENSG00000256771	ZNF253	protein_coding	zinc finger protein 253 [Source:HGNC Symbol;Acc:HGNC:13497]	-1.16259	1.70841e-09
ENSG00000006756	ARSD	protein_coding	arylsulfatase D [Source:HGNC Symbol;Acc:HGNC:717]	-1.16248	0.00531306
ENSG00000134852	CLOCK	protein_coding	clock circadian regulator [Source:HGNC Symbol;Acc:HGNC:2082]	-1.16232	6.07369e-32
ENSG00000160193	WDR4	protein_coding	WD repeat domain 4 [Source:HGNC Symbol;Acc:HGNC:12756]	-1.16026	1.4154e-28
ENSG00000141391	PRELID3A	protein_coding	PRELI domain containing 3A [Source:HGNC Symbol;Acc:HGNC:24639]	-1.15985	0.00134734
ENSG00000198053	SIRPA	protein_coding	signal regulatory protein alpha [Source:HGNC Symbol;Acc:HGNC:9662]	-1.15959	2.04633e-42
ENSG00000160447	PKN3	protein_coding	protein kinase N3 [Source:HGNC Symbol;Acc:HGNC:17999]	-1.15748	3.42044e-10
ENSG00000145386	CCNA2	protein_coding	cyclin A2 [Source:HGNC Symbol;Acc:HGNC:1578]	-1.15325	2.21554e-83
ENSG00000101574	METTL4	protein_coding	methyltransferase like 4 [Source:HGNC Symbol;Acc:HGNC:24726]	-1.15229	0.000146833
ENSG00000135272	MDFIC	protein_coding	MyoD family inhibitor domain containing [Source:HGNC Symbol;Acc:HGNC:28870]	-1.15206	1.32285e-18
ENSG00000142731	PLK4	protein_coding	polo like kinase 4 [Source:HGNC Symbol;Acc:HGNC:11397]	-1.15124	5.68612e-36
ENSG00000077238	IL4R	protein_coding	interleukin 4 receptor [Source:HGNC Symbol;Acc:HGNC:6015]	-1.15006	6.46121e-08
ENSG00000134321	RSAD2	protein_coding	radical S-adenosyl methionine domain containing 2 [Source:HGNC Symbol;Acc:HGNC:30908]	-1.14983	0.00548152
ENSG00000198081	ZBTB14	protein_coding	zinc finger and BTB domain containing 14 [Source:HGNC Symbol;Acc:HGNC:12860]	-1.14978	3.32939e-17
ENSG00000174428	GTF2IRD2B	protein_coding	GTF2I repeat domain containing 2B [Source:HGNC Symbol;Acc:HGNC:33125]	-1.14938	0.018676
ENSG00000076984	MAP2K7	protein_coding	mitogen-activated protein kinase kinase 7 [Source:HGNC Symbol;Acc:HGNC:6847]	-1.14879	6.74064e-32
ENSG00000159884	CCDC107	protein_coding	coiled-coil domain containing 107 [Source:HGNC Symbol;Acc:HGNC:28465]	-1.148	1.759e-10
ENSG00000061273	HDAC7	protein_coding	histone deacetylase 7 [Source:HGNC Symbol;Acc:HGNC:14067]	-1.14768	2.54843e-10
ENSG00000177706	FAM20C	protein_coding	FAM20C golgi associated secretory pathway kinase [Source:HGNC Symbol;Acc:HGNC:22140]	-1.14513	1.27226e-06
ENSG00000182742	HOXB4	protein_coding	homeobox B4 [Source:HGNC Symbol;Acc:HGNC:5115]	-1.14342	1.54019e-38
ENSG00000100982	PCIF1	protein_coding	PDX1 C-terminal inhibiting factor 1 [Source:HGNC Symbol;Acc:HGNC:16200]	-1.14307	1.30675e-16
ENSG00000179528	LBX2	protein_coding	ladybird homeobox 2 [Source:HGNC Symbol;Acc:HGNC:15525]	-1.14228	0.00126966
ENSG00000136159	NUDT15	protein_coding	nudix hydrolase 15 [Source:HGNC Symbol;Acc:HGNC:23063]	-1.14172	1.11507e-17
ENSG00000136813	ECPAS	protein_coding	Ecm29 proteasome adaptor and scaffold [Source:HGNC Symbol;Acc:HGNC:29020]	-1.14154	7.16946e-20
ENSG00000067798	NAV3	protein_coding	neuron navigator 3 [Source:HGNC Symbol;Acc:HGNC:15998]	-1.13947	3.53445e-24
ENSG00000035681	NSMAF	protein_coding	neutral sphingomyelinase activation associated factor [Source:HGNC Symbol;Acc:HGNC:8017]	-1.13947	3.57583e-09
ENSG00000176170	SPHK1	protein_coding	sphingosine kinase 1 [Source:HGNC Symbol;Acc:HGNC:11240]	-1.13861	3.09016e-06
ENSG00000162377	COA7	protein_coding	cytochrome c oxidase assembly factor 7 (putative) [Source:HGNC Symbol;Acc:HGNC:25716]	-1.13792	1.35908e-47
ENSG00000234616	JRK	protein_coding	Jrk helix-turn-helix protein [Source:HGNC Symbol;Acc:HGNC:6199]	-1.13785	7.80023e-07
ENSG00000145391	SETD7	protein_coding	SET domain containing 7, histone lysine methyltransferase [Source:HGNC Symbol;Acc:HGNC:30412]	-1.13709	2.07968e-42
ENSG00000152669	CCNO	protein_coding	cyclin O [Source:HGNC Symbol;Acc:HGNC:18576]	-1.13597	3.32367e-06
ENSG00000184209	SNRNP35	protein_coding	small nuclear ribonucleoprotein U11/U12 subunit 35 [Source:HGNC Symbol;Acc:HGNC:30852]	-1.13593	4.32019e-05
ENSG00000198211	AC092143.1	protein_coding	novel protein (MC1R-TUBB3 readthrough)	-1.13326	1.14457e-05
ENSG00000165458	INPPL1	protein_coding	inositol polyphosphate phosphatase like 1 [Source:HGNC Symbol;Acc:HGNC:6080]	-1.13271	2.86361e-52
ENSG00000110367	DDX6	protein_coding	DEAD-box helicase 6 [Source:HGNC Symbol;Acc:HGNC:2747]	-1.13083	2.8538e-92
ENSG00000164010	ERMAP	protein_coding	erythroblast membrane associated protein (Scianna blood group) [Source:HGNC Symbol;Acc:HGNC:15743]	-1.1288	4.93128e-05
ENSG00000136161	RCBTB2	protein_coding	RCC1 and BTB domain containing protein 2 [Source:HGNC Symbol;Acc:HGNC:1914]	-1.12834	0.0359922
ENSG00000172086	KRCC1	protein_coding	lysine rich coiled-coil 1 [Source:HGNC Symbol;Acc:HGNC:28039]	-1.12791	2.48143e-10
ENSG00000163378	EOGT	protein_coding	EGF domain specific O-linked N-acetylglucosamine transferase [Source:HGNC Symbol;Acc:HGNC:28526]	-1.12736	1.86532e-12
ENSG00000111877	MCM9	protein_coding	minichromosome maintenance 9 homologous recombination repair factor [Source:HGNC Symbol;Acc:HGNC:21484]	-1.12684	2.14538e-06
ENSG00000178252	WDR6	protein_coding	WD repeat domain 6 [Source:HGNC Symbol;Acc:HGNC:12758]	-1.12677	3.10193e-34
ENSG00000263001	GTF2I	protein_coding	general transcription factor IIi [Source:HGNC Symbol;Acc:HGNC:4659]	-1.12672	7.14014e-68
ENSG00000184281	TSSC4	protein_coding	tumor suppressing subtransferable candidate 4 [Source:HGNC Symbol;Acc:HGNC:12386]	-1.12649	1.88711e-12
ENSG00000167767	KRT80	protein_coding	keratin 80 [Source:HGNC Symbol;Acc:HGNC:27056]	-1.12647	0.00281089
ENSG00000284946	AC068831.8	protein_coding	novel protein	-1.12575	1.62953e-43
ENSG00000134138	MEIS2	protein_coding	Meis homeobox 2 [Source:HGNC Symbol;Acc:HGNC:7001]	-1.12535	7.77074e-33
ENSG00000261884	AC040162.1	protein_coding	novel transcript	-1.12415	0.00351733
ENSG00000284906	ARHGAP11B	protein_coding	Rho GTPase activating protein 11B [Source:NCBI gene;Acc:89839]	-1.12389	0.00457314
ENSG00000136938	ANP32B	protein_coding	acidic nuclear phosphoprotein 32 family member B [Source:HGNC Symbol;Acc:HGNC:16677]	-1.1237	5.53142e-94
ENSG00000143578	CREB3L4	protein_coding	cAMP responsive element binding protein 3 like 4 [Source:HGNC Symbol;Acc:HGNC:18854]	-1.12316	7.5187e-05
ENSG00000103047	TANGO6	protein_coding	transport and golgi organization 6 homolog [Source:HGNC Symbol;Acc:HGNC:25749]	-1.12246	1.06274e-06
ENSG00000160199	PKNOX1	protein_coding	PBX/knotted 1 homeobox 1 [Source:HGNC Symbol;Acc:HGNC:9022]	-1.12132	3.25075e-13
ENSG00000178761	FAM219B	protein_coding	family with sequence similarity 219 member B [Source:HGNC Symbol;Acc:HGNC:24695]	-1.11971	5.27318e-23
ENSG00000226479	TMEM185B	protein_coding	transmembrane protein 185B [Source:HGNC Symbol;Acc:HGNC:18896]	-1.11901	5.57665e-62
ENSG00000104835	SARS2	protein_coding	seryl-tRNA synthetase 2, mitochondrial [Source:HGNC Symbol;Acc:HGNC:17697]	-1.11793	1.78e-11
ENSG00000111276	CDKN1B	protein_coding	cyclin dependent kinase inhibitor 1B [Source:HGNC Symbol;Acc:HGNC:1785]	-1.11599	5.59036e-28
ENSG00000100281	HMGXB4	protein_coding	HMG-box containing 4 [Source:HGNC Symbol;Acc:HGNC:5003]	-1.11569	2.51841e-20
ENSG00000198796	ALPK2	protein_coding	alpha kinase 2 [Source:HGNC Symbol;Acc:HGNC:20565]	-1.11497	2.16289e-12
ENSG00000121058	COIL	protein_coding	coilin [Source:HGNC Symbol;Acc:HGNC:2184]	-1.11382	1.07542e-35
ENSG00000113460	BRIX1	protein_coding	biogenesis of ribosomes BRX1 [Source:HGNC Symbol;Acc:HGNC:24170]	-1.1102	5.55441e-34
ENSG00000104518	GSDMD	protein_coding	gasdermin D [Source:HGNC Symbol;Acc:HGNC:25697]	-1.10982	0.00308027
ENSG00000133055	MYBPH	protein_coding	myosin binding protein H [Source:HGNC Symbol;Acc:HGNC:7552]	-1.10904	0.0126911
ENSG00000136371	MTHFS	protein_coding	methenyltetrahydrofolate synthetase [Source:HGNC Symbol;Acc:HGNC:7437]	-1.10757	0.000316304
ENSG00000099203	TMED1	protein_coding	transmembrane p24 trafficking protein 1 [Source:HGNC Symbol;Acc:HGNC:17291]	-1.10717	3.98438e-07
ENSG00000165359	INTS6L	protein_coding	integrator complex subunit 6 like [Source:HGNC Symbol;Acc:HGNC:27334]	-1.10708	5.40387e-12
ENSG00000111676	ATN1	protein_coding	atrophin 1 [Source:HGNC Symbol;Acc:HGNC:3033]	-1.10616	2.09824e-53
ENSG00000204977	TRIM13	protein_coding	tripartite motif containing 13 [Source:HGNC Symbol;Acc:HGNC:9976]	-1.10608	3.7995e-05
ENSG00000139437	TCHP	protein_coding	trichoplein keratin filament binding [Source:HGNC Symbol;Acc:HGNC:28135]	-1.10579	6.12549e-13
ENSG00000138738	PRDM5	protein_coding	PR/SET domain 5 [Source:HGNC Symbol;Acc:HGNC:9349]	-1.10409	0.00288595
ENSG00000135362	PRR5L	protein_coding	proline rich 5 like [Source:HGNC Symbol;Acc:HGNC:25878]	-1.10339	1.0682e-08
ENSG00000139514	SLC7A1	protein_coding	solute carrier family 7 member 1 [Source:HGNC Symbol;Acc:HGNC:11057]	-1.10273	2.38328e-87
ENSG00000136193	SCRN1	protein_coding	secernin 1 [Source:HGNC Symbol;Acc:HGNC:22192]	-1.1016	7.26604e-102
ENSG00000256537	SMIM10L1	protein_coding	small integral membrane protein 10 like 1 [Source:HGNC Symbol;Acc:HGNC:49847]	-1.10136	1.86803e-34
ENSG00000101452	DHX35	protein_coding	DEAH-box helicase 35 [Source:HGNC Symbol;Acc:HGNC:15861]	-1.09908	2.28242e-11
ENSG00000115163	CENPA	protein_coding	centromere protein A [Source:HGNC Symbol;Acc:HGNC:1851]	-1.09891	3.77315e-36
ENSG00000228672	PROB1	protein_coding	proline rich basic protein 1 [Source:HGNC Symbol;Acc:HGNC:41906]	-1.09872	1.59802e-12
ENSG00000100219	XBP1	protein_coding	X-box binding protein 1 [Source:HGNC Symbol;Acc:HGNC:12801]	-1.0944	7.77988e-31
ENSG00000144843	ADPRH	protein_coding	ADP-ribosylarginine hydrolase [Source:HGNC Symbol;Acc:HGNC:269]	-1.0938	0.00675809
ENSG00000186660	ZFP91	protein_coding	ZFP91 zinc finger protein [Source:HGNC Symbol;Acc:HGNC:14983]	-1.09231	2.3706e-73
ENSG00000164091	WDR82	protein_coding	WD repeat domain 82 [Source:HGNC Symbol;Acc:HGNC:28826]	-1.08859	1.12961e-28
ENSG00000151576	QTRT2	protein_coding	queuine tRNA-ribosyltransferase accessory subunit 2 [Source:HGNC Symbol;Acc:HGNC:25771]	-1.08781	4.29292e-19
ENSG00000159128	IFNGR2	protein_coding	interferon gamma receptor 2 [Source:HGNC Symbol;Acc:HGNC:5440]	-1.08667	0.00418211
ENSG00000141905	NFIC	protein_coding	nuclear factor I C [Source:HGNC Symbol;Acc:HGNC:7786]	-1.08618	1.1147e-40
ENSG00000130270	ATP8B3	protein_coding	ATPase phospholipid transporting 8B3 [Source:HGNC Symbol;Acc:HGNC:13535]	-1.08499	1.83746e-23
ENSG00000254413	CHKB-CPT1B	protein_coding	CHKB-CPT1B readthrough (NMD candidate) [Source:HGNC Symbol;Acc:HGNC:41998]	-1.08457	0.00827808
ENSG00000138162	TACC2	protein_coding	transforming acidic coiled-coil containing protein 2 [Source:HGNC Symbol;Acc:HGNC:11523]	-1.08388	2.37419e-17
ENSG00000171793	CTPS1	protein_coding	CTP synthase 1 [Source:HGNC Symbol;Acc:HGNC:2519]	-1.08364	1.01382e-102
ENSG00000169371	SNUPN	protein_coding	snurportin 1 [Source:HGNC Symbol;Acc:HGNC:14245]	-1.0834	7.41851e-08
ENSG00000148143	ZNF462	protein_coding	zinc finger protein 462 [Source:HGNC Symbol;Acc:HGNC:21684]	-1.08334	4.5243e-27
ENSG00000135373	EHF	protein_coding	ETS homologous factor [Source:HGNC Symbol;Acc:HGNC:3246]	-1.08328	0.0192841
ENSG00000112419	PHACTR2	protein_coding	phosphatase and actin regulator 2 [Source:HGNC Symbol;Acc:HGNC:20956]	-1.08296	3.51101e-11
ENSG00000144355	DLX1	protein_coding	distal-less homeobox 1 [Source:HGNC Symbol;Acc:HGNC:2914]	-1.08259	8.87224e-11
ENSG00000101194	SLC17A9	protein_coding	solute carrier family 17 member 9 [Source:HGNC Symbol;Acc:HGNC:16192]	-1.08153	7.30318e-14
ENSG00000122299	ZC3H7A	protein_coding	zinc finger CCCH-type containing 7A [Source:HGNC Symbol;Acc:HGNC:30959]	-1.08152	6.89792e-22
ENSG00000178665	ZNF713	protein_coding	zinc finger protein 713 [Source:HGNC Symbol;Acc:HGNC:22043]	-1.08092	1.18253e-06
ENSG00000111371	SLC38A1	protein_coding	solute carrier family 38 member 1 [Source:HGNC Symbol;Acc:HGNC:13447]	-1.08088	8.70251e-77
ENSG00000164403	SHROOM1	protein_coding	shroom family member 1 [Source:HGNC Symbol;Acc:HGNC:24084]	-1.07591	6.43383e-07
ENSG00000075336	TIMM21	protein_coding	translocase of inner mitochondrial membrane 21 [Source:HGNC Symbol;Acc:HGNC:25010]	-1.07583	9.66236e-14
ENSG00000189362	NEMP2	protein_coding	nuclear envelope integral membrane protein 2 [Source:HGNC Symbol;Acc:HGNC:33700]	-1.07566	0.00227912
ENSG00000142655	PEX14	protein_coding	peroxisomal biogenesis factor 14 [Source:HGNC Symbol;Acc:HGNC:8856]	-1.07561	2.05093e-18
ENSG00000166439	RNF169	protein_coding	ring finger protein 169 [Source:HGNC Symbol;Acc:HGNC:26961]	-1.07527	2.62374e-63
ENSG00000142686	C1orf216	protein_coding	chromosome 1 open reading frame 216 [Source:HGNC Symbol;Acc:HGNC:26800]	-1.07394	5.52361e-18
ENSG00000138092	CENPO	protein_coding	centromere protein O [Source:HGNC Symbol;Acc:HGNC:28152]	-1.07383	7.30108e-63
ENSG00000278259	MYO19	protein_coding	myosin XIX [Source:HGNC Symbol;Acc:HGNC:26234]	-1.07341	2.69372e-52
ENSG00000204304	PBX2	protein_coding	PBX homeobox 2 [Source:HGNC Symbol;Acc:HGNC:8633]	-1.07256	0.000346043
ENSG00000257365	FNTB	protein_coding	farnesyltransferase, CAAX box, beta [Source:HGNC Symbol;Acc:HGNC:3785]	-1.07085	3.80404e-06
ENSG00000160818	GPATCH4	protein_coding	G-patch domain containing 4 [Source:HGNC Symbol;Acc:HGNC:25982]	-1.06974	9.25326e-34
ENSG00000119042	SATB2	protein_coding	SATB homeobox 2 [Source:HGNC Symbol;Acc:HGNC:21637]	-1.06962	5.16263e-12
ENSG00000108797	CNTNAP1	protein_coding	contactin associated protein 1 [Source:HGNC Symbol;Acc:HGNC:8011]	-1.06956	1.0645e-29
ENSG00000120334	CENPL	protein_coding	centromere protein L [Source:HGNC Symbol;Acc:HGNC:17879]	-1.06904	5.35317e-16
ENSG00000115267	IFIH1	protein_coding	interferon induced with helicase C domain 1 [Source:HGNC Symbol;Acc:HGNC:18873]	-1.068	1.95202e-09
ENSG00000143772	ITPKB	protein_coding	inositol-trisphosphate 3-kinase B [Source:HGNC Symbol;Acc:HGNC:6179]	-1.06669	6.98448e-34
ENSG00000107829	FBXW4	protein_coding	F-box and WD repeat domain containing 4 [Source:HGNC Symbol;Acc:HGNC:10847]	-1.06559	0.000785955
ENSG00000158169	FANCC	protein_coding	FA complementation group C [Source:HGNC Symbol;Acc:HGNC:3584]	-1.06535	1.41764e-12
ENSG00000018869	ZNF582	protein_coding	zinc finger protein 582 [Source:HGNC Symbol;Acc:HGNC:26421]	-1.06498	0.0017831
ENSG00000103356	EARS2	protein_coding	glutamyl-tRNA synthetase 2, mitochondrial [Source:HGNC Symbol;Acc:HGNC:29419]	-1.06494	9.10891e-18
ENSG00000157657	ZNF618	protein_coding	zinc finger protein 618 [Source:HGNC Symbol;Acc:HGNC:29416]	-1.06483	1.20635e-18
ENSG00000080986	NDC80	protein_coding	NDC80 kinetochore complex component [Source:HGNC Symbol;Acc:HGNC:16909]	-1.06481	1.1128e-20
ENSG00000116096	SPR	protein_coding	sepiapterin reductase [Source:HGNC Symbol;Acc:HGNC:11257]	-1.06382	3.0272e-39
ENSG00000137656	BUD13	protein_coding	BUD13 homolog [Source:HGNC Symbol;Acc:HGNC:28199]	-1.06361	6.94042e-33
ENSG00000182544	MFSD5	protein_coding	major facilitator superfamily domain containing 5 [Source:HGNC Symbol;Acc:HGNC:28156]	-1.06305	6.41441e-18
ENSG00000163472	TMEM79	protein_coding	transmembrane protein 79 [Source:HGNC Symbol;Acc:HGNC:28196]	-1.06097	3.35537e-05
ENSG00000160799	CCDC12	protein_coding	coiled-coil domain containing 12 [Source:HGNC Symbol;Acc:HGNC:28332]	-1.06069	3.83068e-15
ENSG00000171806	METTL18	protein_coding	methyltransferase like 18 [Source:HGNC Symbol;Acc:HGNC:28793]	-1.06006	4.6116e-07
ENSG00000125827	TMX4	protein_coding	thioredoxin related transmembrane protein 4 [Source:HGNC Symbol;Acc:HGNC:25237]	-1.05988	1.03881e-06
ENSG00000238227	TMEM250	protein_coding	transmembrane protein 250 [Source:HGNC Symbol;Acc:HGNC:31009]	-1.05787	4.36712e-22
ENSG00000196503	ARL9	protein_coding	ADP ribosylation factor like GTPase 9 [Source:HGNC Symbol;Acc:HGNC:23592]	-1.05763	5.90545e-05
ENSG00000188021	UBQLN2	protein_coding	ubiquilin 2 [Source:HGNC Symbol;Acc:HGNC:12509]	-1.05714	7.82772e-53
ENSG00000144712	CAND2	protein_coding	cullin associated and neddylation dissociated 2 (putative) [Source:HGNC Symbol;Acc:HGNC:30689]	-1.05597	0.000185902
ENSG00000142733	MAP3K6	protein_coding	mitogen-activated protein kinase kinase kinase 6 [Source:HGNC Symbol;Acc:HGNC:6858]	-1.05503	4.08526e-07
ENSG00000119720	NRDE2	protein_coding	NRDE-2, necessary for RNA interference, domain containing [Source:HGNC Symbol;Acc:HGNC:20186]	-1.05311	0.000506818
ENSG00000106868	SUSD1	protein_coding	sushi domain containing 1 [Source:HGNC Symbol;Acc:HGNC:25413]	-1.05311	1.33567e-05
ENSG00000185900	POMK	protein_coding	protein O-mannose kinase [Source:HGNC Symbol;Acc:HGNC:26267]	-1.05293	2.58706e-34
ENSG00000173575	CHD2	protein_coding	chromodomain helicase DNA binding protein 2 [Source:HGNC Symbol;Acc:HGNC:1917]	-1.05258	3.87746e-26
ENSG00000175063	UBE2C	protein_coding	ubiquitin conjugating enzyme E2 C [Source:HGNC Symbol;Acc:HGNC:15937]	-1.05167	1.58906e-87
ENSG00000168802	CHTF8	protein_coding	chromosome transmission fidelity factor 8 [Source:HGNC Symbol;Acc:HGNC:24353]	-1.05153	5.57354e-10
ENSG00000169126	ARMC4	protein_coding	armadillo repeat containing 4 [Source:HGNC Symbol;Acc:HGNC:25583]	-1.0514	2.26894e-06
ENSG00000113240	CLK4	protein_coding	CDC like kinase 4 [Source:HGNC Symbol;Acc:HGNC:13659]	-1.04957	1.21395e-09
ENSG00000142149	HUNK	protein_coding	hormonally up-regulated Neu-associated kinase [Source:HGNC Symbol;Acc:HGNC:13326]	-1.04866	0.012792
ENSG00000185442	FAM174B	protein_coding	family with sequence similarity 174 member B [Source:HGNC Symbol;Acc:HGNC:34339]	-1.04814	0.00644091
ENSG00000146966	DENND2A	protein_coding	DENN domain containing 2A [Source:HGNC Symbol;Acc:HGNC:22212]	-1.04812	0.00426531
ENSG00000250312	ZNF718	protein_coding	zinc finger protein 718 [Source:HGNC Symbol;Acc:HGNC:26889]	-1.04593	2.78008e-13

## Sheet: SAHA 24 hours
gene_id	gene_name	gene_biotype	description	Log fold changes	p adjusted
ENSG00000273217	AC008695.1	protein_coding	novel protein	-31.177	1.59071e-06
ENSG00000284554	AL022318.4	protein_coding	novel protein	-23.5083	6.70297e-14
ENSG00000085721	RRN3	protein_coding	RRN3 homolog, RNA polymerase I transcription factor [Source:HGNC Symbol;Acc:HGNC:30346]	-20.3793	0.00769565
ENSG00000197409	H3C4	protein_coding	H3 clustered histone 4 [Source:HGNC Symbol;Acc:HGNC:4767]	-6.57837	0.0032791
ENSG00000144785	AC073896.1	protein_coding	novel protein	-4.08318	0.00265293
ENSG00000133055	MYBPH	protein_coding	myosin binding protein H [Source:HGNC Symbol;Acc:HGNC:7552]	-3.7083	4.01149e-12
ENSG00000137752	CASP1	protein_coding	caspase 1 [Source:HGNC Symbol;Acc:HGNC:1499]	-3.41124	1.49037e-08
ENSG00000120949	TNFRSF8	protein_coding	TNF receptor superfamily member 8 [Source:HGNC Symbol;Acc:HGNC:11923]	-3.34631	1.32774e-08
ENSG00000146966	DENND2A	protein_coding	DENN domain containing 2A [Source:HGNC Symbol;Acc:HGNC:22212]	-3.28767	4.25445e-16
ENSG00000243749	TMEM35B	protein_coding	transmembrane protein 35B [Source:HGNC Symbol;Acc:HGNC:40021]	-3.09122	4.47835e-25
ENSG00000153885	KCTD15	protein_coding	potassium channel tetramerization domain containing 15 [Source:HGNC Symbol;Acc:HGNC:23297]	-3.0245	9.56062e-53
ENSG00000183486	MX2	protein_coding	MX dynamin like GTPase 2 [Source:HGNC Symbol;Acc:HGNC:7533]	-2.98736	4.16143e-08
ENSG00000123609	NMI	protein_coding	N-myc and STAT interactor [Source:HGNC Symbol;Acc:HGNC:7854]	-2.93991	3.13092e-77
ENSG00000283782	AC116366.3	protein_coding	novel protein	-2.90533	0.0406887
ENSG00000169857	AVEN	protein_coding	apoptosis and caspase activation inhibitor [Source:HGNC Symbol;Acc:HGNC:13509]	-2.82141	1.3251e-12
ENSG00000111186	WNT5B	protein_coding	Wnt family member 5B [Source:HGNC Symbol;Acc:HGNC:16265]	-2.70472	1.62677e-25
ENSG00000158234	FAIM	protein_coding	Fas apoptotic inhibitory molecule [Source:HGNC Symbol;Acc:HGNC:18703]	-2.68721	3.84195e-20
ENSG00000121769	FABP3	protein_coding	fatty acid binding protein 3 [Source:HGNC Symbol;Acc:HGNC:3557]	-2.68489	4.31012e-19
ENSG00000128594	LRRC4	protein_coding	leucine rich repeat containing 4 [Source:HGNC Symbol;Acc:HGNC:15586]	-2.68104	4.52361e-06
ENSG00000106868	SUSD1	protein_coding	sushi domain containing 1 [Source:HGNC Symbol;Acc:HGNC:25413]	-2.66912	2.81035e-24
ENSG00000160963	COL26A1	protein_coding	collagen type XXVI alpha 1 chain [Source:HGNC Symbol;Acc:HGNC:18038]	-2.63571	6.28794e-17
ENSG00000116771	AGMAT	protein_coding	agmatinase [Source:HGNC Symbol;Acc:HGNC:18407]	-2.62315	3.83846e-25
ENSG00000188191	PRKAR1B	protein_coding	protein kinase cAMP-dependent type I regulatory subunit beta [Source:HGNC Symbol;Acc:HGNC:9390]	-2.60574	2.24871e-54
ENSG00000171388	APLN	protein_coding	apelin [Source:HGNC Symbol;Acc:HGNC:16665]	-2.59646	3.15233e-33
ENSG00000140835	CHST4	protein_coding	carbohydrate sulfotransferase 4 [Source:HGNC Symbol;Acc:HGNC:1972]	-2.58992	8.60339e-67
ENSG00000182551	ADI1	protein_coding	acireductone dioxygenase 1 [Source:HGNC Symbol;Acc:HGNC:30576]	-2.581	6.97385e-175
ENSG00000225614	ZNF469	protein_coding	zinc finger protein 469 [Source:HGNC Symbol;Acc:HGNC:23216]	-2.56618	2.26254e-16
ENSG00000186684	CYP27C1	protein_coding	cytochrome P450 family 27 subfamily C member 1 [Source:HGNC Symbol;Acc:HGNC:33480]	-2.54486	6.65778e-21
ENSG00000110446	SLC15A3	protein_coding	solute carrier family 15 member 3 [Source:HGNC Symbol;Acc:HGNC:18068]	-2.52488	3.33469e-09
ENSG00000132530	XAF1	protein_coding	XIAP associated factor 1 [Source:HGNC Symbol;Acc:HGNC:30932]	-2.51335	2.21299e-27
ENSG00000113273	ARSB	protein_coding	arylsulfatase B [Source:HGNC Symbol;Acc:HGNC:714]	-2.50356	9.91653e-51
ENSG00000160783	PMF1	protein_coding	polyamine modulated factor 1 [Source:HGNC Symbol;Acc:HGNC:9112]	-2.49465	1.26812e-123
ENSG00000117228	GBP1	protein_coding	guanylate binding protein 1 [Source:HGNC Symbol;Acc:HGNC:4182]	-2.49089	3.96075e-131
ENSG00000155115	GTF3C6	protein_coding	general transcription factor IIIC subunit 6 [Source:HGNC Symbol;Acc:HGNC:20872]	-2.46814	2.18541e-198
ENSG00000117226	GBP3	protein_coding	guanylate binding protein 3 [Source:HGNC Symbol;Acc:HGNC:4184]	-2.46621	8.98464e-21
ENSG00000182179	UBA7	protein_coding	ubiquitin like modifier activating enzyme 7 [Source:HGNC Symbol;Acc:HGNC:12471]	-2.44626	2.37589e-19
ENSG00000149596	JPH2	protein_coding	junctophilin 2 [Source:HGNC Symbol;Acc:HGNC:14202]	-2.4293	9.73149e-59
ENSG00000221963	APOL6	protein_coding	apolipoprotein L6 [Source:HGNC Symbol;Acc:HGNC:14870]	-2.40493	1.86298e-78
ENSG00000136371	MTHFS	protein_coding	methenyltetrahydrofolate synthetase [Source:HGNC Symbol;Acc:HGNC:7437]	-2.38859	2.64368e-14
ENSG00000140682	TGFB1I1	protein_coding	transforming growth factor beta 1 induced transcript 1 [Source:HGNC Symbol;Acc:HGNC:11767]	-2.36137	2.04008e-56
ENSG00000164850	GPER1	protein_coding	G protein-coupled estrogen receptor 1 [Source:HGNC Symbol;Acc:HGNC:4485]	-2.32456	8.57281e-12
ENSG00000174004	NRROS	protein_coding	negative regulator of reactive oxygen species [Source:HGNC Symbol;Acc:HGNC:24613]	-2.30793	5.23475e-12
ENSG00000184216	IRAK1	protein_coding	interleukin 1 receptor associated kinase 1 [Source:HGNC Symbol;Acc:HGNC:6112]	-2.2945	2.501e-91
ENSG00000164867	NOS3	protein_coding	nitric oxide synthase 3 [Source:HGNC Symbol;Acc:HGNC:7876]	-2.29016	0.000114655
ENSG00000196196	HRCT1	protein_coding	histidine rich carboxyl terminus 1 [Source:HGNC Symbol;Acc:HGNC:33872]	-2.29	1.43157e-14
ENSG00000178752	ERFE	protein_coding	erythroferrone [Source:HGNC Symbol;Acc:HGNC:26727]	-2.27341	0.000217414
ENSG00000104998	IL27RA	protein_coding	interleukin 27 receptor subunit alpha [Source:HGNC Symbol;Acc:HGNC:17290]	-2.27155	2.66739e-42
ENSG00000099203	TMED1	protein_coding	transmembrane p24 trafficking protein 1 [Source:HGNC Symbol;Acc:HGNC:17291]	-2.25479	6.83114e-23
ENSG00000197702	PARVA	protein_coding	parvin alpha [Source:HGNC Symbol;Acc:HGNC:14652]	-2.24453	4.27178e-38
ENSG00000129255	MPDU1	protein_coding	mannose-P-dolichol utilization defect 1 [Source:HGNC Symbol;Acc:HGNC:7207]	-2.24109	3.63767e-123
ENSG00000204856	FAM216A	protein_coding	family with sequence similarity 216 member A [Source:HGNC Symbol;Acc:HGNC:30180]	-2.23354	5.87587e-82
ENSG00000155254	MARVELD1	protein_coding	MARVEL domain containing 1 [Source:HGNC Symbol;Acc:HGNC:28674]	-2.23163	6.09101e-63
ENSG00000213221	DNLZ	protein_coding	DNL-type zinc finger [Source:HGNC Symbol;Acc:HGNC:33879]	-2.22811	4.48636e-19
ENSG00000277117	FP565260.3	protein_coding	ICOS ligand [Source:NCBI gene;Acc:102723996]	-2.22453	1.42321e-15
ENSG00000126561	STAT5A	protein_coding	signal transducer and activator of transcription 5A [Source:HGNC Symbol;Acc:HGNC:11366]	-2.22246	1.76308e-24
ENSG00000253304	TMEM200B	protein_coding	transmembrane protein 200B [Source:HGNC Symbol;Acc:HGNC:33785]	-2.21927	1.4696e-23
ENSG00000182218	HHIPL1	protein_coding	HHIP like 1 [Source:HGNC Symbol;Acc:HGNC:19710]	-2.20202	2.01985e-12
ENSG00000111335	OAS2	protein_coding	2'-5'-oligoadenylate synthetase 2 [Source:HGNC Symbol;Acc:HGNC:8087]	-2.20179	2.65333e-33
ENSG00000174428	GTF2IRD2B	protein_coding	GTF2I repeat domain containing 2B [Source:HGNC Symbol;Acc:HGNC:33125]	-2.18942	9.91306e-06
ENSG00000234602	MCIDAS	protein_coding	multiciliate differentiation and DNA synthesis associated cell cycle protein [Source:HGNC Symbol;Acc:HGNC:40050]	-2.181	5.26702e-10
ENSG00000137959	IFI44L	protein_coding	interferon induced protein 44 like [Source:HGNC Symbol;Acc:HGNC:17817]	-2.17585	4.75767e-15
ENSG00000101846	STS	protein_coding	steroid sulfatase [Source:HGNC Symbol;Acc:HGNC:11425]	-2.17476	2.37698e-31
ENSG00000119403	PHF19	protein_coding	PHD finger protein 19 [Source:HGNC Symbol;Acc:HGNC:24566]	-2.1585	1.15055e-97
ENSG00000176890	TYMS	protein_coding	thymidylate synthetase [Source:HGNC Symbol;Acc:HGNC:12441]	-2.14058	0
ENSG00000069482	GAL	protein_coding	galanin and GMAP prepropeptide [Source:HGNC Symbol;Acc:HGNC:4114]	-2.13812	1.14055e-57
ENSG00000105137	SYDE1	protein_coding	synapse defective Rho GTPase homolog 1 [Source:HGNC Symbol;Acc:HGNC:25824]	-2.1177	4.70343e-55
ENSG00000026103	FAS	protein_coding	Fas cell surface death receptor [Source:HGNC Symbol;Acc:HGNC:11920]	-2.09997	2.88801e-54
ENSG00000141994	DUS3L	protein_coding	dihydrouridine synthase 3 like [Source:HGNC Symbol;Acc:HGNC:26920]	-2.09921	2.39958e-15
ENSG00000132434	LANCL2	protein_coding	LanC like 2 [Source:HGNC Symbol;Acc:HGNC:6509]	-2.09768	2.90354e-57
ENSG00000166250	CLMP	protein_coding	CXADR like membrane protein [Source:HGNC Symbol;Acc:HGNC:24039]	-2.09272	5.54612e-09
ENSG00000168126	OR2W6P	unprocessed_pseudogene	olfactory receptor family 2 subfamily W member 6 pseudogene [Source:HGNC Symbol;Acc:HGNC:15072]	-2.08339	2.03719e-11
ENSG00000166275	BORCS7	protein_coding	BLOC-1 related complex subunit 7 [Source:HGNC Symbol;Acc:HGNC:23516]	-2.06894	4.89859e-07
ENSG00000168874	ATOH8	protein_coding	atonal bHLH transcription factor 8 [Source:HGNC Symbol;Acc:HGNC:24126]	-2.06852	3.32965e-22
ENSG00000100342	APOL1	protein_coding	apolipoprotein L1 [Source:HGNC Symbol;Acc:HGNC:618]	-2.06152	3.84756e-28
ENSG00000119917	IFIT3	protein_coding	interferon induced protein with tetratricopeptide repeats 3 [Source:HGNC Symbol;Acc:HGNC:5411]	-2.0576	3.52959e-34
ENSG00000131378	RFTN1	protein_coding	raftlin, lipid raft linker 1 [Source:HGNC Symbol;Acc:HGNC:30278]	-2.0565	2.0218e-38
ENSG00000272921	AC005832.4	protein_coding	novel protein	-2.05117	0.0233668
ENSG00000204767	INSYN2B	protein_coding	inhibitory synaptic factor family member 2B [Source:HGNC Symbol;Acc:HGNC:37271]	-2.04814	4.00156e-10
ENSG00000140548	ZNF710	protein_coding	zinc finger protein 710 [Source:HGNC Symbol;Acc:HGNC:25352]	-2.0402	2.84256e-28
ENSG00000096070	BRPF3	protein_coding	bromodomain and PHD finger containing 3 [Source:HGNC Symbol;Acc:HGNC:14256]	-2.03406	9.01503e-56
ENSG00000183691	NOG	protein_coding	noggin [Source:HGNC Symbol;Acc:HGNC:7866]	-2.02803	4.67861e-21
ENSG00000169084	DHRSX	protein_coding	dehydrogenase/reductase X-linked [Source:HGNC Symbol;Acc:HGNC:18399]	-2.02608	5.07185e-14
ENSG00000102390	PBDC1	protein_coding	polysaccharide biosynthesis domain containing 1 [Source:HGNC Symbol;Acc:HGNC:28790]	-2.01305	1.79715e-63
ENSG00000204397	CARD16	protein_coding	caspase recruitment domain family member 16 [Source:HGNC Symbol;Acc:HGNC:33701]	-2.00858	4.63521e-08
ENSG00000196503	ARL9	protein_coding	ADP ribosylation factor like GTPase 9 [Source:HGNC Symbol;Acc:HGNC:23592]	-2.00158	1.71514e-10
ENSG00000166401	SERPINB8	protein_coding	serpin family B member 8 [Source:HGNC Symbol;Acc:HGNC:8952]	-1.99486	1.29259e-21
ENSG00000155666	KDM8	protein_coding	lysine demethylase 8 [Source:HGNC Symbol;Acc:HGNC:25840]	-1.99392	9.35213e-08
ENSG00000279170	TSTD3	protein_coding	thiosulfate sulfurtransferase like domain containing 3 [Source:HGNC Symbol;Acc:HGNC:40910]	-1.98324	2.17706e-08
ENSG00000169174	PCSK9	protein_coding	proprotein convertase subtilisin/kexin type 9 [Source:HGNC Symbol;Acc:HGNC:20001]	-1.97487	9.12709e-33
ENSG00000206557	TRIM71	protein_coding	tripartite motif containing 71 [Source:HGNC Symbol;Acc:HGNC:32669]	-1.96787	1.92456e-05
ENSG00000157833	GAREM2	protein_coding	GRB2 associated regulator of MAPK1 subtype 2 [Source:HGNC Symbol;Acc:HGNC:27172]	-1.95863	1.52631e-05
ENSG00000142733	MAP3K6	protein_coding	mitogen-activated protein kinase kinase kinase 6 [Source:HGNC Symbol;Acc:HGNC:6858]	-1.95305	1.48122e-20
ENSG00000198331	HYLS1	protein_coding	HYLS1 centriolar and ciliogenesis associated [Source:HGNC Symbol;Acc:HGNC:26558]	-1.94963	6.14619e-46
ENSG00000134369	NAV1	protein_coding	neuron navigator 1 [Source:HGNC Symbol;Acc:HGNC:15989]	-1.94951	3.46051e-66
ENSG00000162623	TYW3	protein_coding	tRNA-yW synthesizing protein 3 homolog [Source:HGNC Symbol;Acc:HGNC:24757]	-1.94511	3.99096e-71
ENSG00000114480	GBE1	protein_coding	1,4-alpha-glucan branching enzyme 1 [Source:HGNC Symbol;Acc:HGNC:4180]	-1.93269	1.92722e-119
ENSG00000124657	OR2B6	protein_coding	olfactory receptor family 2 subfamily B member 6 [Source:HGNC Symbol;Acc:HGNC:8241]	-1.93268	3.49928e-05
ENSG00000168077	SCARA3	protein_coding	scavenger receptor class A member 3 [Source:HGNC Symbol;Acc:HGNC:19000]	-1.92517	4.41619e-62
ENSG00000146834	MEPCE	protein_coding	methylphosphate capping enzyme [Source:HGNC Symbol;Acc:HGNC:20247]	-1.92501	1.50398e-94
ENSG00000198753	PLXNB3	protein_coding	plexin B3 [Source:HGNC Symbol;Acc:HGNC:9105]	-1.9246	0.000448211
ENSG00000160117	ANKLE1	protein_coding	ankyrin repeat and LEM domain containing 1 [Source:HGNC Symbol;Acc:HGNC:26812]	-1.92369	7.62135e-08
ENSG00000149257	SERPINH1	protein_coding	serpin family H member 1 [Source:HGNC Symbol;Acc:HGNC:1546]	-1.92221	3.96861e-82
ENSG00000019485	PRDM11	protein_coding	PR/SET domain 11 [Source:HGNC Symbol;Acc:HGNC:13996]	-1.91848	3.82216e-32
ENSG00000141933	TPGS1	protein_coding	tubulin polyglutamylase complex subunit 1 [Source:HGNC Symbol;Acc:HGNC:25058]	-1.9184	2.47536e-19
ENSG00000160223	ICOSLG	protein_coding	inducible T cell costimulator ligand [Source:HGNC Symbol;Acc:HGNC:17087]	-1.91733	2.24203e-37
ENSG00000031081	ARHGAP31	protein_coding	Rho GTPase activating protein 31 [Source:HGNC Symbol;Acc:HGNC:29216]	-1.91484	3.09737e-08
ENSG00000164308	ERAP2	protein_coding	endoplasmic reticulum aminopeptidase 2 [Source:HGNC Symbol;Acc:HGNC:29499]	-1.91366	7.92002e-36
ENSG00000119673	ACOT2	protein_coding	acyl-CoA thioesterase 2 [Source:HGNC Symbol;Acc:HGNC:18431]	-1.90479	3.12553e-16
ENSG00000079999	KEAP1	protein_coding	kelch like ECH associated protein 1 [Source:HGNC Symbol;Acc:HGNC:23177]	-1.90304	1.37549e-69
ENSG00000272196	H2AC19	protein_coding	H2A clustered histone 19 [Source:HGNC Symbol;Acc:HGNC:29668]	-1.89549	1.33129e-33
ENSG00000154839	SKA1	protein_coding	spindle and kinetochore associated complex subunit 1 [Source:HGNC Symbol;Acc:HGNC:28109]	-1.89429	0.0185034
ENSG00000070614	NDST1	protein_coding	N-deacetylase and N-sulfotransferase 1 [Source:HGNC Symbol;Acc:HGNC:7680]	-1.89399	9.86007e-56
ENSG00000205730	ITPRIPL2	protein_coding	ITPRIP like 2 [Source:HGNC Symbol;Acc:HGNC:27257]	-1.88874	3.41843e-136
ENSG00000074657	ZNF532	protein_coding	zinc finger protein 532 [Source:HGNC Symbol;Acc:HGNC:30940]	-1.88669	2.78016e-29
ENSG00000130038	CRACR2A	protein_coding	calcium release activated channel regulator 2A [Source:HGNC Symbol;Acc:HGNC:28657]	-1.88038	3.50831e-10
ENSG00000106327	TFR2	protein_coding	transferrin receptor 2 [Source:HGNC Symbol;Acc:HGNC:11762]	-1.88029	2.44885e-22
ENSG00000148288	GBGT1	protein_coding	globoside alpha-1,3-N-acetylgalactosaminyltransferase 1 (FORS blood group) [Source:HGNC Symbol;Acc:HGNC:20460]	-1.88009	2.32629e-32
ENSG00000169136	ATF5	protein_coding	activating transcription factor 5 [Source:HGNC Symbol;Acc:HGNC:790]	-1.87813	4.08635e-70
ENSG00000143222	UFC1	protein_coding	ubiquitin-fold modifier conjugating enzyme 1 [Source:HGNC Symbol;Acc:HGNC:26941]	-1.87208	1.74884e-79
ENSG00000116663	FBXO6	protein_coding	F-box protein 6 [Source:HGNC Symbol;Acc:HGNC:13585]	-1.86999	3.64762e-07
ENSG00000184887	BTBD6	protein_coding	BTB domain containing 6 [Source:HGNC Symbol;Acc:HGNC:19897]	-1.86946	1.99805e-51
ENSG00000141569	TRIM65	protein_coding	tripartite motif containing 65 [Source:HGNC Symbol;Acc:HGNC:27316]	-1.86818	4.25272e-19
ENSG00000184371	CSF1	protein_coding	colony stimulating factor 1 [Source:HGNC Symbol;Acc:HGNC:2432]	-1.86536	1.09354e-33
ENSG00000123064	DDX54	protein_coding	DEAD-box helicase 54 [Source:HGNC Symbol;Acc:HGNC:20084]	-1.86454	9.85231e-89
ENSG00000015171	ZMYND11	protein_coding	zinc finger MYND-type containing 11 [Source:HGNC Symbol;Acc:HGNC:16966]	-1.86401	1.22231e-48
ENSG00000173621	LRFN4	protein_coding	leucine rich repeat and fibronectin type III domain containing 4 [Source:HGNC Symbol;Acc:HGNC:28456]	-1.85876	6.0632e-49
ENSG00000132570	PCBD2	protein_coding	pterin-4 alpha-carbinolamine dehydratase 2 [Source:HGNC Symbol;Acc:HGNC:24474]	-1.84134	5.25783e-11
ENSG00000188677	PARVB	protein_coding	parvin beta [Source:HGNC Symbol;Acc:HGNC:14653]	-1.83798	1.81416e-20
ENSG00000170634	ACYP2	protein_coding	acylphosphatase 2 [Source:HGNC Symbol;Acc:HGNC:180]	-1.83539	3.99753e-09
ENSG00000175063	UBE2C	protein_coding	ubiquitin conjugating enzyme E2 C [Source:HGNC Symbol;Acc:HGNC:15937]	-1.83445	1.53442e-228
ENSG00000178685	PARP10	protein_coding	poly(ADP-ribose) polymerase family member 10 [Source:HGNC Symbol;Acc:HGNC:25895]	-1.81921	3.80729e-24
ENSG00000123810	B9D2	protein_coding	B9 domain containing 2 [Source:HGNC Symbol;Acc:HGNC:28636]	-1.81339	7.91787e-09
ENSG00000100599	RIN3	protein_coding	Ras and Rab interactor 3 [Source:HGNC Symbol;Acc:HGNC:18751]	-1.81179	4.13174e-09
ENSG00000228672	PROB1	protein_coding	proline rich basic protein 1 [Source:HGNC Symbol;Acc:HGNC:41906]	-1.80858	5.18292e-25
ENSG00000212123	PRR22	protein_coding	proline rich 22 [Source:HGNC Symbol;Acc:HGNC:28354]	-1.80807	1.1701e-06
ENSG00000179598	PLD6	protein_coding	phospholipase D family member 6 [Source:HGNC Symbol;Acc:HGNC:30447]	-1.80475	1.57984e-11
ENSG00000158301	GPRASP2	protein_coding	G protein-coupled receptor associated sorting protein 2 [Source:HGNC Symbol;Acc:HGNC:25169]	-1.8047	7.79098e-25
ENSG00000122863	CHST3	protein_coding	carbohydrate sulfotransferase 3 [Source:HGNC Symbol;Acc:HGNC:1971]	-1.77762	6.99944e-81
ENSG00000123388	HOXC11	protein_coding	homeobox C11 [Source:HGNC Symbol;Acc:HGNC:5123]	-1.777	1.18064e-08
ENSG00000112186	CAP2	protein_coding	cyclase associated actin cytoskeleton regulatory protein 2 [Source:HGNC Symbol;Acc:HGNC:20039]	-1.77647	1.10894e-46
ENSG00000156113	KCNMA1	protein_coding	potassium calcium-activated channel subfamily M alpha 1 [Source:HGNC Symbol;Acc:HGNC:6284]	-1.76938	3.96272e-147
ENSG00000173757	STAT5B	protein_coding	signal transducer and activator of transcription 5B [Source:HGNC Symbol;Acc:HGNC:11367]	-1.7584	2.25942e-29
ENSG00000239264	TXNDC5	protein_coding	thioredoxin domain containing 5 [Source:HGNC Symbol;Acc:HGNC:21073]	-1.75755	0
ENSG00000142185	TRPM2	protein_coding	transient receptor potential cation channel subfamily M member 2 [Source:HGNC Symbol;Acc:HGNC:12339]	-1.75615	1.37236e-12
ENSG00000175806	MSRA	protein_coding	methionine sulfoxide reductase A [Source:HGNC Symbol;Acc:HGNC:7377]	-1.75494	4.70221e-05
ENSG00000104320	NBN	protein_coding	nibrin [Source:HGNC Symbol;Acc:HGNC:7652]	-1.75459	2.00793e-33
ENSG00000177548	RABEP2	protein_coding	rabaptin, RAB GTPase binding effector protein 2 [Source:HGNC Symbol;Acc:HGNC:24817]	-1.74738	7.02671e-21
ENSG00000198053	SIRPA	protein_coding	signal regulatory protein alpha [Source:HGNC Symbol;Acc:HGNC:9662]	-1.74688	3.05491e-85
ENSG00000169884	WNT10B	protein_coding	Wnt family member 10B [Source:HGNC Symbol;Acc:HGNC:12775]	-1.74372	2.81047e-15
ENSG00000132749	TESMIN	protein_coding	testis expressed metallothionein like protein [Source:HGNC Symbol;Acc:HGNC:7446]	-1.73045	9.57635e-17
ENSG00000120254	MTHFD1L	protein_coding	methylenetetrahydrofolate dehydrogenase (NADP+ dependent) 1 like [Source:HGNC Symbol;Acc:HGNC:21055]	-1.72938	2.85022e-51
ENSG00000099284	MACROH2A2	protein_coding	macroH2A.2 histone [Source:HGNC Symbol;Acc:HGNC:14453]	-1.72394	9.23706e-33
ENSG00000133321	PLAAT4	protein_coding	phospholipase A and acyltransferase 4 [Source:HGNC Symbol;Acc:HGNC:9869]	-1.71968	3.49224e-06
ENSG00000178467	P4HTM	protein_coding	prolyl 4-hydroxylase, transmembrane [Source:HGNC Symbol;Acc:HGNC:28858]	-1.7166	3.6518e-10
ENSG00000184900	SUMO3	protein_coding	small ubiquitin like modifier 3 [Source:HGNC Symbol;Acc:HGNC:11124]	-1.71198	8.47309e-149
ENSG00000125741	OPA3	protein_coding	outer mitochondrial membrane lipid metabolism regulator OPA3 [Source:HGNC Symbol;Acc:HGNC:8142]	-1.70653	7.85712e-27
ENSG00000110811	P3H3	protein_coding	prolyl 3-hydroxylase 3 [Source:HGNC Symbol;Acc:HGNC:19318]	-1.70569	1.56118e-21
ENSG00000183092	BEGAIN	protein_coding	brain enriched guanylate kinase associated [Source:HGNC Symbol;Acc:HGNC:24163]	-1.70221	5.55093e-13
ENSG00000214022	REPIN1	protein_coding	replication initiator 1 [Source:HGNC Symbol;Acc:HGNC:17922]	-1.70194	9.44237e-56
ENSG00000169410	PTPN9	protein_coding	protein tyrosine phosphatase non-receptor type 9 [Source:HGNC Symbol;Acc:HGNC:9661]	-1.70189	8.34736e-67
ENSG00000206262	FOXL2NB	protein_coding	FOXL2 neighbor [Source:HGNC Symbol;Acc:HGNC:34428]	-1.69845	2.55283e-07
ENSG00000117013	KCNQ4	protein_coding	potassium voltage-gated channel subfamily Q member 4 [Source:HGNC Symbol;Acc:HGNC:6298]	-1.69802	1.16211e-06
ENSG00000183770	FOXL2	protein_coding	forkhead box L2 [Source:HGNC Symbol;Acc:HGNC:1092]	-1.69717	2.23904e-21
ENSG00000158089	GALNT14	protein_coding	polypeptide N-acetylgalactosaminyltransferase 14 [Source:HGNC Symbol;Acc:HGNC:22946]	-1.6965	1.42601e-39
ENSG00000108797	CNTNAP1	protein_coding	contactin associated protein 1 [Source:HGNC Symbol;Acc:HGNC:8011]	-1.69586	7.69127e-64
ENSG00000091127	PUS7	protein_coding	pseudouridine synthase 7 [Source:HGNC Symbol;Acc:HGNC:26033]	-1.69494	1.09186e-66
ENSG00000213339	QTRT1	protein_coding	queuine tRNA-ribosyltransferase catalytic subunit 1 [Source:HGNC Symbol;Acc:HGNC:23797]	-1.68753	1.85715e-31
ENSG00000173638	SLC19A1	protein_coding	solute carrier family 19 member 1 [Source:HGNC Symbol;Acc:HGNC:10937]	-1.67936	2.80182e-31
ENSG00000132821	VSTM2L	protein_coding	V-set and transmembrane domain containing 2 like [Source:HGNC Symbol;Acc:HGNC:16096]	-1.67866	2.4707e-13
ENSG00000136938	ANP32B	protein_coding	acidic nuclear phosphoprotein 32 family member B [Source:HGNC Symbol;Acc:HGNC:16677]	-1.67643	1.92627e-183
ENSG00000168404	MLKL	protein_coding	mixed lineage kinase domain like pseudokinase [Source:HGNC Symbol;Acc:HGNC:26617]	-1.67311	2.11294e-32
ENSG00000179922	ZNF784	protein_coding	zinc finger protein 784 [Source:HGNC Symbol;Acc:HGNC:33111]	-1.67243	6.46823e-09
ENSG00000159958	TNFRSF13C	protein_coding	TNF receptor superfamily member 13C [Source:HGNC Symbol;Acc:HGNC:17755]	-1.67134	6.49293e-22
ENSG00000166228	PCBD1	protein_coding	pterin-4 alpha-carbinolamine dehydratase 1 [Source:HGNC Symbol;Acc:HGNC:8646]	-1.67127	3.5603e-124
ENSG00000035141	FAM136A	protein_coding	family with sequence similarity 136 member A [Source:HGNC Symbol;Acc:HGNC:25911]	-1.66792	1.14308e-87
ENSG00000099956	SMARCB1	protein_coding	SWI/SNF related, matrix associated, actin dependent regulator of chromatin, subfamily b, member 1 [Source:HGNC Symbol;Acc:HGNC:11103]	-1.66528	0.000179094
ENSG00000213977	TAX1BP3	protein_coding	Tax1 binding protein 3 [Source:HGNC Symbol;Acc:HGNC:30684]	-1.66245	1.37817e-84
ENSG00000184470	TXNRD2	protein_coding	thioredoxin reductase 2 [Source:HGNC Symbol;Acc:HGNC:18155]	-1.66107	5.87943e-29
ENSG00000167601	AXL	protein_coding	AXL receptor tyrosine kinase [Source:HGNC Symbol;Acc:HGNC:905]	-1.6561	2.7383e-54
ENSG00000116819	TFAP2E	protein_coding	transcription factor AP-2 epsilon [Source:HGNC Symbol;Acc:HGNC:30774]	-1.65444	8.64896e-13
ENSG00000108773	KAT2A	protein_coding	lysine acetyltransferase 2A [Source:HGNC Symbol;Acc:HGNC:4201]	-1.65089	2.48588e-63
ENSG00000035681	NSMAF	protein_coding	neutral sphingomyelinase activation associated factor [Source:HGNC Symbol;Acc:HGNC:8017]	-1.65005	9.60887e-18
ENSG00000177409	SAMD9L	protein_coding	sterile alpha motif domain containing 9 like [Source:HGNC Symbol;Acc:HGNC:1349]	-1.64264	8.28492e-10
ENSG00000164362	TERT	protein_coding	telomerase reverse transcriptase [Source:HGNC Symbol;Acc:HGNC:11730]	-1.63925	3.81169e-08
ENSG00000215440	NPEPL1	protein_coding	aminopeptidase like 1 [Source:HGNC Symbol;Acc:HGNC:16244]	-1.63897	8.0472e-22
ENSG00000184185	KCNJ12	protein_coding	potassium inwardly rectifying channel subfamily J member 12 [Source:HGNC Symbol;Acc:HGNC:6258]	-1.63731	5.18129e-21
ENSG00000164104	HMGB2	protein_coding	high mobility group box 2 [Source:HGNC Symbol;Acc:HGNC:5000]	-1.63655	8.2928e-100
ENSG00000026508	CD44	protein_coding	CD44 molecule (Indian blood group) [Source:HGNC Symbol;Acc:HGNC:1681]	-1.63468	6.62504e-35
ENSG00000113621	TXNDC15	protein_coding	thioredoxin domain containing 15 [Source:HGNC Symbol;Acc:HGNC:20652]	-1.63444	3.60438e-47
ENSG00000116096	SPR	protein_coding	sepiapterin reductase [Source:HGNC Symbol;Acc:HGNC:11257]	-1.63406	2.46516e-72
ENSG00000104907	TRMT1	protein_coding	tRNA methyltransferase 1 [Source:HGNC Symbol;Acc:HGNC:25980]	-1.62906	1.74925e-17
ENSG00000100490	CDKL1	protein_coding	cyclin dependent kinase like 1 [Source:HGNC Symbol;Acc:HGNC:1781]	-1.62557	5.60613e-09
ENSG00000110852	CLEC2B	protein_coding	C-type lectin domain family 2 member B [Source:HGNC Symbol;Acc:HGNC:2053]	-1.6255	1.5671e-13
ENSG00000137871	ZNF280D	protein_coding	zinc finger protein 280D [Source:HGNC Symbol;Acc:HGNC:25953]	-1.62306	2.98208e-12
ENSG00000144504	ANKMY1	protein_coding	ankyrin repeat and MYND domain containing 1 [Source:HGNC Symbol;Acc:HGNC:20987]	-1.61611	1.0272e-12
ENSG00000143786	CNIH3	protein_coding	cornichon family AMPA receptor auxiliary protein 3 [Source:HGNC Symbol;Acc:HGNC:26802]	-1.61361	6.95922e-17
ENSG00000137628	DDX60	protein_coding	DExD/H-box helicase 60 [Source:HGNC Symbol;Acc:HGNC:25942]	-1.6109	4.99529e-07
ENSG00000164307	ERAP1	protein_coding	endoplasmic reticulum aminopeptidase 1 [Source:HGNC Symbol;Acc:HGNC:18173]	-1.61071	5.85948e-10
ENSG00000142279	WTIP	protein_coding	WT1 interacting protein [Source:HGNC Symbol;Acc:HGNC:20964]	-1.60975	1.09833e-08
ENSG00000261556	SMG1P7	transcribed_unprocessed_pseudogene	SMG1 pseudogene 7 [Source:HGNC Symbol;Acc:HGNC:49864]	-1.6073	1.65619e-18
ENSG00000244486	SCARF2	protein_coding	scavenger receptor class F member 2 [Source:HGNC Symbol;Acc:HGNC:19869]	-1.60595	1.66348e-18
ENSG00000175287	PHYHD1	protein_coding	phytanoyl-CoA dioxygenase domain containing 1 [Source:HGNC Symbol;Acc:HGNC:23396]	-1.60544	2.14624e-08
ENSG00000152782	PANK1	protein_coding	pantothenate kinase 1 [Source:HGNC Symbol;Acc:HGNC:8598]	-1.59807	1.00785e-12
ENSG00000164403	SHROOM1	protein_coding	shroom family member 1 [Source:HGNC Symbol;Acc:HGNC:24084]	-1.59669	5.09581e-13
ENSG00000170854	RIOX2	protein_coding	ribosomal oxygenase 2 [Source:HGNC Symbol;Acc:HGNC:19441]	-1.59381	1.62725e-24
ENSG00000116157	GPX7	protein_coding	glutathione peroxidase 7 [Source:HGNC Symbol;Acc:HGNC:4559]	-1.59115	1.87864e-09
ENSG00000136161	RCBTB2	protein_coding	RCC1 and BTB domain containing protein 2 [Source:HGNC Symbol;Acc:HGNC:1914]	-1.5909	0.0053635
ENSG00000178409	BEND3	protein_coding	BEN domain containing 3 [Source:HGNC Symbol;Acc:HGNC:23040]	-1.59082	1.82169e-52
ENSG00000259332	ST20-MTHFS	protein_coding	ST20-MTHFS readthrough [Source:HGNC Symbol;Acc:HGNC:44655]	-1.58191	1.95197e-11
ENSG00000129007	CALML4	protein_coding	calmodulin like 4 [Source:HGNC Symbol;Acc:HGNC:18445]	-1.57945	5.75627e-05
ENSG00000256771	ZNF253	protein_coding	zinc finger protein 253 [Source:HGNC Symbol;Acc:HGNC:13497]	-1.57873	4.94044e-16
ENSG00000137801	THBS1	protein_coding	thrombospondin 1 [Source:HGNC Symbol;Acc:HGNC:11785]	-1.57814	1.38986e-07
ENSG00000087586	AURKA	protein_coding	aurora kinase A [Source:HGNC Symbol;Acc:HGNC:11393]	-1.57655	1.17591e-97
ENSG00000173705	SUSD5	protein_coding	sushi domain containing 5 [Source:HGNC Symbol;Acc:HGNC:29061]	-1.57544	1.28539e-17
ENSG00000237172	B3GNT9	protein_coding	UDP-GlcNAc:betaGal beta-1,3-N-acetylglucosaminyltransferase 9 [Source:HGNC Symbol;Acc:HGNC:28714]	-1.57538	1.80587e-58
ENSG00000157601	MX1	protein_coding	MX dynamin like GTPase 1 [Source:HGNC Symbol;Acc:HGNC:7532]	-1.57496	7.47085e-28
ENSG00000103544	VPS35L	protein_coding	VPS35 endosomal protein sorting factor like [Source:HGNC Symbol;Acc:HGNC:24641]	-1.57468	2.32504e-54
ENSG00000112208	BAG2	protein_coding	BAG cochaperone 2 [Source:HGNC Symbol;Acc:HGNC:938]	-1.57109	2.15319e-120
ENSG00000160818	GPATCH4	protein_coding	G-patch domain containing 4 [Source:HGNC Symbol;Acc:HGNC:25982]	-1.57069	1.22674e-63
ENSG00000198743	SLC5A3	protein_coding	solute carrier family 5 member 3 [Source:HGNC Symbol;Acc:HGNC:11038]	-1.56941	3.02032e-59
ENSG00000172086	KRCC1	protein_coding	lysine rich coiled-coil 1 [Source:HGNC Symbol;Acc:HGNC:28039]	-1.56842	1.56007e-16
ENSG00000138134	STAMBPL1	protein_coding	STAM binding protein like 1 [Source:HGNC Symbol;Acc:HGNC:24105]	-1.56737	5.92388e-59
ENSG00000172534	HCFC1	protein_coding	host cell factor C1 [Source:HGNC Symbol;Acc:HGNC:4839]	-1.56722	1.57387e-113
ENSG00000181472	ZBTB2	protein_coding	zinc finger and BTB domain containing 2 [Source:HGNC Symbol;Acc:HGNC:20868]	-1.56702	5.41133e-91
ENSG00000173193	PARP14	protein_coding	poly(ADP-ribose) polymerase family member 14 [Source:HGNC Symbol;Acc:HGNC:29232]	-1.56642	2.79337e-32
ENSG00000182749	PAQR7	protein_coding	progestin and adipoQ receptor family member 7 [Source:HGNC Symbol;Acc:HGNC:23146]	-1.56638	7.28102e-40
ENSG00000108179	PPIF	protein_coding	peptidylprolyl isomerase F [Source:HGNC Symbol;Acc:HGNC:9259]	-1.56365	3.8419e-55
ENSG00000168936	TMEM129	protein_coding	transmembrane protein 129 [Source:HGNC Symbol;Acc:HGNC:25137]	-1.56263	1.48692e-10
ENSG00000120694	HSPH1	protein_coding	heat shock protein family H (Hsp110) member 1 [Source:HGNC Symbol;Acc:HGNC:16969]	-1.5618	9.85724e-25
ENSG00000138685	FGF2	protein_coding	fibroblast growth factor 2 [Source:HGNC Symbol;Acc:HGNC:3676]	-1.56111	7.92587e-55
ENSG00000196517	SLC6A9	protein_coding	solute carrier family 6 member 9 [Source:HGNC Symbol;Acc:HGNC:11056]	-1.55786	3.36614e-15
ENSG00000149639	SOGA1	protein_coding	suppressor of glucose, autophagy associated 1 [Source:HGNC Symbol;Acc:HGNC:16111]	-1.55652	4.10771e-69
ENSG00000197837	H4-16	protein_coding	H4 histone 16 [Source:HGNC Symbol;Acc:HGNC:20510]	-1.54989	8.20122e-19
ENSG00000144445	KANSL1L	protein_coding	KAT8 regulatory NSL complex subunit 1 like [Source:HGNC Symbol;Acc:HGNC:26310]	-1.54345	1.59389e-22
ENSG00000203666	EFCAB2	protein_coding	EF-hand calcium binding domain 2 [Source:HGNC Symbol;Acc:HGNC:28166]	-1.54308	9.64818e-07
ENSG00000112984	KIF20A	protein_coding	kinesin family member 20A [Source:HGNC Symbol;Acc:HGNC:9787]	-1.54302	3.86851e-67
ENSG00000142871	CCN1	protein_coding	cellular communication network factor 1 [Source:HGNC Symbol;Acc:HGNC:2654]	-1.5428	1.84544e-34
ENSG00000285130	AL358113.1	protein_coding	novel protein	-1.54105	0.00808503
ENSG00000267303	AC011511.4	protein_coding	novel transcript	-1.5389	0.020249
ENSG00000109320	NFKB1	protein_coding	nuclear factor kappa B subunit 1 [Source:HGNC Symbol;Acc:HGNC:7794]	-1.53449	1.09208e-22
ENSG00000136813	ECPAS	protein_coding	Ecm29 proteasome adaptor and scaffold [Source:HGNC Symbol;Acc:HGNC:29020]	-1.53139	2.86858e-34
ENSG00000204516	MICB	protein_coding	MHC class I polypeptide-related sequence B [Source:HGNC Symbol;Acc:HGNC:7091]	-1.53131	0.0144169
ENSG00000167695	TLCD3A	protein_coding	TLC domain containing 3A [Source:HGNC Symbol;Acc:HGNC:29646]	-1.52853	6.90849e-53
ENSG00000061273	HDAC7	protein_coding	histone deacetylase 7 [Source:HGNC Symbol;Acc:HGNC:14067]	-1.52633	4.22204e-17
ENSG00000171206	TRIM8	protein_coding	tripartite motif containing 8 [Source:HGNC Symbol;Acc:HGNC:15579]	-1.52546	3.8277e-50
ENSG00000144724	PTPRG	protein_coding	protein tyrosine phosphatase receptor type G [Source:HGNC Symbol;Acc:HGNC:9671]	-1.52438	3.8802e-34
ENSG00000105676	ARMC6	protein_coding	armadillo repeat containing 6 [Source:HGNC Symbol;Acc:HGNC:25049]	-1.52432	3.1477e-28
ENSG00000135999	EPC2	protein_coding	enhancer of polycomb homolog 2 [Source:HGNC Symbol;Acc:HGNC:24543]	-1.52334	1.35292e-36
ENSG00000196081	ZNF724	protein_coding	zinc finger protein 724 [Source:HGNC Symbol;Acc:HGNC:32460]	-1.52156	2.26025e-29
ENSG00000184675	AMER1	protein_coding	APC membrane recruitment protein 1 [Source:HGNC Symbol;Acc:HGNC:26837]	-1.51957	6.75593e-61
ENSG00000185818	NAT8L	protein_coding	N-acetyltransferase 8 like [Source:HGNC Symbol;Acc:HGNC:26742]	-1.51635	1.49228e-43
ENSG00000100403	ZC3H7B	protein_coding	zinc finger CCCH-type containing 7B [Source:HGNC Symbol;Acc:HGNC:30869]	-1.51542	1.67774e-103
ENSG00000120913	PDLIM2	protein_coding	PDZ and LIM domain 2 [Source:HGNC Symbol;Acc:HGNC:13992]	-1.51527	1.19975e-07
ENSG00000066230	SLC9A3	protein_coding	solute carrier family 9 member A3 [Source:HGNC Symbol;Acc:HGNC:11073]	-1.51477	2.21346e-19
ENSG00000181873	IBA57	protein_coding	iron-sulfur cluster assembly factor IBA57 [Source:HGNC Symbol;Acc:HGNC:27302]	-1.51299	3.85365e-30
ENSG00000003402	CFLAR	protein_coding	CASP8 and FADD like apoptosis regulator [Source:HGNC Symbol;Acc:HGNC:1876]	-1.51082	5.19842e-22
ENSG00000175221	MED16	protein_coding	mediator complex subunit 16 [Source:HGNC Symbol;Acc:HGNC:17556]	-1.51051	2.3587e-23
ENSG00000161618	ALDH16A1	protein_coding	aldehyde dehydrogenase 16 family member A1 [Source:HGNC Symbol;Acc:HGNC:28114]	-1.50875	1.24342e-10
ENSG00000018869	ZNF582	protein_coding	zinc finger protein 582 [Source:HGNC Symbol;Acc:HGNC:26421]	-1.50574	1.94614e-05
ENSG00000111206	FOXM1	protein_coding	forkhead box M1 [Source:HGNC Symbol;Acc:HGNC:3818]	-1.5057	7.24232e-43
ENSG00000138172	CALHM2	protein_coding	calcium homeostasis modulator family member 2 [Source:HGNC Symbol;Acc:HGNC:23493]	-1.50563	1.93665e-16
ENSG00000198223	CSF2RA	protein_coding	colony stimulating factor 2 receptor subunit alpha [Source:HGNC Symbol;Acc:HGNC:2435]	-1.50294	8.5234e-14
ENSG00000205220	PSMB10	protein_coding	proteasome 20S subunit beta 10 [Source:HGNC Symbol;Acc:HGNC:9538]	-1.50145	8.82872e-09
ENSG00000163584	RPL22L1	protein_coding	ribosomal protein L22 like 1 [Source:HGNC Symbol;Acc:HGNC:27610]	-1.4962	9.47636e-54
ENSG00000115884	SDC1	protein_coding	syndecan 1 [Source:HGNC Symbol;Acc:HGNC:10658]	-1.49339	1.19718e-25
ENSG00000176022	B3GALT6	protein_coding	beta-1,3-galactosyltransferase 6 [Source:HGNC Symbol;Acc:HGNC:17978]	-1.49271	3.59329e-41
ENSG00000042286	AIFM2	protein_coding	apoptosis inducing factor mitochondria associated 2 [Source:HGNC Symbol;Acc:HGNC:21411]	-1.49198	1.53927e-14
ENSG00000015475	BID	protein_coding	BH3 interacting domain death agonist [Source:HGNC Symbol;Acc:HGNC:1050]	-1.49003	1.7527e-26
ENSG00000101940	WDR13	protein_coding	WD repeat domain 13 [Source:HGNC Symbol;Acc:HGNC:14352]	-1.4896	9.26888e-15
ENSG00000141753	IGFBP4	protein_coding	insulin like growth factor binding protein 4 [Source:HGNC Symbol;Acc:HGNC:5473]	-1.48541	3.6316e-70
ENSG00000157613	CREB3L1	protein_coding	cAMP responsive element binding protein 3 like 1 [Source:HGNC Symbol;Acc:HGNC:18856]	-1.4853	2.36307e-79
ENSG00000137273	FOXF2	protein_coding	forkhead box F2 [Source:HGNC Symbol;Acc:HGNC:3810]	-1.48384	8.42607e-10
ENSG00000269955	FMC1-LUC7L2	protein_coding	FMC1-LUC7L2 readthrough [Source:HGNC Symbol;Acc:HGNC:44671]	-1.48379	6.22046e-15
ENSG00000132128	LRRC41	protein_coding	leucine rich repeat containing 41 [Source:HGNC Symbol;Acc:HGNC:16917]	-1.4835	3.00053e-64
ENSG00000197208	SLC22A4	protein_coding	solute carrier family 22 member 4 [Source:HGNC Symbol;Acc:HGNC:10968]	-1.48259	5.36515e-05
ENSG00000179988	PSTK	protein_coding	phosphoseryl-tRNA kinase [Source:HGNC Symbol;Acc:HGNC:28578]	-1.48196	1.55854e-05
ENSG00000176720	BOK	protein_coding	BCL2 family apoptosis regulator BOK [Source:HGNC Symbol;Acc:HGNC:1087]	-1.4802	6.38492e-25
ENSG00000171793	CTPS1	protein_coding	CTP synthase 1 [Source:HGNC Symbol;Acc:HGNC:2519]	-1.47901	1.5208e-168
ENSG00000161179	YDJC	protein_coding	YdjC chitooligosaccharide deacetylase homolog [Source:HGNC Symbol;Acc:HGNC:27158]	-1.47614	8.28871e-27
ENSG00000129354	AP1M2	protein_coding	adaptor related protein complex 1 subunit mu 2 [Source:HGNC Symbol;Acc:HGNC:558]	-1.47556	5.44482e-09
ENSG00000177042	TMEM80	protein_coding	transmembrane protein 80 [Source:HGNC Symbol;Acc:HGNC:27453]	-1.47288	2.93037e-27
ENSG00000172936	MYD88	protein_coding	MYD88 innate immune signal transduction adaptor [Source:HGNC Symbol;Acc:HGNC:7562]	-1.47065	3.70702e-63
ENSG00000166851	PLK1	protein_coding	polo like kinase 1 [Source:HGNC Symbol;Acc:HGNC:9077]	-1.47021	1.7136e-85
ENSG00000270885	RASL10B	protein_coding	RAS like family 10 member B [Source:HGNC Symbol;Acc:HGNC:30295]	-1.46992	1.96173e-31
ENSG00000121281	ADCY7	protein_coding	adenylate cyclase 7 [Source:HGNC Symbol;Acc:HGNC:238]	-1.46959	1.34969e-10
ENSG00000162542	TMCO4	protein_coding	transmembrane and coiled-coil domains 4 [Source:HGNC Symbol;Acc:HGNC:27393]	-1.46775	3.09268e-06
ENSG00000165238	WNK2	protein_coding	WNK lysine deficient protein kinase 2 [Source:HGNC Symbol;Acc:HGNC:14542]	-1.46724	5.20335e-12
ENSG00000187736	NHEJ1	protein_coding	non-homologous end joining factor 1 [Source:HGNC Symbol;Acc:HGNC:25737]	-1.46723	1.64109e-39
ENSG00000162614	NEXN	protein_coding	nexilin F-actin binding protein [Source:HGNC Symbol;Acc:HGNC:29557]	-1.46377	4.37159e-05
ENSG00000111602	TIMELESS	protein_coding	timeless circadian regulator [Source:HGNC Symbol;Acc:HGNC:11813]	-1.46353	2.02407e-122
ENSG00000050555	LAMC3	protein_coding	laminin subunit gamma 3 [Source:HGNC Symbol;Acc:HGNC:6494]	-1.46206	8.85047e-14
ENSG00000124787	RPP40	protein_coding	ribonuclease P/MRP subunit p40 [Source:HGNC Symbol;Acc:HGNC:20992]	-1.4615	4.29357e-31
ENSG00000106624	AEBP1	protein_coding	AE binding protein 1 [Source:HGNC Symbol;Acc:HGNC:303]	-1.4602	4.48087e-27
ENSG00000213976	AC010615.1	unprocessed_pseudogene	zinc finger protein pseudogene	-1.4597	4.53069e-08
ENSG00000120896	SORBS3	protein_coding	sorbin and SH3 domain containing 3 [Source:HGNC Symbol;Acc:HGNC:30907]	-1.45936	9.52958e-23
ENSG00000110104	CCDC86	protein_coding	coiled-coil domain containing 86 [Source:HGNC Symbol;Acc:HGNC:28359]	-1.45878	1.27595e-41
ENSG00000132274	TRIM22	protein_coding	tripartite motif containing 22 [Source:HGNC Symbol;Acc:HGNC:16379]	-1.45864	0.000348098
ENSG00000133466	C1QTNF6	protein_coding	C1q and TNF related 6 [Source:HGNC Symbol;Acc:HGNC:14343]	-1.45567	3.56525e-18
ENSG00000164430	CGAS	protein_coding	cyclic GMP-AMP synthase [Source:HGNC Symbol;Acc:HGNC:21367]	-1.45533	7.03628e-34
ENSG00000099617	EFNA2	protein_coding	ephrin A2 [Source:HGNC Symbol;Acc:HGNC:3222]	-1.45273	3.04954e-05
ENSG00000180921	FAM83H	protein_coding	family with sequence similarity 83 member H [Source:HGNC Symbol;Acc:HGNC:24797]	-1.45193	0.0400364
ENSG00000167775	CD320	protein_coding	CD320 molecule [Source:HGNC Symbol;Acc:HGNC:16692]	-1.45134	3.55837e-61
ENSG00000183598	H3C13	protein_coding	H3 clustered histone 13 [Source:HGNC Symbol;Acc:HGNC:25311]	-1.45042	8.33362e-43
ENSG00000134321	RSAD2	protein_coding	radical S-adenosyl methionine domain containing 2 [Source:HGNC Symbol;Acc:HGNC:30908]	-1.44902	0.000543536
ENSG00000166582	CENPV	protein_coding	centromere protein V [Source:HGNC Symbol;Acc:HGNC:29920]	-1.444	1.02072e-36
ENSG00000119946	CNNM1	protein_coding	cyclin and CBS domain divalent metal cation transport mediator 1 [Source:HGNC Symbol;Acc:HGNC:102]	-1.44348	3.81892e-10
ENSG00000160193	WDR4	protein_coding	WD repeat domain 4 [Source:HGNC Symbol;Acc:HGNC:12756]	-1.4431	1.84661e-38
ENSG00000101160	CTSZ	protein_coding	cathepsin Z [Source:HGNC Symbol;Acc:HGNC:2547]	-1.44125	3.4156e-26
ENSG00000178150	ZNF114	protein_coding	zinc finger protein 114 [Source:HGNC Symbol;Acc:HGNC:12894]	-1.43891	2.22242e-11
ENSG00000087448	KLHL42	protein_coding	kelch like family member 42 [Source:HGNC Symbol;Acc:HGNC:29252]	-1.43883	3.05969e-19
ENSG00000142700	DMRTA2	protein_coding	DMRT like family A2 [Source:HGNC Symbol;Acc:HGNC:13908]	-1.43826	2.17871e-17
ENSG00000284906	ARHGAP11B	protein_coding	Rho GTPase activating protein 11B [Source:NCBI gene;Acc:89839]	-1.43796	0.000322653
ENSG00000233276	GPX1	polymorphic_pseudogene	glutathione peroxidase 1 [Source:HGNC Symbol;Acc:HGNC:4553]	-1.43724	1.08678e-52
ENSG00000006756	ARSD	protein_coding	arylsulfatase D [Source:HGNC Symbol;Acc:HGNC:717]	-1.43529	0.000629599
ENSG00000254122	PCDHGB7	protein_coding	protocadherin gamma subfamily B, 7 [Source:HGNC Symbol;Acc:HGNC:8714]	-1.43522	6.80774e-29
ENSG00000120942	UBIAD1	protein_coding	UbiA prenyltransferase domain containing 1 [Source:HGNC Symbol;Acc:HGNC:30791]	-1.43489	9.60036e-80
ENSG00000176476	SGF29	protein_coding	SAGA complex associated factor 29 [Source:HGNC Symbol;Acc:HGNC:25156]	-1.43393	2.64119e-19
ENSG00000167965	MLST8	protein_coding	MTOR associated protein, LST8 homolog [Source:HGNC Symbol;Acc:HGNC:24825]	-1.43344	5.33569e-62
ENSG00000178919	FOXE1	protein_coding	forkhead box E1 [Source:HGNC Symbol;Acc:HGNC:3806]	-1.43204	0.000863018
ENSG00000105821	DNAJC2	protein_coding	DnaJ heat shock protein family (Hsp40) member C2 [Source:HGNC Symbol;Acc:HGNC:13192]	-1.43165	1.48571e-26
ENSG00000140280	LYSMD2	protein_coding	LysM domain containing 2 [Source:HGNC Symbol;Acc:HGNC:28571]	-1.43162	1.30693e-11
ENSG00000274523	RCC1L	protein_coding	RCC1 like [Source:HGNC Symbol;Acc:HGNC:14948]	-1.43159	2.45019e-30
ENSG00000132561	MATN2	protein_coding	matrilin 2 [Source:HGNC Symbol;Acc:HGNC:6908]	-1.4305	1.20952e-10
ENSG00000184260	H2AC20	protein_coding	H2A clustered histone 20 [Source:HGNC Symbol;Acc:HGNC:4738]	-1.43006	4.72284e-87
ENSG00000112029	FBXO5	protein_coding	F-box protein 5 [Source:HGNC Symbol;Acc:HGNC:13584]	-1.42843	2.65059e-96
ENSG00000142731	PLK4	protein_coding	polo like kinase 4 [Source:HGNC Symbol;Acc:HGNC:11397]	-1.42713	1.70214e-52
ENSG00000165501	LRR1	protein_coding	leucine rich repeat protein 1 [Source:HGNC Symbol;Acc:HGNC:19742]	-1.42505	3.17042e-44
ENSG00000111328	CDK2AP1	protein_coding	cyclin dependent kinase 2 associated protein 1 [Source:HGNC Symbol;Acc:HGNC:14002]	-1.42504	4.63461e-87
ENSG00000140367	UBE2Q2	protein_coding	ubiquitin conjugating enzyme E2 Q2 [Source:HGNC Symbol;Acc:HGNC:19248]	-1.42373	2.03075e-50
ENSG00000166938	DIS3L	protein_coding	DIS3 like exosome 3'-5' exoribonuclease [Source:HGNC Symbol;Acc:HGNC:28698]	-1.42199	1.60316e-07
ENSG00000121775	TMEM39B	protein_coding	transmembrane protein 39B [Source:HGNC Symbol;Acc:HGNC:25510]	-1.42069	2.95019e-31
ENSG00000196497	IPO4	protein_coding	importin 4 [Source:HGNC Symbol;Acc:HGNC:19426]	-1.42051	1.50945e-47
ENSG00000044090	CUL7	protein_coding	cullin 7 [Source:HGNC Symbol;Acc:HGNC:21024]	-1.42029	2.07109e-42
ENSG00000136827	TOR1A	protein_coding	torsin family 1 member A [Source:HGNC Symbol;Acc:HGNC:3098]	-1.41938	5.09029e-56
ENSG00000184428	TOP1MT	protein_coding	DNA topoisomerase I mitochondrial [Source:HGNC Symbol;Acc:HGNC:29787]	-1.41868	2.21596e-39
ENSG00000167716	WDR81	protein_coding	WD repeat domain 81 [Source:HGNC Symbol;Acc:HGNC:26600]	-1.41772	2.96927e-07
ENSG00000115539	PDCL3	protein_coding	phosducin like 3 [Source:HGNC Symbol;Acc:HGNC:28860]	-1.41682	1.24087e-47
ENSG00000049618	ARID1B	protein_coding	AT-rich interaction domain 1B [Source:HGNC Symbol;Acc:HGNC:18040]	-1.41534	1.40305e-27
ENSG00000176978	DPP7	protein_coding	dipeptidyl peptidase 7 [Source:HGNC Symbol;Acc:HGNC:14892]	-1.41287	1.17326e-17
ENSG00000198205	ZXDA	protein_coding	zinc finger X-linked duplicated A [Source:HGNC Symbol;Acc:HGNC:13198]	-1.41209	3.66256e-11
ENSG00000197724	PHF2	protein_coding	PHD finger protein 2 [Source:HGNC Symbol;Acc:HGNC:8920]	-1.40884	3.4377e-55
ENSG00000148704	VAX1	protein_coding	ventral anterior homeobox 1 [Source:HGNC Symbol;Acc:HGNC:12660]	-1.40805	4.48715e-06
ENSG00000254726	MEX3A	protein_coding	mex-3 RNA binding family member A [Source:HGNC Symbol;Acc:HGNC:33482]	-1.4059	1.84231e-31
ENSG00000135362	PRR5L	protein_coding	proline rich 5 like [Source:HGNC Symbol;Acc:HGNC:25878]	-1.4051	4.78543e-13
ENSG00000119922	IFIT2	protein_coding	interferon induced protein with tetratricopeptide repeats 2 [Source:HGNC Symbol;Acc:HGNC:5409]	-1.40416	1.01684e-16
ENSG00000112992	NNT	protein_coding	nicotinamide nucleotide transhydrogenase [Source:HGNC Symbol;Acc:HGNC:7863]	-1.404	7.38445e-57
ENSG00000005812	FBXL3	protein_coding	F-box and leucine rich repeat protein 3 [Source:HGNC Symbol;Acc:HGNC:13599]	-1.40376	2.31429e-24
ENSG00000105750	ZNF85	protein_coding	zinc finger protein 85 [Source:HGNC Symbol;Acc:HGNC:13160]	-1.40285	1.41664e-08
ENSG00000140853	NLRC5	protein_coding	NLR family CARD domain containing 5 [Source:HGNC Symbol;Acc:HGNC:29933]	-1.40276	4.29453e-13
ENSG00000175592	FOSL1	protein_coding	FOS like 1, AP-1 transcription factor subunit [Source:HGNC Symbol;Acc:HGNC:13718]	-1.40161	2.1533e-16
ENSG00000240184	PCDHGC3	protein_coding	protocadherin gamma subfamily C, 3 [Source:HGNC Symbol;Acc:HGNC:8716]	-1.39866	8.35567e-06
ENSG00000187824	TMEM220	protein_coding	transmembrane protein 220 [Source:HGNC Symbol;Acc:HGNC:33757]	-1.39673	0.00439101
ENSG00000143436	MRPL9	protein_coding	mitochondrial ribosomal protein L9 [Source:HGNC Symbol;Acc:HGNC:14277]	-1.39658	1.30604e-47
ENSG00000069275	NUCKS1	protein_coding	nuclear casein kinase and cyclin dependent kinase substrate 1 [Source:HGNC Symbol;Acc:HGNC:29923]	-1.39372	2.07256e-83
ENSG00000198826	ARHGAP11A	protein_coding	Rho GTPase activating protein 11A [Source:HGNC Symbol;Acc:HGNC:15783]	-1.39339	4.81195e-100
ENSG00000197971	MBP	protein_coding	myelin basic protein [Source:HGNC Symbol;Acc:HGNC:6925]	-1.39329	1.59044e-08
ENSG00000101311	FERMT1	protein_coding	fermitin family member 1 [Source:HGNC Symbol;Acc:HGNC:15889]	-1.3905	1.03606e-05
ENSG00000170579	DLGAP1	protein_coding	DLG associated protein 1 [Source:HGNC Symbol;Acc:HGNC:2905]	-1.38987	2.17296e-10
ENSG00000043143	JADE2	protein_coding	jade family PHD finger 2 [Source:HGNC Symbol;Acc:HGNC:22984]	-1.38965	4.13778e-14
ENSG00000111665	CDCA3	protein_coding	cell division cycle associated 3 [Source:HGNC Symbol;Acc:HGNC:14624]	-1.38959	6.51847e-56
ENSG00000159921	GNE	protein_coding	glucosamine (UDP-N-acetyl)-2-epimerase/N-acetylmannosamine kinase [Source:HGNC Symbol;Acc:HGNC:23657]	-1.38949	5.32645e-64
ENSG00000135318	NT5E	protein_coding	5'-nucleotidase ecto [Source:HGNC Symbol;Acc:HGNC:8021]	-1.38944	7.34181e-16
ENSG00000161847	RAVER1	protein_coding	ribonucleoprotein, PTB binding 1 [Source:HGNC Symbol;Acc:HGNC:30296]	-1.38726	1.19897e-55
ENSG00000146373	RNF217	protein_coding	ring finger protein 217 [Source:HGNC Symbol;Acc:HGNC:21487]	-1.38527	0.014275
ENSG00000048342	CC2D2A	protein_coding	coiled-coil and C2 domain containing 2A [Source:HGNC Symbol;Acc:HGNC:29253]	-1.38338	6.53243e-11
ENSG00000001036	FUCA2	protein_coding	alpha-L-fucosidase 2 [Source:HGNC Symbol;Acc:HGNC:4008]	-1.38283	2.6759e-35
ENSG00000144712	CAND2	protein_coding	cullin associated and neddylation dissociated 2 (putative) [Source:HGNC Symbol;Acc:HGNC:30689]	-1.3802	1.34289e-06
ENSG00000173110	HSPA6	protein_coding	heat shock protein family A (Hsp70) member 6 [Source:HGNC Symbol;Acc:HGNC:5239]	-1.37895	5.61287e-05
ENSG00000160062	ZBTB8A	protein_coding	zinc finger and BTB domain containing 8A [Source:HGNC Symbol;Acc:HGNC:24172]	-1.37868	5.18626e-27
ENSG00000137288	UQCC2	protein_coding	ubiquinol-cytochrome c reductase complex assembly factor 2 [Source:HGNC Symbol;Acc:HGNC:21237]	-1.37795	3.29819e-23
ENSG00000165060	FXN	protein_coding	frataxin [Source:HGNC Symbol;Acc:HGNC:3951]	-1.37609	2.10735e-35
ENSG00000145386	CCNA2	protein_coding	cyclin A2 [Source:HGNC Symbol;Acc:HGNC:1578]	-1.37451	1.90701e-113
ENSG00000132773	TOE1	protein_coding	target of EGR1, exonuclease [Source:HGNC Symbol;Acc:HGNC:15954]	-1.37433	6.85279e-31
ENSG00000168005	SPINDOC	protein_coding	spindlin interactor and repressor of chromatin binding [Source:HGNC Symbol;Acc:HGNC:25115]	-1.37245	4.13995e-63
ENSG00000185442	FAM174B	protein_coding	family with sequence similarity 174 member B [Source:HGNC Symbol;Acc:HGNC:34339]	-1.37244	0.000383972
ENSG00000129187	DCTD	protein_coding	dCMP deaminase [Source:HGNC Symbol;Acc:HGNC:2710]	-1.37229	2.96617e-46
ENSG00000196754	S100A2	protein_coding	S100 calcium binding protein A2 [Source:HGNC Symbol;Acc:HGNC:10492]	-1.37212	0.000928969
ENSG00000023191	RNH1	protein_coding	ribonuclease/angiogenin inhibitor 1 [Source:HGNC Symbol;Acc:HGNC:10074]	-1.37066	3.33002e-36
ENSG00000160447	PKN3	protein_coding	protein kinase N3 [Source:HGNC Symbol;Acc:HGNC:17999]	-1.36817	2.18773e-13
ENSG00000134470	IL15RA	protein_coding	interleukin 15 receptor subunit alpha [Source:HGNC Symbol;Acc:HGNC:5978]	-1.36731	0.00313783
ENSG00000123268	ATF1	protein_coding	activating transcription factor 1 [Source:HGNC Symbol;Acc:HGNC:783]	-1.36706	9.9994e-25
ENSG00000136159	NUDT15	protein_coding	nudix hydrolase 15 [Source:HGNC Symbol;Acc:HGNC:23063]	-1.36636	9.8442e-22
ENSG00000104886	PLEKHJ1	protein_coding	pleckstrin homology domain containing J1 [Source:HGNC Symbol;Acc:HGNC:18211]	-1.36567	1.96951e-18
ENSG00000177508	IRX3	protein_coding	iroquois homeobox 3 [Source:HGNC Symbol;Acc:HGNC:14360]	-1.36311	2.15747e-06
ENSG00000163935	SFMBT1	protein_coding	Scm like with four mbt domains 1 [Source:HGNC Symbol;Acc:HGNC:20255]	-1.3626	3.07376e-20
ENSG00000165671	NSD1	protein_coding	nuclear receptor binding SET domain protein 1 [Source:HGNC Symbol;Acc:HGNC:14234]	-1.36149	4.51185e-46
ENSG00000146858	ZC3HAV1L	protein_coding	zinc finger CCCH-type containing, antiviral 1 like [Source:HGNC Symbol;Acc:HGNC:22423]	-1.36062	5.60748e-24
ENSG00000167767	KRT80	protein_coding	keratin 80 [Source:HGNC Symbol;Acc:HGNC:27056]	-1.36062	0.000344015
ENSG00000263001	GTF2I	protein_coding	general transcription factor IIi [Source:HGNC Symbol;Acc:HGNC:4659]	-1.35987	8.79265e-94
ENSG00000111371	SLC38A1	protein_coding	solute carrier family 38 member 1 [Source:HGNC Symbol;Acc:HGNC:13447]	-1.35727	1.24764e-118
ENSG00000011426	ANLN	protein_coding	anillin actin binding protein [Source:HGNC Symbol;Acc:HGNC:14082]	-1.3558	3.90796e-39
ENSG00000175354	PTPN2	protein_coding	protein tyrosine phosphatase non-receptor type 2 [Source:HGNC Symbol;Acc:HGNC:9650]	-1.35195	5.71421e-33
ENSG00000259479	SORD2P	transcribed_unprocessed_pseudogene	sorbitol dehydrogenase 2, pseudogene [Source:HGNC Symbol;Acc:HGNC:49919]	-1.35075	1.99785e-05
ENSG00000163430	FSTL1	protein_coding	follistatin like 1 [Source:HGNC Symbol;Acc:HGNC:3972]	-1.35017	1.02932e-29
ENSG00000179409	GEMIN4	protein_coding	gem nuclear organelle associated protein 4 [Source:HGNC Symbol;Acc:HGNC:15717]	-1.34985	1.45609e-18
ENSG00000261150	EPPK1	protein_coding	epiplakin 1 [Source:HGNC Symbol;Acc:HGNC:15577]	-1.34886	6.45706e-07
ENSG00000093010	COMT	protein_coding	catechol-O-methyltransferase [Source:HGNC Symbol;Acc:HGNC:2228]	-1.3481	2.09876e-31
ENSG00000184678	H2BC21	protein_coding	H2B clustered histone 21 [Source:HGNC Symbol;Acc:HGNC:4760]	-1.34793	9.63279e-79
ENSG00000163840	DTX3L	protein_coding	deltex E3 ubiquitin ligase 3L [Source:HGNC Symbol;Acc:HGNC:30323]	-1.34677	5.6691e-54
ENSG00000079257	LXN	protein_coding	latexin [Source:HGNC Symbol;Acc:HGNC:13347]	-1.34494	6.03836e-10
ENSG00000076382	SPAG5	protein_coding	sperm associated antigen 5 [Source:HGNC Symbol;Acc:HGNC:13452]	-1.34444	4.18205e-68
ENSG00000112667	DNPH1	protein_coding	2'-deoxynucleoside 5'-phosphate N-hydrolase 1 [Source:HGNC Symbol;Acc:HGNC:21218]	-1.34318	2.34014e-10
ENSG00000163053	SLC16A14	protein_coding	solute carrier family 16 member 14 [Source:HGNC Symbol;Acc:HGNC:26417]	-1.34255	1.46999e-06
ENSG00000134690	CDCA8	protein_coding	cell division cycle associated 8 [Source:HGNC Symbol;Acc:HGNC:14629]	-1.34237	6.18202e-104
ENSG00000120800	UTP20	protein_coding	UTP20 small subunit processome component [Source:HGNC Symbol;Acc:HGNC:17897]	-1.34214	3.58029e-67
ENSG00000149591	TAGLN	protein_coding	transgelin [Source:HGNC Symbol;Acc:HGNC:11553]	-1.34138	4.27648e-07
ENSG00000130826	DKC1	protein_coding	dyskerin pseudouridine synthase 1 [Source:HGNC Symbol;Acc:HGNC:2890]	-1.34077	6.05622e-80
ENSG00000163378	EOGT	protein_coding	EGF domain specific O-linked N-acetylglucosamine transferase [Source:HGNC Symbol;Acc:HGNC:28526]	-1.33957	8.3775e-17
ENSG00000137965	IFI44	protein_coding	interferon induced protein 44 [Source:HGNC Symbol;Acc:HGNC:16938]	-1.3385	4.0079e-09
ENSG00000159840	ZYX	protein_coding	zyxin [Source:HGNC Symbol;Acc:HGNC:13200]	-1.3384	1.34899e-42
ENSG00000118007	STAG1	protein_coding	stromal antigen 1 [Source:HGNC Symbol;Acc:HGNC:11354]	-1.33652	7.68462e-82
ENSG00000215012	RTL10	protein_coding	retrotransposon Gag like 10 [Source:HGNC Symbol;Acc:HGNC:26112]	-1.33539	4.06211e-19
ENSG00000099377	HSD3B7	protein_coding	hydroxy-delta-5-steroid dehydrogenase, 3 beta- and steroid delta-isomerase 7 [Source:HGNC Symbol;Acc:HGNC:18324]	-1.33462	0.000126091
ENSG00000051128	HOMER3	protein_coding	homer scaffold protein 3 [Source:HGNC Symbol;Acc:HGNC:17514]	-1.33441	7.13558e-22
ENSG00000135736	CCDC102A	protein_coding	coiled-coil domain containing 102A [Source:HGNC Symbol;Acc:HGNC:28097]	-1.33413	9.24319e-06
ENSG00000117411	B4GALT2	protein_coding	beta-1,4-galactosyltransferase 2 [Source:HGNC Symbol;Acc:HGNC:925]	-1.33271	8.89929e-53
ENSG00000116679	IVNS1ABP	protein_coding	influenza virus NS1A binding protein [Source:HGNC Symbol;Acc:HGNC:16951]	-1.3319	2.20155e-93
ENSG00000142327	RNPEPL1	protein_coding	arginyl aminopeptidase like 1 [Source:HGNC Symbol;Acc:HGNC:10079]	-1.32929	9.4897e-15
ENSG00000104611	SH2D4A	protein_coding	SH2 domain containing 4A [Source:HGNC Symbol;Acc:HGNC:26102]	-1.3292	1.33499e-22
ENSG00000163485	ADORA1	protein_coding	adenosine A1 receptor [Source:HGNC Symbol;Acc:HGNC:262]	-1.32652	5.31116e-19
ENSG00000278535	DHRS11	protein_coding	dehydrogenase/reductase 11 [Source:HGNC Symbol;Acc:HGNC:28639]	-1.32564	6.13457e-20
ENSG00000160404	TOR2A	protein_coding	torsin family 2 member A [Source:HGNC Symbol;Acc:HGNC:11996]	-1.32546	6.60593e-12
ENSG00000168495	POLR3D	protein_coding	RNA polymerase III subunit D [Source:HGNC Symbol;Acc:HGNC:1080]	-1.32476	1.98238e-14
ENSG00000132669	RIN2	protein_coding	Ras and Rab interactor 2 [Source:HGNC Symbol;Acc:HGNC:18750]	-1.3238	4.40811e-11
ENSG00000159399	HK2	protein_coding	hexokinase 2 [Source:HGNC Symbol;Acc:HGNC:4923]	-1.32355	3.60596e-22
ENSG00000103335	PIEZO1	protein_coding	piezo type mechanosensitive ion channel component 1 [Source:HGNC Symbol;Acc:HGNC:28993]	-1.32309	7.42369e-81
ENSG00000101945	SUV39H1	protein_coding	suppressor of variegation 3-9 homolog 1 [Source:HGNC Symbol;Acc:HGNC:11479]	-1.3225	4.43405e-24
ENSG00000119906	SLF2	protein_coding	SMC5-SMC6 complex localization factor 2 [Source:HGNC Symbol;Acc:HGNC:17814]	-1.32176	9.71994e-46
ENSG00000115053	NCL	protein_coding	nucleolin [Source:HGNC Symbol;Acc:HGNC:7667]	-1.32086	9.77533e-148
ENSG00000167553	TUBA1C	protein_coding	tubulin alpha 1c [Source:HGNC Symbol;Acc:HGNC:20768]	-1.31937	1.32473e-140
ENSG00000103257	SLC7A5	protein_coding	solute carrier family 7 member 5 [Source:HGNC Symbol;Acc:HGNC:11063]	-1.31913	1.52937e-51
ENSG00000107829	FBXW4	protein_coding	F-box and WD repeat domain containing 4 [Source:HGNC Symbol;Acc:HGNC:10847]	-1.31886	6.58415e-05
ENSG00000142686	C1orf216	protein_coding	chromosome 1 open reading frame 216 [Source:HGNC Symbol;Acc:HGNC:26800]	-1.31735	1.10343e-24
ENSG00000183814	LIN9	protein_coding	lin-9 DREAM MuvB core complex component [Source:HGNC Symbol;Acc:HGNC:30830]	-1.31722	5.77484e-37
ENSG00000149929	HIRIP3	protein_coding	HIRA interacting protein 3 [Source:HGNC Symbol;Acc:HGNC:4917]	-1.31592	9.7105e-14
ENSG00000073008	PVR	protein_coding	PVR cell adhesion molecule [Source:HGNC Symbol;Acc:HGNC:9705]	-1.31585	1.84673e-88
ENSG00000101447	FAM83D	protein_coding	family with sequence similarity 83 member D [Source:HGNC Symbol;Acc:HGNC:16122]	-1.31424	1.13294e-68
ENSG00000197757	HOXC6	protein_coding	homeobox C6 [Source:HGNC Symbol;Acc:HGNC:5128]	-1.31406	1.08152e-12
ENSG00000148840	PPRC1	protein_coding	PPARG related coactivator 1 [Source:HGNC Symbol;Acc:HGNC:30025]	-1.3098	2.44499e-97
ENSG00000189410	SH2D5	protein_coding	SH2 domain containing 5 [Source:HGNC Symbol;Acc:HGNC:28819]	-1.30968	3.98475e-10
ENSG00000139131	YARS2	protein_coding	tyrosyl-tRNA synthetase 2 [Source:HGNC Symbol;Acc:HGNC:24249]	-1.30916	3.06536e-09
ENSG00000129932	DOHH	protein_coding	deoxyhypusine hydroxylase [Source:HGNC Symbol;Acc:HGNC:28662]	-1.3071	6.44969e-09
ENSG00000100105	PATZ1	protein_coding	POZ/BTB and AT hook containing zinc finger 1 [Source:HGNC Symbol;Acc:HGNC:13071]	-1.3055	4.25598e-23
ENSG00000102103	PQBP1	protein_coding	polyglutamine binding protein 1 [Source:HGNC Symbol;Acc:HGNC:9330]	-1.3032	2.97779e-28
ENSG00000171208	NETO2	protein_coding	neuropilin and tolloid like 2 [Source:HGNC Symbol;Acc:HGNC:14644]	-1.30224	1.29495e-27
ENSG00000113504	SLC12A7	protein_coding	solute carrier family 12 member 7 [Source:HGNC Symbol;Acc:HGNC:10915]	-1.30088	5.44584e-14
ENSG00000135476	ESPL1	protein_coding	extra spindle pole bodies like 1, separase [Source:HGNC Symbol;Acc:HGNC:16856]	-1.30054	8.0587e-19
ENSG00000100139	MICALL1	protein_coding	MICAL like 1 [Source:HGNC Symbol;Acc:HGNC:29804]	-1.30044	9.3541e-42
ENSG00000104980	TIMM44	protein_coding	translocase of inner mitochondrial membrane 44 [Source:HGNC Symbol;Acc:HGNC:17316]	-1.2978	1.16339e-53
ENSG00000154040	CABYR	protein_coding	calcium binding tyrosine phosphorylation regulated [Source:HGNC Symbol;Acc:HGNC:15569]	-1.29742	3.33565e-15
ENSG00000136193	SCRN1	protein_coding	secernin 1 [Source:HGNC Symbol;Acc:HGNC:22192]	-1.29677	1.22989e-133
ENSG00000148400	NOTCH1	protein_coding	notch receptor 1 [Source:HGNC Symbol;Acc:HGNC:7881]	-1.2963	3.10183e-20
ENSG00000137656	BUD13	protein_coding	BUD13 homolog [Source:HGNC Symbol;Acc:HGNC:28199]	-1.29619	4.03361e-43
ENSG00000116815	CD58	protein_coding	CD58 molecule [Source:HGNC Symbol;Acc:HGNC:1688]	-1.29552	1.23689e-13
ENSG00000213096	ZNF254	protein_coding	zinc finger protein 254 [Source:HGNC Symbol;Acc:HGNC:13047]	-1.29551	6.9523e-15
ENSG00000178605	GTPBP6	protein_coding	GTP binding protein 6 (putative) [Source:HGNC Symbol;Acc:HGNC:30189]	-1.29198	8.89382e-27
ENSG00000170801	HTRA3	protein_coding	HtrA serine peptidase 3 [Source:HGNC Symbol;Acc:HGNC:30406]	-1.29056	6.87239e-15
ENSG00000173207	CKS1B	protein_coding	CDC28 protein kinase regulatory subunit 1B [Source:HGNC Symbol;Acc:HGNC:19083]	-1.29034	1.75289e-45
ENSG00000154783	FGD5	protein_coding	FYVE, RhoGEF and PH domain containing 5 [Source:HGNC Symbol;Acc:HGNC:19117]	-1.28677	7.04392e-28
ENSG00000143321	HDGF	protein_coding	heparin binding growth factor [Source:HGNC Symbol;Acc:HGNC:4856]	-1.28536	1.55424e-150
ENSG00000100350	FOXRED2	protein_coding	FAD dependent oxidoreductase domain containing 2 [Source:HGNC Symbol;Acc:HGNC:26264]	-1.28487	9.01749e-72
ENSG00000156253	RWDD2B	protein_coding	RWD domain containing 2B [Source:HGNC Symbol;Acc:HGNC:1302]	-1.2843	1.59313e-24
ENSG00000100162	CENPM	protein_coding	centromere protein M [Source:HGNC Symbol;Acc:HGNC:18352]	-1.28394	1.42873e-19
ENSG00000160352	ZNF714	protein_coding	zinc finger protein 714 [Source:HGNC Symbol;Acc:HGNC:27124]	-1.28296	4.43582e-37
ENSG00000106397	PLOD3	protein_coding	procollagen-lysine,2-oxoglutarate 5-dioxygenase 3 [Source:HGNC Symbol;Acc:HGNC:9083]	-1.28142	2.13696e-29
ENSG00000075218	GTSE1	protein_coding	G2 and S-phase expressed 1 [Source:HGNC Symbol;Acc:HGNC:13698]	-1.28077	6.82804e-77
ENSG00000141696	P3H4	protein_coding	prolyl 3-hydroxylase family member 4 (inactive) [Source:HGNC Symbol;Acc:HGNC:16946]	-1.27997	9.19819e-36
ENSG00000127995	CASD1	protein_coding	CAS1 domain containing 1 [Source:HGNC Symbol;Acc:HGNC:16014]	-1.27797	2.08439e-08
ENSG00000261884	AC040162.1	protein_coding	novel transcript	-1.27767	0.000837566
ENSG00000153914	SREK1	protein_coding	splicing regulatory glutamic acid and lysine rich protein 1 [Source:HGNC Symbol;Acc:HGNC:17882]	-1.27315	7.25525e-34
ENSG00000162368	CMPK1	protein_coding	cytidine/uridine monophosphate kinase 1 [Source:HGNC Symbol;Acc:HGNC:18170]	-1.27282	2.62846e-48
ENSG00000138119	MYOF	protein_coding	myoferlin [Source:HGNC Symbol;Acc:HGNC:3656]	-1.27171	1.842e-68
ENSG00000100219	XBP1	protein_coding	X-box binding protein 1 [Source:HGNC Symbol;Acc:HGNC:12801]	-1.27061	1.1996e-39
ENSG00000169087	HSPBAP1	protein_coding	HSPB1 associated protein 1 [Source:HGNC Symbol;Acc:HGNC:16389]	-1.26962	1.16758e-09
ENSG00000173011	TADA2B	protein_coding	transcriptional adaptor 2B [Source:HGNC Symbol;Acc:HGNC:30781]	-1.26943	4.71618e-15
ENSG00000136147	PHF11	protein_coding	PHD finger protein 11 [Source:HGNC Symbol;Acc:HGNC:17024]	-1.26936	4.05572e-05
ENSG00000143228	NUF2	protein_coding	NUF2 component of NDC80 kinetochore complex [Source:HGNC Symbol;Acc:HGNC:14621]	-1.26868	1.10665e-43
ENSG00000177946	CENPBD1	protein_coding	CENPB DNA-binding domain containing 1 [Source:HGNC Symbol;Acc:HGNC:28272]	-1.2674	8.24649e-09
ENSG00000141002	TCF25	protein_coding	transcription factor 25 [Source:HGNC Symbol;Acc:HGNC:29181]	-1.26723	2.93922e-26
ENSG00000160310	PRMT2	protein_coding	protein arginine methyltransferase 2 [Source:HGNC Symbol;Acc:HGNC:5186]	-1.26592	5.74419e-43
ENSG00000164010	ERMAP	protein_coding	erythroblast membrane associated protein (Scianna blood group) [Source:HGNC Symbol;Acc:HGNC:15743]	-1.26509	1.27459e-05
ENSG00000138028	CGREF1	protein_coding	cell growth regulator with EF-hand domain 1 [Source:HGNC Symbol;Acc:HGNC:16962]	-1.26502	6.42785e-09
ENSG00000099337	KCNK6	protein_coding	potassium two pore domain channel subfamily K member 6 [Source:HGNC Symbol;Acc:HGNC:6281]	-1.26442	2.46988e-09
ENSG00000120833	SOCS2	protein_coding	suppressor of cytokine signaling 2 [Source:HGNC Symbol;Acc:HGNC:19382]	-1.26232	4.93629e-08
ENSG00000170390	DCLK2	protein_coding	doublecortin like kinase 2 [Source:HGNC Symbol;Acc:HGNC:19002]	-1.26008	1.04679e-30
ENSG00000167460	TPM4	protein_coding	tropomyosin 4 [Source:HGNC Symbol;Acc:HGNC:12013]	-1.25998	1.25898e-78
ENSG00000122756	CNTFR	protein_coding	ciliary neurotrophic factor receptor [Source:HGNC Symbol;Acc:HGNC:2170]	-1.25772	7.9542e-08
ENSG00000066279	ASPM	protein_coding	abnormal spindle microtubule assembly [Source:HGNC Symbol;Acc:HGNC:19048]	-1.25721	1.37142e-27
ENSG00000175505	CLCF1	protein_coding	cardiotrophin like cytokine factor 1 [Source:HGNC Symbol;Acc:HGNC:17412]	-1.25491	5.18164e-09
ENSG00000111667	USP5	protein_coding	ubiquitin specific peptidase 5 [Source:HGNC Symbol;Acc:HGNC:12628]	-1.25433	4.91312e-98
ENSG00000256274	TAS2R64P	transcribed_unprocessed_pseudogene	taste 2 receptor member 64 pseudogene [Source:HGNC Symbol;Acc:HGNC:20642]	-1.2539	0.0113699
ENSG00000138074	SLC5A6	protein_coding	solute carrier family 5 member 6 [Source:HGNC Symbol;Acc:HGNC:11041]	-1.25368	1.3934e-20
ENSG00000179431	FJX1	protein_coding	four-jointed box kinase 1 [Source:HGNC Symbol;Acc:HGNC:17166]	-1.2534	1.90478e-09
ENSG00000166503	HDGFL3	protein_coding	HDGF like 3 [Source:HGNC Symbol;Acc:HGNC:24937]	-1.25072	3.10169e-45
ENSG00000141101	NOB1	protein_coding	NIN1 (RPN12) binding protein 1 homolog [Source:HGNC Symbol;Acc:HGNC:29540]	-1.24994	7.34779e-74
ENSG00000154930	ACSS1	protein_coding	acyl-CoA synthetase short chain family member 1 [Source:HGNC Symbol;Acc:HGNC:16091]	-1.24898	9.92855e-16
ENSG00000116649	SRM	protein_coding	spermidine synthase [Source:HGNC Symbol;Acc:HGNC:11296]	-1.24889	2.45658e-41
ENSG00000127415	IDUA	protein_coding	alpha-L-iduronidase [Source:HGNC Symbol;Acc:HGNC:5391]	-1.24739	1.51452e-05
ENSG00000183853	KIRREL1	protein_coding	kirre like nephrin family adhesion molecule 1 [Source:HGNC Symbol;Acc:HGNC:15734]	-1.24634	2.31223e-75
ENSG00000272617	AC026464.6	protein_coding	novel protein, COG8-PDF readthrough	-1.24354	0.000485105

## Sheet: NKL54 6 hours
gene_id	gene_name	gene_biotype	description	Log fold changes	p adjusted
ENSG00000273217	AC008695.1	protein_coding	novel protein	-31.4139	1.75998e-06
ENSG00000240053	LY6G5B	protein_coding	lymphocyte antigen 6 family member G5B [Source:HGNC Symbol;Acc:HGNC:13931]	-2.93044	0.00741191
ENSG00000204209	DAXX	protein_coding	death domain associated protein [Source:HGNC Symbol;Acc:HGNC:2681]	-2.58446	6.01805e-05
ENSG00000040633	PHF23	protein_coding	PHD finger protein 23 [Source:HGNC Symbol;Acc:HGNC:28428]	-2.22706	1.84472e-108
ENSG00000103429	BFAR	protein_coding	bifunctional apoptosis regulator [Source:HGNC Symbol;Acc:HGNC:17613]	-2.04085	0.0104313
ENSG00000171425	ZNF581	protein_coding	zinc finger protein 581 [Source:HGNC Symbol;Acc:HGNC:25017]	-1.88556	9.67262e-30
ENSG00000218891	ZNF579	protein_coding	zinc finger protein 579 [Source:HGNC Symbol;Acc:HGNC:26646]	-1.80709	4.76841e-19
ENSG00000111664	GNB3	protein_coding	G protein subunit beta 3 [Source:HGNC Symbol;Acc:HGNC:4400]	-1.80039	1.58684e-10
ENSG00000137494	ANKRD42	protein_coding	ankyrin repeat domain 42 [Source:HGNC Symbol;Acc:HGNC:26752]	-1.75684	3.56644e-26
ENSG00000144659	SLC25A38	protein_coding	solute carrier family 25 member 38 [Source:HGNC Symbol;Acc:HGNC:26054]	-1.75263	3.22874e-45
ENSG00000215154	AC141586.1	transcribed_unprocessed_pseudogene	potassium channel tetramerisation domain containing 5 (KCTD5) pseudogene	-1.72161	1.09139e-45
ENSG00000164045	CDC25A	protein_coding	cell division cycle 25A [Source:HGNC Symbol;Acc:HGNC:1725]	-1.70576	5.43163e-44
ENSG00000182544	MFSD5	protein_coding	major facilitator superfamily domain containing 5 [Source:HGNC Symbol;Acc:HGNC:28156]	-1.66771	1.19182e-40
ENSG00000198863	RUNDC1	protein_coding	RUN domain containing 1 [Source:HGNC Symbol;Acc:HGNC:25418]	-1.63705	2.65882e-77
ENSG00000168826	ZBTB49	protein_coding	zinc finger and BTB domain containing 49 [Source:HGNC Symbol;Acc:HGNC:19883]	-1.63166	5.93853e-09
ENSG00000181472	ZBTB2	protein_coding	zinc finger and BTB domain containing 2 [Source:HGNC Symbol;Acc:HGNC:20868]	-1.63128	2.49854e-106
ENSG00000132326	PER2	protein_coding	period circadian regulator 2 [Source:HGNC Symbol;Acc:HGNC:8846]	-1.62516	6.81464e-29
ENSG00000196544	BORCS6	protein_coding	BLOC-1 related complex subunit 6 [Source:HGNC Symbol;Acc:HGNC:25939]	-1.60236	4.89903e-12
ENSG00000242802	AP5Z1	protein_coding	adaptor related protein complex 5 subunit zeta 1 [Source:HGNC Symbol;Acc:HGNC:22197]	-1.60002	2.81196e-14
ENSG00000174132	FAM174A	protein_coding	family with sequence similarity 174 member A [Source:HGNC Symbol;Acc:HGNC:24943]	-1.59908	8.44758e-05
ENSG00000241852	C8orf58	protein_coding	chromosome 8 open reading frame 58 [Source:HGNC Symbol;Acc:HGNC:32233]	-1.58343	2.90644e-18
ENSG00000175087	PDIK1L	protein_coding	PDLIM1 interacting kinase 1 like [Source:HGNC Symbol;Acc:HGNC:18981]	-1.56779	5.45598e-15
ENSG00000184281	TSSC4	protein_coding	tumor suppressing subtransferable candidate 4 [Source:HGNC Symbol;Acc:HGNC:12386]	-1.56044	3.48541e-22
ENSG00000204264	PSMB8	protein_coding	proteasome 20S subunit beta 8 [Source:HGNC Symbol;Acc:HGNC:9545]	-1.55595	0.0274475
ENSG00000148835	TAF5	protein_coding	TATA-box binding protein associated factor 5 [Source:HGNC Symbol;Acc:HGNC:11539]	-1.54424	3.87833e-52
ENSG00000259529	AL136295.5	protein_coding	novel transcript	-1.53319	1.65665e-13
ENSG00000272333	KMT2B	protein_coding	lysine methyltransferase 2B [Source:HGNC Symbol;Acc:HGNC:15840]	-1.52764	2.22722e-70
ENSG00000149639	SOGA1	protein_coding	suppressor of glucose, autophagy associated 1 [Source:HGNC Symbol;Acc:HGNC:16111]	-1.52598	2.9511e-67
ENSG00000188895	MSL1	protein_coding	MSL complex subunit 1 [Source:HGNC Symbol;Acc:HGNC:27905]	-1.51954	1.53327e-105
ENSG00000156853	ZNF689	protein_coding	zinc finger protein 689 [Source:HGNC Symbol;Acc:HGNC:25173]	-1.51948	9.33728e-15
ENSG00000083812	ZNF324	protein_coding	zinc finger protein 324 [Source:HGNC Symbol;Acc:HGNC:14096]	-1.50585	1.44396e-12
ENSG00000221963	APOL6	protein_coding	apolipoprotein L6 [Source:HGNC Symbol;Acc:HGNC:14870]	-1.50067	5.8894e-36
ENSG00000167565	SERTAD3	protein_coding	SERTA domain containing 3 [Source:HGNC Symbol;Acc:HGNC:17931]	-1.48629	6.10622e-26
ENSG00000087586	AURKA	protein_coding	aurora kinase A [Source:HGNC Symbol;Acc:HGNC:11393]	-1.4847	2.22461e-91
ENSG00000178381	ZFAND2A	protein_coding	zinc finger AN1-type containing 2A [Source:HGNC Symbol;Acc:HGNC:28073]	-1.47468	1.14689e-09
ENSG00000255073	ZFP91-CNTF	protein_coding	ZFP91-CNTF readthrough (NMD candidate) [Source:HGNC Symbol;Acc:HGNC:33441]	-1.47371	1.39207e-06
ENSG00000197620	EOLA1	protein_coding	endothelium and lymphocyte associated ASCH domain 1 [Source:HGNC Symbol;Acc:HGNC:28089]	-1.46701	2.30713e-09
ENSG00000167110	GOLGA2	protein_coding	golgin A2 [Source:HGNC Symbol;Acc:HGNC:4425]	-1.46372	3.35083e-35
ENSG00000184675	AMER1	protein_coding	APC membrane recruitment protein 1 [Source:HGNC Symbol;Acc:HGNC:26837]	-1.46235	2.35143e-63
ENSG00000122863	CHST3	protein_coding	carbohydrate sulfotransferase 3 [Source:HGNC Symbol;Acc:HGNC:1971]	-1.46028	3.73629e-60
ENSG00000116819	TFAP2E	protein_coding	transcription factor AP-2 epsilon [Source:HGNC Symbol;Acc:HGNC:30774]	-1.45813	5.86593e-11
ENSG00000254726	MEX3A	protein_coding	mex-3 RNA binding family member A [Source:HGNC Symbol;Acc:HGNC:33482]	-1.45513	7.36142e-34
ENSG00000214447	FAM187A	protein_coding	family with sequence similarity 187 member A [Source:HGNC Symbol;Acc:HGNC:35153]	-1.44969	6.28137e-09
ENSG00000198920	KIAA0753	protein_coding	KIAA0753 [Source:HGNC Symbol;Acc:HGNC:29110]	-1.44762	9.64914e-15
ENSG00000172315	TP53RK	protein_coding	TP53 regulating kinase [Source:HGNC Symbol;Acc:HGNC:16197]	-1.42686	1.16728e-39
ENSG00000139718	SETD1B	protein_coding	SET domain containing 1B, histone lysine methyltransferase [Source:HGNC Symbol;Acc:HGNC:29187]	-1.42347	2.61625e-77
ENSG00000132664	POLR3F	protein_coding	RNA polymerase III subunit F [Source:HGNC Symbol;Acc:HGNC:15763]	-1.42228	4.67078e-32
ENSG00000055483	USP36	protein_coding	ubiquitin specific peptidase 36 [Source:HGNC Symbol;Acc:HGNC:20062]	-1.42139	7.41828e-33
ENSG00000175213	ZNF408	protein_coding	zinc finger protein 408 [Source:HGNC Symbol;Acc:HGNC:20041]	-1.41939	4.27621e-14
ENSG00000112511	PHF1	protein_coding	PHD finger protein 1 [Source:HGNC Symbol;Acc:HGNC:8919]	-1.41884	0.000756173
ENSG00000007545	CRAMP1	protein_coding	cramped chromatin regulator homolog 1 [Source:HGNC Symbol;Acc:HGNC:14122]	-1.41498	5.70727e-15
ENSG00000142700	DMRTA2	protein_coding	DMRT like family A2 [Source:HGNC Symbol;Acc:HGNC:13908]	-1.41446	2.00811e-18
ENSG00000160055	TMEM234	protein_coding	transmembrane protein 234 [Source:HGNC Symbol;Acc:HGNC:28837]	-1.40915	9.39128e-06
ENSG00000189114	BLOC1S3	protein_coding	biogenesis of lysosomal organelles complex 1 subunit 3 [Source:HGNC Symbol;Acc:HGNC:20914]	-1.40493	6.3236e-07
ENSG00000166848	TERF2IP	protein_coding	TERF2 interacting protein [Source:HGNC Symbol;Acc:HGNC:19246]	-1.39425	2.62871e-23
ENSG00000151576	QTRT2	protein_coding	queuine tRNA-ribosyltransferase accessory subunit 2 [Source:HGNC Symbol;Acc:HGNC:25771]	-1.39353	3.38569e-30
ENSG00000072121	ZFYVE26	protein_coding	zinc finger FYVE-type containing 26 [Source:HGNC Symbol;Acc:HGNC:20761]	-1.38917	5.78491e-11
ENSG00000150051	MKX	protein_coding	mohawk homeobox [Source:HGNC Symbol;Acc:HGNC:23729]	-1.37637	5.75404e-43
ENSG00000198746	GPATCH3	protein_coding	G-patch domain containing 3 [Source:HGNC Symbol;Acc:HGNC:25720]	-1.37571	2.16697e-15
ENSG00000105656	ELL	protein_coding	elongation factor for RNA polymerase II [Source:HGNC Symbol;Acc:HGNC:23114]	-1.37524	1.74716e-18
ENSG00000205659	LIN52	protein_coding	lin-52 DREAM MuvB core complex component [Source:HGNC Symbol;Acc:HGNC:19856]	-1.37419	7.67375e-27
ENSG00000104142	VPS18	protein_coding	VPS18 core subunit of CORVET and HOPS complexes [Source:HGNC Symbol;Acc:HGNC:15972]	-1.36283	1.96866e-43
ENSG00000100425	BRD1	protein_coding	bromodomain containing 1 [Source:HGNC Symbol;Acc:HGNC:1102]	-1.35938	2.39416e-13
ENSG00000167394	ZNF668	protein_coding	zinc finger protein 668 [Source:HGNC Symbol;Acc:HGNC:25821]	-1.35666	5.06278e-26
ENSG00000158882	TOMM40L	protein_coding	translocase of outer mitochondrial membrane 40 like [Source:HGNC Symbol;Acc:HGNC:25756]	-1.35584	1.32639e-25
ENSG00000182224	CYB5D1	protein_coding	cytochrome b5 domain containing 1 [Source:HGNC Symbol;Acc:HGNC:26516]	-1.3553	2.09594e-54
ENSG00000247315	ZCCHC3	protein_coding	zinc finger CCHC-type containing 3 [Source:HGNC Symbol;Acc:HGNC:16230]	-1.34251	1.10777e-61
ENSG00000111276	CDKN1B	protein_coding	cyclin dependent kinase inhibitor 1B [Source:HGNC Symbol;Acc:HGNC:1785]	-1.33863	2.81565e-39
ENSG00000163064	EN1	protein_coding	engrailed homeobox 1 [Source:HGNC Symbol;Acc:HGNC:3342]	-1.33803	1.16643e-05
ENSG00000187624	C17orf97	protein_coding	chromosome 17 open reading frame 97 [Source:HGNC Symbol;Acc:HGNC:33800]	-1.33587	6.07585e-17
ENSG00000169375	SIN3A	protein_coding	SIN3 transcription regulator family member A [Source:HGNC Symbol;Acc:HGNC:19353]	-1.33474	1.86409e-52
ENSG00000114933	INO80D	protein_coding	INO80 complex subunit D [Source:HGNC Symbol;Acc:HGNC:25997]	-1.32073	8.12353e-19
ENSG00000138867	GUCD1	protein_coding	guanylyl cyclase domain containing 1 [Source:HGNC Symbol;Acc:HGNC:14237]	-1.31971	1.9745e-19
ENSG00000204315	FKBPL	protein_coding	FKBP prolyl isomerase like [Source:HGNC Symbol;Acc:HGNC:13949]	-1.31534	0.0110175
ENSG00000159399	HK2	protein_coding	hexokinase 2 [Source:HGNC Symbol;Acc:HGNC:4923]	-1.31506	5.78848e-22
ENSG00000204304	PBX2	protein_coding	PBX homeobox 2 [Source:HGNC Symbol;Acc:HGNC:8633]	-1.31447	1.68693e-05
ENSG00000119778	ATAD2B	protein_coding	ATPase family AAA domain containing 2B [Source:HGNC Symbol;Acc:HGNC:29230]	-1.31059	3.12352e-18
ENSG00000132128	LRRC41	protein_coding	leucine rich repeat containing 41 [Source:HGNC Symbol;Acc:HGNC:16917]	-1.30343	2.21288e-55
ENSG00000104221	BRF2	protein_coding	BRF2 RNA polymerase III transcription initiation factor subunit [Source:HGNC Symbol;Acc:HGNC:17298]	-1.30259	8.36117e-09
ENSG00000172273	HINFP	protein_coding	histone H4 transcription factor [Source:HGNC Symbol;Acc:HGNC:17850]	-1.29829	9.71585e-18
ENSG00000130764	LRRC47	protein_coding	leucine rich repeat containing 47 [Source:HGNC Symbol;Acc:HGNC:29207]	-1.29787	5.94225e-13
ENSG00000103042	SLC38A7	protein_coding	solute carrier family 38 member 7 [Source:HGNC Symbol;Acc:HGNC:25582]	-1.29737	1.34267e-18
ENSG00000163472	TMEM79	protein_coding	transmembrane protein 79 [Source:HGNC Symbol;Acc:HGNC:28196]	-1.29088	3.06414e-07
ENSG00000140471	LINS1	protein_coding	lines homolog 1 [Source:HGNC Symbol;Acc:HGNC:30922]	-1.28719	7.84525e-10
ENSG00000014164	ZC3H3	protein_coding	zinc finger CCCH-type containing 3 [Source:HGNC Symbol;Acc:HGNC:28972]	-1.2867	1.27381e-53
ENSG00000166484	MAPK7	protein_coding	mitogen-activated protein kinase 7 [Source:HGNC Symbol;Acc:HGNC:6880]	-1.28447	7.06158e-23
ENSG00000124444	ZNF576	protein_coding	zinc finger protein 576 [Source:HGNC Symbol;Acc:HGNC:28357]	-1.28351	5.36005e-12
ENSG00000152782	PANK1	protein_coding	pantothenate kinase 1 [Source:HGNC Symbol;Acc:HGNC:8598]	-1.2824	7.80104e-09
ENSG00000186272	ZNF17	protein_coding	zinc finger protein 17 [Source:HGNC Symbol;Acc:HGNC:12958]	-1.27783	1.68168e-07
ENSG00000048162	NOP16	protein_coding	NOP16 nucleolar protein [Source:HGNC Symbol;Acc:HGNC:26934]	-1.27436	2.38907e-35
ENSG00000142185	TRPM2	protein_coding	transient receptor potential cation channel subfamily M member 2 [Source:HGNC Symbol;Acc:HGNC:12339]	-1.27392	2.6338e-07
ENSG00000170100	ZNF778	protein_coding	zinc finger protein 778 [Source:HGNC Symbol;Acc:HGNC:26479]	-1.27358	3.29658e-22
ENSG00000177380	PPFIA3	protein_coding	PTPRF interacting protein alpha 3 [Source:HGNC Symbol;Acc:HGNC:9247]	-1.27198	2.7791e-32
ENSG00000177082	WDR73	protein_coding	WD repeat domain 73 [Source:HGNC Symbol;Acc:HGNC:25928]	-1.27058	6.7294e-12
ENSG00000167378	IRGQ	protein_coding	immunity related GTPase Q [Source:HGNC Symbol;Acc:HGNC:24868]	-1.26744	2.39502e-48
ENSG00000140396	NCOA2	protein_coding	nuclear receptor coactivator 2 [Source:HGNC Symbol;Acc:HGNC:7669]	-1.26421	2.8958e-13
ENSG00000047249	ATP6V1H	protein_coding	ATPase H+ transporting V1 subunit H [Source:HGNC Symbol;Acc:HGNC:18303]	-1.26139	4.9196e-07
ENSG00000100796	PPP4R3A	protein_coding	protein phosphatase 4 regulatory subunit 3A [Source:HGNC Symbol;Acc:HGNC:20219]	-1.25724	1.2561e-38
ENSG00000197562	RAB40C	protein_coding	RAB40C, member RAS oncogene family [Source:HGNC Symbol;Acc:HGNC:18285]	-1.25696	4.0727e-29
ENSG00000176095	IP6K1	protein_coding	inositol hexakisphosphate kinase 1 [Source:HGNC Symbol;Acc:HGNC:18360]	-1.25068	6.95772e-20
ENSG00000165724	ZMYND19	protein_coding	zinc finger MYND-type containing 19 [Source:HGNC Symbol;Acc:HGNC:21146]	-1.24905	3.90551e-48
ENSG00000081019	RSBN1	protein_coding	round spermatid basic protein 1 [Source:HGNC Symbol;Acc:HGNC:25642]	-1.24209	6.45566e-53
ENSG00000175376	EIF1AD	protein_coding	eukaryotic translation initiation factor 1A domain containing [Source:HGNC Symbol;Acc:HGNC:28147]	-1.24118	4.09733e-49
ENSG00000155545	MIER3	protein_coding	MIER family member 3 [Source:HGNC Symbol;Acc:HGNC:26678]	-1.23641	6.90796e-41
ENSG00000268350	FAM156A	protein_coding	family with sequence similarity 156 member A [Source:HGNC Symbol;Acc:HGNC:30114]	-1.23241	1.39242e-05
ENSG00000174109	C16orf91	protein_coding	chromosome 16 open reading frame 91 [Source:HGNC Symbol;Acc:HGNC:27558]	-1.23237	8.71478e-14
ENSG00000139192	TAPBPL	protein_coding	TAP binding protein like [Source:HGNC Symbol;Acc:HGNC:30683]	-1.23092	0.00166367
ENSG00000175073	VCPIP1	protein_coding	valosin containing protein interacting protein 1 [Source:HGNC Symbol;Acc:HGNC:30897]	-1.22946	9.90369e-58
ENSG00000168005	SPINDOC	protein_coding	spindlin interactor and repressor of chromatin binding [Source:HGNC Symbol;Acc:HGNC:25115]	-1.22532	8.51426e-56
ENSG00000183691	NOG	protein_coding	noggin [Source:HGNC Symbol;Acc:HGNC:7866]	-1.22448	3.25027e-09
ENSG00000173153	ESRRA	protein_coding	estrogen related receptor alpha [Source:HGNC Symbol;Acc:HGNC:3471]	-1.22183	3.81198e-33
ENSG00000156983	BRPF1	protein_coding	bromodomain and PHD finger containing 1 [Source:HGNC Symbol;Acc:HGNC:14255]	-1.21688	6.28475e-22
ENSG00000092098	RNF31	protein_coding	ring finger protein 31 [Source:HGNC Symbol;Acc:HGNC:16031]	-1.20715	2.62201e-11
ENSG00000099364	FBXL19	protein_coding	F-box and leucine rich repeat protein 19 [Source:HGNC Symbol;Acc:HGNC:25300]	-1.20607	5.5289e-16
ENSG00000113448	PDE4D	protein_coding	phosphodiesterase 4D [Source:HGNC Symbol;Acc:HGNC:8783]	-1.20593	4.31633e-43
ENSG00000182810	DDX28	protein_coding	DEAD-box helicase 28 [Source:HGNC Symbol;Acc:HGNC:17330]	-1.2034	2.93448e-25
ENSG00000123080	CDKN2C	protein_coding	cyclin dependent kinase inhibitor 2C [Source:HGNC Symbol;Acc:HGNC:1789]	-1.2024	3.47319e-21
ENSG00000225648	SBDSP1	transcribed_unprocessed_pseudogene	SBDS pseudogene 1 [Source:HGNC Symbol;Acc:HGNC:21646]	-1.19791	9.14684e-19
ENSG00000158773	USF1	protein_coding	upstream transcription factor 1 [Source:HGNC Symbol;Acc:HGNC:12593]	-1.19617	3.512e-19
ENSG00000205765	C5orf51	protein_coding	chromosome 5 open reading frame 51 [Source:HGNC Symbol;Acc:HGNC:27750]	-1.19318	1.07177e-33
ENSG00000132661	NXT1	protein_coding	nuclear transport factor 2 like export factor 1 [Source:HGNC Symbol;Acc:HGNC:15913]	-1.19297	1.22793e-17
ENSG00000144567	RETREG2	protein_coding	reticulophagy regulator family member 2 [Source:HGNC Symbol;Acc:HGNC:28450]	-1.19219	1.85958e-49
ENSG00000185798	WDR53	protein_coding	WD repeat domain 53 [Source:HGNC Symbol;Acc:HGNC:28786]	-1.19146	1.2503e-11
ENSG00000167695	TLCD3A	protein_coding	TLC domain containing 3A [Source:HGNC Symbol;Acc:HGNC:29646]	-1.19083	1.00175e-35
ENSG00000104129	DNAJC17	protein_coding	DnaJ heat shock protein family (Hsp40) member C17 [Source:HGNC Symbol;Acc:HGNC:25556]	-1.19014	1.4393e-08
ENSG00000185551	NR2F2	protein_coding	nuclear receptor subfamily 2 group F member 2 [Source:HGNC Symbol;Acc:HGNC:7976]	-1.18853	1.32394e-19
ENSG00000148331	ASB6	protein_coding	ankyrin repeat and SOCS box containing 6 [Source:HGNC Symbol;Acc:HGNC:17181]	-1.18646	1.31669e-43
ENSG00000107816	LZTS2	protein_coding	leucine zipper tumor suppressor 2 [Source:HGNC Symbol;Acc:HGNC:29381]	-1.18395	4.21988e-21
ENSG00000125482	TTF1	protein_coding	transcription termination factor 1 [Source:HGNC Symbol;Acc:HGNC:12397]	-1.18377	2.47825e-18
ENSG00000105137	SYDE1	protein_coding	synapse defective Rho GTPase homolog 1 [Source:HGNC Symbol;Acc:HGNC:25824]	-1.17894	1.00853e-19
ENSG00000043143	JADE2	protein_coding	jade family PHD finger 2 [Source:HGNC Symbol;Acc:HGNC:22984]	-1.17861	1.73181e-10
ENSG00000197021	EOLA2	protein_coding	endothelium and lymphocyte associated ASCH domain 2 [Source:HGNC Symbol;Acc:HGNC:17402]	-1.17512	4.03475e-21
ENSG00000136866	ZFP37	protein_coding	ZFP37 zinc finger protein [Source:HGNC Symbol;Acc:HGNC:12863]	-1.16694	9.87743e-12
ENSG00000107815	TWNK	protein_coding	twinkle mtDNA helicase [Source:HGNC Symbol;Acc:HGNC:1160]	-1.16456	3.27644e-13
ENSG00000257122	RRN3P3	transcribed_unprocessed_pseudogene	RRN3 pseudogene 3 [Source:HGNC Symbol;Acc:HGNC:37620]	-1.16415	0.00489822
ENSG00000158636	EMSY	protein_coding	EMSY transcriptional repressor, BRCA2 interacting [Source:HGNC Symbol;Acc:HGNC:18071]	-1.16126	7.20559e-31
ENSG00000099381	SETD1A	protein_coding	SET domain containing 1A, histone lysine methyltransferase [Source:HGNC Symbol;Acc:HGNC:29010]	-1.16093	9.89278e-08
ENSG00000132740	IGHMBP2	protein_coding	immunoglobulin mu DNA binding protein 2 [Source:HGNC Symbol;Acc:HGNC:5542]	-1.15962	4.00888e-07
ENSG00000198826	ARHGAP11A	protein_coding	Rho GTPase activating protein 11A [Source:HGNC Symbol;Acc:HGNC:15783]	-1.15919	1.40389e-71
ENSG00000104856	RELB	protein_coding	RELB proto-oncogene, NF-kB subunit [Source:HGNC Symbol;Acc:HGNC:9956]	-1.15824	1.42429e-13
ENSG00000273559	CWC25	protein_coding	CWC25 spliceosome associated protein homolog [Source:HGNC Symbol;Acc:HGNC:25989]	-1.15744	9.34682e-17
ENSG00000215041	NEURL4	protein_coding	neuralized E3 ubiquitin protein ligase 4 [Source:HGNC Symbol;Acc:HGNC:34410]	-1.15731	5.64196e-10
ENSG00000065970	FOXJ2	protein_coding	forkhead box J2 [Source:HGNC Symbol;Acc:HGNC:24818]	-1.15662	1.18854e-46
ENSG00000183814	LIN9	protein_coding	lin-9 DREAM MuvB core complex component [Source:HGNC Symbol;Acc:HGNC:30830]	-1.15414	4.91818e-32
ENSG00000177045	SIX5	protein_coding	SIX homeobox 5 [Source:HGNC Symbol;Acc:HGNC:10891]	-1.1518	2.09771e-15
ENSG00000261732	AL031708.1	protein_coding	novel protein	-1.14913	0.000660084
ENSG00000115289	PCGF1	protein_coding	polycomb group ring finger 1 [Source:HGNC Symbol;Acc:HGNC:17615]	-1.14869	1.02529e-10
ENSG00000066422	ZBTB11	protein_coding	zinc finger and BTB domain containing 11 [Source:HGNC Symbol;Acc:HGNC:16740]	-1.14852	8.2919e-30
ENSG00000196453	ZNF777	protein_coding	zinc finger protein 777 [Source:HGNC Symbol;Acc:HGNC:22213]	-1.14759	3.57486e-30
ENSG00000163125	RPRD2	protein_coding	regulation of nuclear pre-mRNA domain containing 2 [Source:HGNC Symbol;Acc:HGNC:29039]	-1.14649	7.23675e-87
ENSG00000132768	DPH2	protein_coding	diphthamide biosynthesis 2 [Source:HGNC Symbol;Acc:HGNC:3004]	-1.1462	7.43142e-13
ENSG00000144747	TMF1	protein_coding	TATA element modulatory factor 1 [Source:HGNC Symbol;Acc:HGNC:11870]	-1.14533	1.16084e-18
ENSG00000164105	SAP30	protein_coding	Sin3A associated protein 30 [Source:HGNC Symbol;Acc:HGNC:10532]	-1.14432	2.30376e-24
ENSG00000176994	SMCR8	protein_coding	SMCR8-C9orf72 complex subunit [Source:HGNC Symbol;Acc:HGNC:17921]	-1.14368	5.21425e-81
ENSG00000155858	LSM11	protein_coding	LSM11, U7 small nuclear RNA associated [Source:HGNC Symbol;Acc:HGNC:30860]	-1.14094	1.35823e-27
ENSG00000105722	ERF	protein_coding	ETS2 repressor factor [Source:HGNC Symbol;Acc:HGNC:3444]	-1.14057	3.5639e-28
ENSG00000168813	ZNF507	protein_coding	zinc finger protein 507 [Source:HGNC Symbol;Acc:HGNC:23783]	-1.13588	2.06635e-41
ENSG00000167548	KMT2D	protein_coding	lysine methyltransferase 2D [Source:HGNC Symbol;Acc:HGNC:7133]	-1.13554	2.58333e-20
ENSG00000130810	PPAN	protein_coding	peter pan homolog [Source:HGNC Symbol;Acc:HGNC:9227]	-1.13545	1.29316e-10
ENSG00000173327	MAP3K11	protein_coding	mitogen-activated protein kinase kinase kinase 11 [Source:HGNC Symbol;Acc:HGNC:6850]	-1.13453	6.4744e-36
ENSG00000153767	GTF2E1	protein_coding	general transcription factor IIE subunit 1 [Source:HGNC Symbol;Acc:HGNC:4650]	-1.13403	9.30131e-21
ENSG00000198783	ZNF830	protein_coding	zinc finger protein 830 [Source:HGNC Symbol;Acc:HGNC:28291]	-1.12833	9.00274e-11
ENSG00000205208	C4orf46	protein_coding	chromosome 4 open reading frame 46 [Source:HGNC Symbol;Acc:HGNC:27320]	-1.12761	2.10519e-80
ENSG00000140650	PMM2	protein_coding	phosphomannomutase 2 [Source:HGNC Symbol;Acc:HGNC:9115]	-1.12641	6.03694e-37
ENSG00000137449	CPEB2	protein_coding	cytoplasmic polyadenylation element binding protein 2 [Source:HGNC Symbol;Acc:HGNC:21745]	-1.12609	0.00164864
ENSG00000186638	KIF24	protein_coding	kinesin family member 24 [Source:HGNC Symbol;Acc:HGNC:19916]	-1.12518	4.64347e-24
ENSG00000173011	TADA2B	protein_coding	transcriptional adaptor 2B [Source:HGNC Symbol;Acc:HGNC:30781]	-1.12512	5.07227e-12
ENSG00000156875	MFSD14A	protein_coding	major facilitator superfamily domain containing 14A [Source:HGNC Symbol;Acc:HGNC:23363]	-1.12504	2.83535e-17
ENSG00000146112	PPP1R18	protein_coding	protein phosphatase 1 regulatory subunit 18 [Source:HGNC Symbol;Acc:HGNC:29413]	-1.12494	1.00485e-34
ENSG00000124217	MOCS3	protein_coding	molybdenum cofactor synthesis 3 [Source:HGNC Symbol;Acc:HGNC:15765]	-1.12344	1.79229e-17
ENSG00000166925	TSC22D4	protein_coding	TSC22 domain family member 4 [Source:HGNC Symbol;Acc:HGNC:21696]	-1.12318	4.97614e-14
ENSG00000167302	TEPSIN	protein_coding	TEPSIN adaptor related protein complex 4 accessory protein [Source:HGNC Symbol;Acc:HGNC:26458]	-1.12111	1.5378e-05
ENSG00000196700	ZNF512B	protein_coding	zinc finger protein 512B [Source:HGNC Symbol;Acc:HGNC:29212]	-1.12053	2.88091e-20
ENSG00000169951	ZNF764	protein_coding	zinc finger protein 764 [Source:HGNC Symbol;Acc:HGNC:28200]	-1.11867	1.30442e-09
ENSG00000032219	ARID4A	protein_coding	AT-rich interaction domain 4A [Source:HGNC Symbol;Acc:HGNC:9885]	-1.11803	7.48569e-08
ENSG00000166170	BAG5	protein_coding	BAG cochaperone 5 [Source:HGNC Symbol;Acc:HGNC:941]	-1.11789	3.42694e-63
ENSG00000173917	HOXB2	protein_coding	homeobox B2 [Source:HGNC Symbol;Acc:HGNC:5113]	-1.11323	2.63112e-21
ENSG00000114383	TUSC2	protein_coding	tumor suppressor 2, mitochondrial calcium regulator [Source:HGNC Symbol;Acc:HGNC:17034]	-1.11278	2.00874e-16
ENSG00000256591	AP003108.2	protein_coding	novel transcript	-1.1115	0.045972
ENSG00000156860	FBRS	protein_coding	fibrosin [Source:HGNC Symbol;Acc:HGNC:20442]	-1.10972	9.02949e-35
ENSG00000087152	ATXN7L3	protein_coding	ataxin 7 like 3 [Source:HGNC Symbol;Acc:HGNC:25416]	-1.10761	6.70001e-12
ENSG00000102870	ZNF629	protein_coding	zinc finger protein 629 [Source:HGNC Symbol;Acc:HGNC:29008]	-1.10756	3.30718e-84
ENSG00000109118	PHF12	protein_coding	PHD finger protein 12 [Source:HGNC Symbol;Acc:HGNC:20816]	-1.10401	6.28475e-22
ENSG00000139117	CPNE8	protein_coding	copine 8 [Source:HGNC Symbol;Acc:HGNC:23498]	-1.10296	4.85031e-08
ENSG00000197279	ZNF165	protein_coding	zinc finger protein 165 [Source:HGNC Symbol;Acc:HGNC:12953]	-1.10208	2.85695e-05
ENSG00000182704	TSKU	protein_coding	tsukushi, small leucine rich proteoglycan [Source:HGNC Symbol;Acc:HGNC:28850]	-1.10181	1.24288e-24
ENSG00000115520	COQ10B	protein_coding	coenzyme Q10B [Source:HGNC Symbol;Acc:HGNC:25819]	-1.10094	3.50383e-32
ENSG00000158301	GPRASP2	protein_coding	G protein-coupled receptor associated sorting protein 2 [Source:HGNC Symbol;Acc:HGNC:25169]	-1.09831	1.6001e-10
ENSG00000165156	ZHX1	protein_coding	zinc fingers and homeoboxes 1 [Source:HGNC Symbol;Acc:HGNC:12871]	-1.0975	3.35083e-35
ENSG00000134690	CDCA8	protein_coding	cell division cycle associated 8 [Source:HGNC Symbol;Acc:HGNC:14629]	-1.0962	2.99527e-74
ENSG00000100395	L3MBTL2	protein_coding	L3MBTL histone methyl-lysine binding protein 2 [Source:HGNC Symbol;Acc:HGNC:18594]	-1.09563	1.04198e-42
ENSG00000115738	ID2	protein_coding	inhibitor of DNA binding 2 [Source:HGNC Symbol;Acc:HGNC:5361]	-1.09348	1.05613e-12
ENSG00000069011	PITX1	protein_coding	paired like homeodomain 1 [Source:HGNC Symbol;Acc:HGNC:9004]	-1.09275	9.75245e-29
ENSG00000075336	TIMM21	protein_coding	translocase of inner mitochondrial membrane 21 [Source:HGNC Symbol;Acc:HGNC:25010]	-1.09089	4.84042e-14
ENSG00000157193	LRP8	protein_coding	LDL receptor related protein 8 [Source:HGNC Symbol;Acc:HGNC:6700]	-1.08929	7.58481e-15
ENSG00000148704	VAX1	protein_coding	ventral anterior homeobox 1 [Source:HGNC Symbol;Acc:HGNC:12660]	-1.08769	0.00040586
ENSG00000133398	MED10	protein_coding	mediator complex subunit 10 [Source:HGNC Symbol;Acc:HGNC:28760]	-1.08748	6.28475e-22
ENSG00000179041	RRS1	protein_coding	ribosome biogenesis regulator 1 homolog [Source:HGNC Symbol;Acc:HGNC:17083]	-1.087	1.49906e-36
ENSG00000114859	CLCN2	protein_coding	chloride voltage-gated channel 2 [Source:HGNC Symbol;Acc:HGNC:2020]	-1.08623	2.09635e-14
ENSG00000254681	PKD1P5	transcribed_unprocessed_pseudogene	polycystin 1, transient receptor potential channel interacting pseudogene 5 [Source:HGNC Symbol;Acc:HGNC:30069]	-1.08614	0.0106351
ENSG00000143093	STRIP1	protein_coding	striatin interacting protein 1 [Source:HGNC Symbol;Acc:HGNC:25916]	-1.08452	4.51138e-17
ENSG00000136504	KAT7	protein_coding	lysine acetyltransferase 7 [Source:HGNC Symbol;Acc:HGNC:17016]	-1.08428	5.15479e-40
ENSG00000164086	DUSP7	protein_coding	dual specificity phosphatase 7 [Source:HGNC Symbol;Acc:HGNC:3073]	-1.08383	1.86541e-39
ENSG00000007376	RPUSD1	protein_coding	RNA pseudouridine synthase domain containing 1 [Source:HGNC Symbol;Acc:HGNC:14173]	-1.08249	3.69106e-35
ENSG00000275066	SYNRG	protein_coding	synergin gamma [Source:HGNC Symbol;Acc:HGNC:557]	-1.08245	9.70153e-07
ENSG00000183770	FOXL2	protein_coding	forkhead box L2 [Source:HGNC Symbol;Acc:HGNC:1092]	-1.08107	1.77536e-11
ENSG00000120942	UBIAD1	protein_coding	UbiA prenyltransferase domain containing 1 [Source:HGNC Symbol;Acc:HGNC:30791]	-1.07823	1.8205e-50
ENSG00000105732	ZNF574	protein_coding	zinc finger protein 574 [Source:HGNC Symbol;Acc:HGNC:26166]	-1.07669	4.15262e-28
ENSG00000168758	SEMA4C	protein_coding	semaphorin 4C [Source:HGNC Symbol;Acc:HGNC:10731]	-1.07546	8.69498e-14
ENSG00000146826	MAP11	protein_coding	microtubule associated protein 11 [Source:HGNC Symbol;Acc:HGNC:25604]	-1.0748	1.44722e-09
ENSG00000185163	DDX51	protein_coding	DEAD-box helicase 51 [Source:HGNC Symbol;Acc:HGNC:20082]	-1.07443	7.06987e-23
ENSG00000186283	TOR3A	protein_coding	torsin family 3 member A [Source:HGNC Symbol;Acc:HGNC:11997]	-1.07395	6.09436e-41
ENSG00000170619	COMMD5	protein_coding	COMM domain containing 5 [Source:HGNC Symbol;Acc:HGNC:17902]	-1.07329	2.86109e-19
ENSG00000185803	SLC52A2	protein_coding	solute carrier family 52 member 2 [Source:HGNC Symbol;Acc:HGNC:30224]	-1.07146	3.91405e-24
ENSG00000132669	RIN2	protein_coding	Ras and Rab interactor 2 [Source:HGNC Symbol;Acc:HGNC:18750]	-1.07121	5.44097e-08
ENSG00000129911	KLF16	protein_coding	Kruppel like factor 16 [Source:HGNC Symbol;Acc:HGNC:16857]	-1.07086	6.76352e-08
ENSG00000198382	UVRAG	protein_coding	UV radiation resistance associated [Source:HGNC Symbol;Acc:HGNC:12640]	-1.06908	4.23413e-06
ENSG00000214655	ZSWIM8	protein_coding	zinc finger SWIM-type containing 8 [Source:HGNC Symbol;Acc:HGNC:23528]	-1.0681	6.03379e-17
ENSG00000070540	WIPI1	protein_coding	WD repeat domain, phosphoinositide interacting 1 [Source:HGNC Symbol;Acc:HGNC:25471]	-1.06791	1.35528e-16
ENSG00000132603	NIP7	protein_coding	nucleolar pre-rRNA processing protein NIP7 [Source:HGNC Symbol;Acc:HGNC:24328]	-1.06705	2.26972e-28
ENSG00000141965	FEM1A	protein_coding	fem-1 homolog A [Source:HGNC Symbol;Acc:HGNC:16934]	-1.06583	2.00052e-53
ENSG00000284946	AC068831.8	protein_coding	novel protein	-1.06378	7.42874e-40
ENSG00000080823	MOK	protein_coding	MOK protein kinase [Source:HGNC Symbol;Acc:HGNC:9833]	-1.06247	5.09983e-12
ENSG00000158480	SPATA2	protein_coding	spermatogenesis associated 2 [Source:HGNC Symbol;Acc:HGNC:14681]	-1.06173	1.18307e-42
ENSG00000105127	AKAP8	protein_coding	A-kinase anchoring protein 8 [Source:HGNC Symbol;Acc:HGNC:378]	-1.06135	2.99606e-13
ENSG00000139131	YARS2	protein_coding	tyrosyl-tRNA synthetase 2 [Source:HGNC Symbol;Acc:HGNC:24249]	-1.06062	1.5076e-06
ENSG00000153975	ZUP1	protein_coding	zinc finger containing ubiquitin peptidase 1 [Source:HGNC Symbol;Acc:HGNC:21224]	-1.06013	8.45843e-18
ENSG00000242114	MTFP1	protein_coding	mitochondrial fission process 1 [Source:HGNC Symbol;Acc:HGNC:26945]	-1.05978	1.11916e-12
ENSG00000105576	TNPO2	protein_coding	transportin 2 [Source:HGNC Symbol;Acc:HGNC:19998]	-1.05817	1.6829e-21
ENSG00000148343	MIGA2	protein_coding	mitoguardin 2 [Source:HGNC Symbol;Acc:HGNC:23621]	-1.05757	5.68574e-16
ENSG00000205084	TMEM231	protein_coding	transmembrane protein 231 [Source:HGNC Symbol;Acc:HGNC:37234]	-1.0567	4.20797e-08
ENSG00000104714	ERICH1	protein_coding	glutamate rich 1 [Source:HGNC Symbol;Acc:HGNC:27234]	-1.05635	0.000141161
ENSG00000166189	HPS6	protein_coding	HPS6 biogenesis of lysosomal organelles complex 2 subunit 3 [Source:HGNC Symbol;Acc:HGNC:18817]	-1.05425	5.33587e-17
ENSG00000148384	INPP5E	protein_coding	inositol polyphosphate-5-phosphatase E [Source:HGNC Symbol;Acc:HGNC:21474]	-1.05357	3.04483e-22
ENSG00000178150	ZNF114	protein_coding	zinc finger protein 114 [Source:HGNC Symbol;Acc:HGNC:12894]	-1.05315	5.53342e-07
ENSG00000164329	TENT2	protein_coding	terminal nucleotidyltransferase 2 [Source:HGNC Symbol;Acc:HGNC:26776]	-1.05244	1.26434e-15
ENSG00000143970	ASXL2	protein_coding	ASXL transcriptional regulator 2 [Source:HGNC Symbol;Acc:HGNC:23805]	-1.04895	1.07681e-26
ENSG00000005889	ZFX	protein_coding	zinc finger protein X-linked [Source:HGNC Symbol;Acc:HGNC:12869]	-1.04797	1.60046e-11
ENSG00000214189	ZNF788P	transcribed_unprocessed_pseudogene	zinc finger family member 788, pseudogene [Source:HGNC Symbol;Acc:HGNC:33112]	-1.0457	1.55996e-09
ENSG00000112561	TFEB	protein_coding	transcription factor EB [Source:HGNC Symbol;Acc:HGNC:11753]	-1.04559	6.40221e-05
ENSG00000064932	SBNO2	protein_coding	strawberry notch homolog 2 [Source:HGNC Symbol;Acc:HGNC:29158]	-1.04266	1.3901e-15
ENSG00000149483	TMEM138	protein_coding	transmembrane protein 138 [Source:HGNC Symbol;Acc:HGNC:26944]	-1.04186	1.65883e-48
ENSG00000148840	PPRC1	protein_coding	PPARG related coactivator 1 [Source:HGNC Symbol;Acc:HGNC:30025]	-1.03956	4.81416e-65
ENSG00000168556	ING2	protein_coding	inhibitor of growth family member 2 [Source:HGNC Symbol;Acc:HGNC:6063]	-1.03675	6.22482e-07
ENSG00000159579	RSPRY1	protein_coding	ring finger and SPRY domain containing 1 [Source:HGNC Symbol;Acc:HGNC:29420]	-1.03259	3.29831e-24
ENSG00000143633	C1orf131	protein_coding	chromosome 1 open reading frame 131 [Source:HGNC Symbol;Acc:HGNC:25332]	-1.03135	3.42515e-12
ENSG00000060069	CTDP1	protein_coding	CTD phosphatase subunit 1 [Source:HGNC Symbol;Acc:HGNC:2498]	-1.0303	1.59002e-07
ENSG00000108312	UBTF	protein_coding	upstream binding transcription factor [Source:HGNC Symbol;Acc:HGNC:12511]	-1.02993	8.32722e-32
ENSG00000133393	FOPNL	protein_coding	FGFR1OP N-terminal like [Source:HGNC Symbol;Acc:HGNC:26435]	-1.02903	0.0143583
ENSG00000180035	ZNF48	protein_coding	zinc finger protein 48 [Source:HGNC Symbol;Acc:HGNC:13114]	-1.02857	6.34465e-24
ENSG00000215251	FASTKD5	protein_coding	FAST kinase domains 5 [Source:HGNC Symbol;Acc:HGNC:25790]	-1.02799	1.87334e-36
ENSG00000171574	ZNF584	protein_coding	zinc finger protein 584 [Source:HGNC Symbol;Acc:HGNC:27318]	-1.02797	4.04684e-24
ENSG00000185838	GNB1L	protein_coding	G protein subunit beta 1 like [Source:HGNC Symbol;Acc:HGNC:4397]	-1.0262	0.00149905
ENSG00000101194	SLC17A9	protein_coding	solute carrier family 17 member 9 [Source:HGNC Symbol;Acc:HGNC:16192]	-1.02329	1.22046e-12
ENSG00000139719	VPS33A	protein_coding	VPS33A core subunit of CORVET and HOPS complexes [Source:HGNC Symbol;Acc:HGNC:18179]	-1.02266	1.19585e-16
ENSG00000151332	MBIP	protein_coding	MAP3K12 binding inhibitory protein 1 [Source:HGNC Symbol;Acc:HGNC:20427]	-1.02191	3.43359e-16
ENSG00000063169	BICRA	protein_coding	BRD4 interacting chromatin remodeling complex associated protein [Source:HGNC Symbol;Acc:HGNC:4332]	-1.02146	1.57829e-07
ENSG00000160959	LRRC14	protein_coding	leucine rich repeat containing 14 [Source:HGNC Symbol;Acc:HGNC:20419]	-1.02139	1.30809e-16
ENSG00000167130	DOLPP1	protein_coding	dolichyldiphosphatase 1 [Source:HGNC Symbol;Acc:HGNC:29565]	-1.02072	2.04084e-10
ENSG00000089022	MAPKAPK5	protein_coding	MAPK activated protein kinase 5 [Source:HGNC Symbol;Acc:HGNC:6889]	-1.02028	8.30948e-27
ENSG00000179922	ZNF784	protein_coding	zinc finger protein 784 [Source:HGNC Symbol;Acc:HGNC:33111]	-1.01952	0.000174688
ENSG00000003756	RBM5	protein_coding	RNA binding motif protein 5 [Source:HGNC Symbol;Acc:HGNC:9902]	-1.0188	4.75478e-52
ENSG00000127080	IPPK	protein_coding	inositol-pentakisphosphate 2-kinase [Source:HGNC Symbol;Acc:HGNC:14645]	-1.01873	5.63282e-08
ENSG00000103540	CCP110	protein_coding	centriolar coiled-coil protein 110 [Source:HGNC Symbol;Acc:HGNC:24342]	-1.01593	7.94904e-13
ENSG00000157881	PANK4	protein_coding	pantothenate kinase 4 (inactive) [Source:HGNC Symbol;Acc:HGNC:19366]	-1.01471	0.00247317
ENSG00000040487	SLC66A1	protein_coding	solute carrier family 66 member 1 [Source:HGNC Symbol;Acc:HGNC:26001]	-1.01338	2.24675e-09
ENSG00000135637	CCDC142	protein_coding	coiled-coil domain containing 142 [Source:HGNC Symbol;Acc:HGNC:25889]	-1.01248	8.63704e-19
ENSG00000171453	POLR1C	protein_coding	RNA polymerase I and III subunit C [Source:HGNC Symbol;Acc:HGNC:20194]	-1.0112	7.16315e-12
ENSG00000167716	WDR81	protein_coding	WD repeat domain 81 [Source:HGNC Symbol;Acc:HGNC:26600]	-1.00996	0.000330375
ENSG00000198876	DCAF12	protein_coding	DDB1 and CUL4 associated factor 12 [Source:HGNC Symbol;Acc:HGNC:19911]	-1.00844	4.42479e-32
ENSG00000144597	EAF1	protein_coding	ELL associated factor 1 [Source:HGNC Symbol;Acc:HGNC:20907]	-1.00552	3.07518e-26
ENSG00000160223	ICOSLG	protein_coding	inducible T cell costimulator ligand [Source:HGNC Symbol;Acc:HGNC:17087]	-1.00445	1.16299e-12
ENSG00000205730	ITPRIPL2	protein_coding	ITPRIP like 2 [Source:HGNC Symbol;Acc:HGNC:27257]	-1.0036	9.34859e-44
ENSG00000167967	E4F1	protein_coding	E4F transcription factor 1 [Source:HGNC Symbol;Acc:HGNC:3121]	-1.00331	2.51798e-13
ENSG00000131944	FAAP24	protein_coding	FA core complex associated protein 24 [Source:HGNC Symbol;Acc:HGNC:28467]	-1.00288	0.000362544
ENSG00000105821	DNAJC2	protein_coding	DnaJ heat shock protein family (Hsp40) member C2 [Source:HGNC Symbol;Acc:HGNC:13192]	-1.00281	5.44048e-14
ENSG00000179598	PLD6	protein_coding	phospholipase D family member 6 [Source:HGNC Symbol;Acc:HGNC:30447]	-1.00209	5.25825e-05
ENSG00000104907	TRMT1	protein_coding	tRNA methyltransferase 1 [Source:HGNC Symbol;Acc:HGNC:25980]	-1.00171	1.59158e-07
ENSG00000101945	SUV39H1	protein_coding	suppressor of variegation 3-9 homolog 1 [Source:HGNC Symbol;Acc:HGNC:11479]	-1.0013	4.2978e-15
ENSG00000198093	ZNF649	protein_coding	zinc finger protein 649 [Source:HGNC Symbol;Acc:HGNC:25741]	-1.00112	3.34753e-12

## Sheet: NKL54 24 hours
gene_id	gene_name	gene_biotype	description	Log fold changes	p adjusted
ENSG00000273217	AC008695.1	protein_coding	novel protein	-32.0415	6.3186e-07
ENSG00000284554	AL022318.4	protein_coding	novel protein	-22.8834	2.14443e-13
ENSG00000213722	DDAH2	protein_coding	dimethylarginine dimethylaminohydrolase 2 [Source:HGNC Symbol;Acc:HGNC:2716]	-9.18459	0.0387316
ENSG00000272636	DOC2B	protein_coding	double C2 domain beta [Source:HGNC Symbol;Acc:HGNC:2986]	-9.09352	0.00377517
ENSG00000227057	WDR46	protein_coding	WD repeat domain 46 [Source:HGNC Symbol;Acc:HGNC:13923]	-8.60502	0.0108424
ENSG00000285953	AC000120.4	protein_coding	novel protein	-8.16349	0.000880843
ENSG00000237441	RGL2	protein_coding	ral guanine nucleotide dissociation stimulator like 2 [Source:HGNC Symbol;Acc:HGNC:9769]	-6.0691	0.0141837
ENSG00000270276	H4C15	protein_coding	H4 clustered histone 15 [Source:HGNC Symbol;Acc:HGNC:29607]	-4.62985	0.0405161
ENSG00000164867	NOS3	protein_coding	nitric oxide synthase 3 [Source:HGNC Symbol;Acc:HGNC:7876]	-4.39991	2.76607e-09
ENSG00000186684	CYP27C1	protein_coding	cytochrome P450 family 27 subfamily C member 1 [Source:HGNC Symbol;Acc:HGNC:33480]	-4.16717	8.93132e-35
ENSG00000144785	AC073896.1	protein_coding	novel protein	-3.92721	0.00459564
ENSG00000133055	MYBPH	protein_coding	myosin binding protein H [Source:HGNC Symbol;Acc:HGNC:7552]	-3.76336	8.26463e-11
ENSG00000171388	APLN	protein_coding	apelin [Source:HGNC Symbol;Acc:HGNC:16665]	-3.69096	7.06023e-33
ENSG00000235387	SPAAR	protein_coding	small regulatory polypeptide of amino acid response [Source:HGNC Symbol;Acc:HGNC:27244]	-3.59833	5.92926e-16
ENSG00000196196	HRCT1	protein_coding	histidine rich carboxyl terminus 1 [Source:HGNC Symbol;Acc:HGNC:33872]	-3.47475	1.95997e-18
ENSG00000090382	LYZ	protein_coding	lysozyme [Source:HGNC Symbol;Acc:HGNC:6740]	-3.43232	0.0308238
ENSG00000140682	TGFB1I1	protein_coding	transforming growth factor beta 1 induced transcript 1 [Source:HGNC Symbol;Acc:HGNC:11767]	-3.37457	2.28819e-94
ENSG00000243749	TMEM35B	protein_coding	transmembrane protein 35B [Source:HGNC Symbol;Acc:HGNC:40021]	-3.31558	4.12075e-22
ENSG00000137959	IFI44L	protein_coding	interferon induced protein 44 like [Source:HGNC Symbol;Acc:HGNC:17817]	-3.28545	1.40644e-28
ENSG00000132530	XAF1	protein_coding	XIAP associated factor 1 [Source:HGNC Symbol;Acc:HGNC:30932]	-3.18129	7.03142e-36
ENSG00000140835	CHST4	protein_coding	carbohydrate sulfotransferase 4 [Source:HGNC Symbol;Acc:HGNC:1972]	-3.17697	1.71914e-70
ENSG00000168874	ATOH8	protein_coding	atonal bHLH transcription factor 8 [Source:HGNC Symbol;Acc:HGNC:24126]	-3.14411	2.32129e-38
ENSG00000149596	JPH2	protein_coding	junctophilin 2 [Source:HGNC Symbol;Acc:HGNC:14202]	-3.12306	2.12543e-64
ENSG00000175505	CLCF1	protein_coding	cardiotrophin like cytokine factor 1 [Source:HGNC Symbol;Acc:HGNC:17412]	-3.11555	6.2134e-20
ENSG00000183691	NOG	protein_coding	noggin [Source:HGNC Symbol;Acc:HGNC:7866]	-3.09001	4.03038e-35
ENSG00000043143	JADE2	protein_coding	jade family PHD finger 2 [Source:HGNC Symbol;Acc:HGNC:22984]	-3.06578	2.62003e-55
ENSG00000228672	PROB1	protein_coding	proline rich basic protein 1 [Source:HGNC Symbol;Acc:HGNC:41906]	-3.04677	3.97252e-35
ENSG00000170579	DLGAP1	protein_coding	DLG associated protein 1 [Source:HGNC Symbol;Acc:HGNC:2905]	-3.01854	4.9292e-34
ENSG00000123609	NMI	protein_coding	N-myc and STAT interactor [Source:HGNC Symbol;Acc:HGNC:7854]	-3.01603	4.01955e-70
ENSG00000254726	MEX3A	protein_coding	mex-3 RNA binding family member A [Source:HGNC Symbol;Acc:HGNC:33482]	-2.94514	1.10419e-100
ENSG00000117228	GBP1	protein_coding	guanylate binding protein 1 [Source:HGNC Symbol;Acc:HGNC:4182]	-2.92419	7.53762e-140
ENSG00000119403	PHF19	protein_coding	PHD finger protein 19 [Source:HGNC Symbol;Acc:HGNC:24566]	-2.91344	2.4727e-136
ENSG00000110811	P3H3	protein_coding	prolyl 3-hydroxylase 3 [Source:HGNC Symbol;Acc:HGNC:19318]	-2.89389	1.37859e-49
ENSG00000149257	SERPINH1	protein_coding	serpin family H member 1 [Source:HGNC Symbol;Acc:HGNC:1546]	-2.88943	1.04921e-176
ENSG00000221963	APOL6	protein_coding	apolipoprotein L6 [Source:HGNC Symbol;Acc:HGNC:14870]	-2.88555	1.21372e-92
ENSG00000116819	TFAP2E	protein_coding	transcription factor AP-2 epsilon [Source:HGNC Symbol;Acc:HGNC:30774]	-2.85616	1.37519e-22
ENSG00000026103	FAS	protein_coding	Fas cell surface death receptor [Source:HGNC Symbol;Acc:HGNC:11920]	-2.82568	6.47343e-84
ENSG00000203666	EFCAB2	protein_coding	EF-hand calcium binding domain 2 [Source:HGNC Symbol;Acc:HGNC:28166]	-2.81578	1.32123e-14
ENSG00000175063	UBE2C	protein_coding	ubiquitin conjugating enzyme E2 C [Source:HGNC Symbol;Acc:HGNC:15937]	-2.79777	0
ENSG00000178685	PARP10	protein_coding	poly(ADP-ribose) polymerase family member 10 [Source:HGNC Symbol;Acc:HGNC:25895]	-2.78109	5.51314e-44
ENSG00000184371	CSF1	protein_coding	colony stimulating factor 1 [Source:HGNC Symbol;Acc:HGNC:2432]	-2.77536	1.08888e-61
ENSG00000070614	NDST1	protein_coding	N-deacetylase and N-sulfotransferase 1 [Source:HGNC Symbol;Acc:HGNC:7680]	-2.76104	1.92945e-110
ENSG00000100890	PRORP	protein_coding	protein only RNase P catalytic subunit [Source:HGNC Symbol;Acc:HGNC:19958]	-2.74767	5.65917e-18
ENSG00000129354	AP1M2	protein_coding	adaptor related protein complex 1 subunit mu 2 [Source:HGNC Symbol;Acc:HGNC:558]	-2.74712	1.27331e-19
ENSG00000136205	TNS3	protein_coding	tensin 3 [Source:HGNC Symbol;Acc:HGNC:21616]	-2.72518	3.65742e-59
ENSG00000153885	KCTD15	protein_coding	potassium channel tetramerization domain containing 15 [Source:HGNC Symbol;Acc:HGNC:23297]	-2.72488	3.68343e-38
ENSG00000183486	MX2	protein_coding	MX dynamin like GTPase 2 [Source:HGNC Symbol;Acc:HGNC:7533]	-2.72083	2.91309e-07
ENSG00000111664	GNB3	protein_coding	G protein subunit beta 3 [Source:HGNC Symbol;Acc:HGNC:4400]	-2.71733	1.44469e-16
ENSG00000149639	SOGA1	protein_coding	suppressor of glucose, autophagy associated 1 [Source:HGNC Symbol;Acc:HGNC:16111]	-2.69091	1.68209e-180
ENSG00000133466	C1QTNF6	protein_coding	C1q and TNF related 6 [Source:HGNC Symbol;Acc:HGNC:14343]	-2.69001	1.37579e-45
ENSG00000280893	AC009133.6	protein_coding	novel transcript	-2.68769	3.68051e-08
ENSG00000161267	BDH1	protein_coding	3-hydroxybutyrate dehydrogenase 1 [Source:HGNC Symbol;Acc:HGNC:1027]	-2.67891	2.93761e-12
ENSG00000120068	HOXB8	protein_coding	homeobox B8 [Source:HGNC Symbol;Acc:HGNC:5119]	-2.67661	2.00446e-82
ENSG00000178150	ZNF114	protein_coding	zinc finger protein 114 [Source:HGNC Symbol;Acc:HGNC:12894]	-2.66846	3.03869e-29
ENSG00000205730	ITPRIPL2	protein_coding	ITPRIP like 2 [Source:HGNC Symbol;Acc:HGNC:27257]	-2.667	2.15482e-214
ENSG00000184270	H2AC21	protein_coding	H2A clustered histone 21 [Source:HGNC Symbol;Acc:HGNC:20508]	-2.64719	8.16577e-116
ENSG00000181472	ZBTB2	protein_coding	zinc finger and BTB domain containing 2 [Source:HGNC Symbol;Acc:HGNC:20868]	-2.64593	1.50436e-161
ENSG00000162733	DDR2	protein_coding	discoidin domain receptor tyrosine kinase 2 [Source:HGNC Symbol;Acc:HGNC:2731]	-2.64071	7.28296e-172
ENSG00000100478	AP4S1	protein_coding	adaptor related protein complex 4 subunit sigma 1 [Source:HGNC Symbol;Acc:HGNC:575]	-2.62771	1.47092e-22
ENSG00000119917	IFIT3	protein_coding	interferon induced protein with tetratricopeptide repeats 3 [Source:HGNC Symbol;Acc:HGNC:5411]	-2.62173	2.47611e-45
ENSG00000158234	FAIM	protein_coding	Fas apoptotic inhibitory molecule [Source:HGNC Symbol;Acc:HGNC:18703]	-2.60359	1.92586e-16
ENSG00000169136	ATF5	protein_coding	activating transcription factor 5 [Source:HGNC Symbol;Acc:HGNC:790]	-2.59517	7.43971e-99
ENSG00000120694	HSPH1	protein_coding	heat shock protein family H (Hsp110) member 1 [Source:HGNC Symbol;Acc:HGNC:16969]	-2.57683	1.11923e-60
ENSG00000105137	SYDE1	protein_coding	synapse defective Rho GTPase homolog 1 [Source:HGNC Symbol;Acc:HGNC:25824]	-2.57177	2.6517e-72
ENSG00000142700	DMRTA2	protein_coding	DMRT like family A2 [Source:HGNC Symbol;Acc:HGNC:13908]	-2.57033	1.05349e-30
ENSG00000159399	HK2	protein_coding	hexokinase 2 [Source:HGNC Symbol;Acc:HGNC:4923]	-2.57033	1.51256e-71
ENSG00000162614	NEXN	protein_coding	nexilin F-actin binding protein [Source:HGNC Symbol;Acc:HGNC:29557]	-2.56859	2.58374e-10
ENSG00000234602	MCIDAS	protein_coding	multiciliate differentiation and DNA synthesis associated cell cycle protein [Source:HGNC Symbol;Acc:HGNC:40050]	-2.56057	4.5851e-12
ENSG00000100105	PATZ1	protein_coding	POZ/BTB and AT hook containing zinc finger 1 [Source:HGNC Symbol;Acc:HGNC:13071]	-2.55368	2.41754e-64
ENSG00000111335	OAS2	protein_coding	2'-5'-oligoadenylate synthetase 2 [Source:HGNC Symbol;Acc:HGNC:8087]	-2.55279	1.20459e-39
ENSG00000074657	ZNF532	protein_coding	zinc finger protein 532 [Source:HGNC Symbol;Acc:HGNC:30940]	-2.54751	8.93045e-44
ENSG00000180596	H2BC4	protein_coding	H2B clustered histone 4 [Source:HGNC Symbol;Acc:HGNC:4757]	-2.52181	0
ENSG00000111186	WNT5B	protein_coding	Wnt family member 5B [Source:HGNC Symbol;Acc:HGNC:16265]	-2.51982	1.79031e-22
ENSG00000135476	ESPL1	protein_coding	extra spindle pole bodies like 1, separase [Source:HGNC Symbol;Acc:HGNC:16856]	-2.51654	4.86642e-62
ENSG00000183598	H3C13	protein_coding	H3 clustered histone 13 [Source:HGNC Symbol;Acc:HGNC:25311]	-2.5018	2.70662e-107
ENSG00000146966	DENND2A	protein_coding	DENN domain containing 2A [Source:HGNC Symbol;Acc:HGNC:22212]	-2.49974	6.08793e-10
ENSG00000196503	ARL9	protein_coding	ADP ribosylation factor like GTPase 9 [Source:HGNC Symbol;Acc:HGNC:23592]	-2.49789	8.95051e-11
ENSG00000132763	MMACHC	protein_coding	metabolism of cobalamin associated C [Source:HGNC Symbol;Acc:HGNC:24525]	-2.48658	8.386e-54
ENSG00000120949	TNFRSF8	protein_coding	TNF receptor superfamily member 8 [Source:HGNC Symbol;Acc:HGNC:11923]	-2.48017	2.1592e-06
ENSG00000122863	CHST3	protein_coding	carbohydrate sulfotransferase 3 [Source:HGNC Symbol;Acc:HGNC:1971]	-2.47732	4.36648e-122
ENSG00000276710	CSPG4P10	transcribed_unprocessed_pseudogene	chondroitin sulfate proteoglycan 4 pseudogene 10 [Source:HGNC Symbol;Acc:HGNC:48361]	-2.46972	0.000278702
ENSG00000087586	AURKA	protein_coding	aurora kinase A [Source:HGNC Symbol;Acc:HGNC:11393]	-2.46177	2.20244e-184
ENSG00000157613	CREB3L1	protein_coding	cAMP responsive element binding protein 3 like 1 [Source:HGNC Symbol;Acc:HGNC:18856]	-2.45769	6.01303e-181
ENSG00000143772	ITPKB	protein_coding	inositol-trisphosphate 3-kinase B [Source:HGNC Symbol;Acc:HGNC:6179]	-2.45624	2.38939e-100
ENSG00000178409	BEND3	protein_coding	BEN domain containing 3 [Source:HGNC Symbol;Acc:HGNC:23040]	-2.44242	3.34227e-86
ENSG00000121769	FABP3	protein_coding	fatty acid binding protein 3 [Source:HGNC Symbol;Acc:HGNC:3557]	-2.42879	2.2925e-15
ENSG00000099284	MACROH2A2	protein_coding	macroH2A.2 histone [Source:HGNC Symbol;Acc:HGNC:14453]	-2.41469	1.6731e-45
ENSG00000139192	TAPBPL	protein_coding	TAP binding protein like [Source:HGNC Symbol;Acc:HGNC:30683]	-2.39602	5.06152e-08
ENSG00000104998	IL27RA	protein_coding	interleukin 27 receptor subunit alpha [Source:HGNC Symbol;Acc:HGNC:17290]	-2.38676	1.68151e-41
ENSG00000196890	H2BU1	protein_coding	H2B.U histone 1 [Source:HGNC Symbol;Acc:HGNC:20514]	-2.38164	1.72047e-51
ENSG00000149948	HMGA2	protein_coding	high mobility group AT-hook 2 [Source:HGNC Symbol;Acc:HGNC:5009]	-2.37117	4.73337e-87
ENSG00000166250	CLMP	protein_coding	CXADR like membrane protein [Source:HGNC Symbol;Acc:HGNC:24039]	-2.36179	5.97612e-11
ENSG00000003402	CFLAR	protein_coding	CASP8 and FADD like apoptosis regulator [Source:HGNC Symbol;Acc:HGNC:1876]	-2.35393	4.21684e-49
ENSG00000213221	DNLZ	protein_coding	DNL-type zinc finger [Source:HGNC Symbol;Acc:HGNC:33879]	-2.35232	2.46561e-17
ENSG00000198826	ARHGAP11A	protein_coding	Rho GTPase activating protein 11A [Source:HGNC Symbol;Acc:HGNC:15783]	-2.3475	3.79155e-242
ENSG00000184260	H2AC20	protein_coding	H2A clustered histone 20 [Source:HGNC Symbol;Acc:HGNC:4738]	-2.34629	1.48933e-211
ENSG00000167695	TLCD3A	protein_coding	TLC domain containing 3A [Source:HGNC Symbol;Acc:HGNC:29646]	-2.34351	6.63919e-95
ENSG00000110446	SLC15A3	protein_coding	solute carrier family 15 member 3 [Source:HGNC Symbol;Acc:HGNC:18068]	-2.33156	9.91683e-08
ENSG00000107816	LZTS2	protein_coding	leucine zipper tumor suppressor 2 [Source:HGNC Symbol;Acc:HGNC:29381]	-2.32525	1.57489e-66
ENSG00000155115	GTF3C6	protein_coding	general transcription factor IIIC subunit 6 [Source:HGNC Symbol;Acc:HGNC:20872]	-2.32009	6.42519e-156
ENSG00000170961	HAS2	protein_coding	hyaluronan synthase 2 [Source:HGNC Symbol;Acc:HGNC:4819]	-2.31942	1.38368e-52
ENSG00000176890	TYMS	protein_coding	thymidylate synthetase [Source:HGNC Symbol;Acc:HGNC:12441]	-2.31923	0
ENSG00000131187	F12	protein_coding	coagulation factor XII [Source:HGNC Symbol;Acc:HGNC:3530]	-2.31921	6.73734e-11
ENSG00000286522	H3C2	protein_coding	H3 clustered histone 2 [Source:HGNC Symbol;Acc:HGNC:4776]	-2.31769	3.98051e-199
ENSG00000129255	MPDU1	protein_coding	mannose-P-dolichol utilization defect 1 [Source:HGNC Symbol;Acc:HGNC:7207]	-2.31303	4.63804e-115
ENSG00000133135	RNF128	protein_coding	ring finger protein 128 [Source:HGNC Symbol;Acc:HGNC:21153]	-2.30864	0.000100937
ENSG00000113273	ARSB	protein_coding	arylsulfatase B [Source:HGNC Symbol;Acc:HGNC:714]	-2.30741	2.31291e-40
ENSG00000111676	ATN1	protein_coding	atrophin 1 [Source:HGNC Symbol;Acc:HGNC:3033]	-2.3033	9.9763e-210
ENSG00000163762	TM4SF18	protein_coding	transmembrane 4 L six family member 18 [Source:HGNC Symbol;Acc:HGNC:25181]	-2.30117	6.93504e-50
ENSG00000136938	ANP32B	protein_coding	acidic nuclear phosphoprotein 32 family member B [Source:HGNC Symbol;Acc:HGNC:16677]	-2.29996	6.80309e-266
ENSG00000204856	FAM216A	protein_coding	family with sequence similarity 216 member A [Source:HGNC Symbol;Acc:HGNC:30180]	-2.28831	1.02068e-72
ENSG00000146054	TRIM7	protein_coding	tripartite motif containing 7 [Source:HGNC Symbol;Acc:HGNC:16278]	-2.28801	5.5018e-33
ENSG00000099364	FBXL19	protein_coding	F-box and leucine rich repeat protein 19 [Source:HGNC Symbol;Acc:HGNC:25300]	-2.28625	7.20839e-48
ENSG00000140548	ZNF710	protein_coding	zinc finger protein 710 [Source:HGNC Symbol;Acc:HGNC:25352]	-2.28378	4.09876e-30
ENSG00000278463	H2AC4	protein_coding	H2A clustered histone 4 [Source:HGNC Symbol;Acc:HGNC:4734]	-2.27739	7.50081e-51
ENSG00000143321	HDGF	protein_coding	heparin binding growth factor [Source:HGNC Symbol;Acc:HGNC:4856]	-2.27433	0
ENSG00000175087	PDIK1L	protein_coding	PDLIM1 interacting kinase 1 like [Source:HGNC Symbol;Acc:HGNC:18981]	-2.25455	1.24719e-26
ENSG00000267303	AC011511.4	protein_coding	novel transcript	-2.24768	0.000565103
ENSG00000146834	MEPCE	protein_coding	methylphosphate capping enzyme [Source:HGNC Symbol;Acc:HGNC:20247]	-2.24336	2.84928e-109
ENSG00000188191	PRKAR1B	protein_coding	protein kinase cAMP-dependent type I regulatory subunit beta [Source:HGNC Symbol;Acc:HGNC:9390]	-2.24228	4.71269e-39
ENSG00000155011	DKK2	protein_coding	dickkopf WNT signaling pathway inhibitor 2 [Source:HGNC Symbol;Acc:HGNC:2892]	-2.23888	1.77248e-12
ENSG00000111247	RAD51AP1	protein_coding	RAD51 associated protein 1 [Source:HGNC Symbol;Acc:HGNC:16956]	-2.23887	1.56643e-65
ENSG00000100403	ZC3H7B	protein_coding	zinc finger CCCH-type containing 7B [Source:HGNC Symbol;Acc:HGNC:30869]	-2.23733	1.3926e-183
ENSG00000100599	RIN3	protein_coding	Ras and Rab interactor 3 [Source:HGNC Symbol;Acc:HGNC:18751]	-2.23658	3.12096e-12
ENSG00000214022	REPIN1	protein_coding	replication initiator 1 [Source:HGNC Symbol;Acc:HGNC:17922]	-2.23216	1.93951e-80
ENSG00000197238	H4C11	protein_coding	H4 clustered histone 11 [Source:HGNC Symbol;Acc:HGNC:4785]	-2.23066	5.29272e-14
ENSG00000196866	H2AC7	protein_coding	H2A clustered histone 7 [Source:HGNC Symbol;Acc:HGNC:4729]	-2.22708	5.08742e-95
ENSG00000166851	PLK1	protein_coding	polo like kinase 1 [Source:HGNC Symbol;Acc:HGNC:9077]	-2.22656	5.334e-176
ENSG00000204767	INSYN2B	protein_coding	inhibitory synaptic factor family member 2B [Source:HGNC Symbol;Acc:HGNC:37271]	-2.22623	5.54785e-11
ENSG00000031081	ARHGAP31	protein_coding	Rho GTPase activating protein 31 [Source:HGNC Symbol;Acc:HGNC:29216]	-2.22257	1.8339e-10
ENSG00000156970	BUB1B	protein_coding	BUB1 mitotic checkpoint serine/threonine kinase B [Source:HGNC Symbol;Acc:HGNC:1149]	-2.21929	2.34461e-93
ENSG00000197757	HOXC6	protein_coding	homeobox C6 [Source:HGNC Symbol;Acc:HGNC:5128]	-2.21402	1.07532e-24
ENSG00000203814	H2BC18	protein_coding	H2B clustered histone 18 [Source:HGNC Symbol;Acc:HGNC:24700]	-2.21083	5.84564e-115
ENSG00000183856	IQGAP3	protein_coding	IQ motif containing GTPase activating protein 3 [Source:HGNC Symbol;Acc:HGNC:20669]	-2.20957	8.32106e-86
ENSG00000169410	PTPN9	protein_coding	protein tyrosine phosphatase non-receptor type 9 [Source:HGNC Symbol;Acc:HGNC:9661]	-2.2094	4.2335e-95
ENSG00000168404	MLKL	protein_coding	mixed lineage kinase domain like pseudokinase [Source:HGNC Symbol;Acc:HGNC:26617]	-2.20904	2.7151e-49
ENSG00000132128	LRRC41	protein_coding	leucine rich repeat containing 41 [Source:HGNC Symbol;Acc:HGNC:16917]	-2.20477	5.58928e-101
ENSG00000158882	TOMM40L	protein_coding	translocase of outer mitochondrial membrane 40 like [Source:HGNC Symbol;Acc:HGNC:25756]	-2.20411	3.05954e-46
ENSG00000179528	LBX2	protein_coding	ladybird homeobox 2 [Source:HGNC Symbol;Acc:HGNC:15525]	-2.20309	9.1685e-08
ENSG00000134690	CDCA8	protein_coding	cell division cycle associated 8 [Source:HGNC Symbol;Acc:HGNC:14629]	-2.19517	1.61384e-218
ENSG00000164104	HMGB2	protein_coding	high mobility group box 2 [Source:HGNC Symbol;Acc:HGNC:5000]	-2.19474	4.32929e-158
ENSG00000111371	SLC38A1	protein_coding	solute carrier family 38 member 1 [Source:HGNC Symbol;Acc:HGNC:13447]	-2.19443	1.35876e-284
ENSG00000274641	H2BC17	protein_coding	H2B clustered histone 17 [Source:HGNC Symbol;Acc:HGNC:4758]	-2.19024	4.43631e-164
ENSG00000164045	CDC25A	protein_coding	cell division cycle 25A [Source:HGNC Symbol;Acc:HGNC:1725]	-2.18594	1.63758e-64
ENSG00000108312	UBTF	protein_coding	upstream binding transcription factor [Source:HGNC Symbol;Acc:HGNC:12511]	-2.1856	2.57329e-118
ENSG00000198053	SIRPA	protein_coding	signal regulatory protein alpha [Source:HGNC Symbol;Acc:HGNC:9662]	-2.17884	1.53308e-111
ENSG00000138172	CALHM2	protein_coding	calcium homeostasis modulator family member 2 [Source:HGNC Symbol;Acc:HGNC:23493]	-2.17468	3.68903e-25
ENSG00000241852	C8orf58	protein_coding	chromosome 8 open reading frame 58 [Source:HGNC Symbol;Acc:HGNC:32233]	-2.17181	1.59293e-26
ENSG00000076382	SPAG5	protein_coding	sperm associated antigen 5 [Source:HGNC Symbol;Acc:HGNC:13452]	-2.17041	4.28499e-158
ENSG00000233822	H2BC15	protein_coding	H2B clustered histone 15 [Source:HGNC Symbol;Acc:HGNC:4749]	-2.17031	7.03503e-98
ENSG00000183814	LIN9	protein_coding	lin-9 DREAM MuvB core complex component [Source:HGNC Symbol;Acc:HGNC:30830]	-2.16869	1.03632e-74
ENSG00000116771	AGMAT	protein_coding	agmatinase [Source:HGNC Symbol;Acc:HGNC:18407]	-2.16574	1.22325e-17
ENSG00000197837	H4-16	protein_coding	H4 histone 16 [Source:HGNC Symbol;Acc:HGNC:20510]	-2.16486	2.97964e-27
ENSG00000111206	FOXM1	protein_coding	forkhead box M1 [Source:HGNC Symbol;Acc:HGNC:3818]	-2.16392	3.15577e-84
ENSG00000145386	CCNA2	protein_coding	cyclin A2 [Source:HGNC Symbol;Acc:HGNC:1578]	-2.15935	5.20332e-236
ENSG00000204469	PRRC2A	protein_coding	proline rich coiled-coil 2A [Source:HGNC Symbol;Acc:HGNC:13918]	-2.15715	0.0113903
ENSG00000179431	FJX1	protein_coding	four-jointed box kinase 1 [Source:HGNC Symbol;Acc:HGNC:17166]	-2.15023	2.06652e-21
ENSG00000203811	H3C14	protein_coding	H3 clustered histone 14 [Source:HGNC Symbol;Acc:HGNC:20503]	-2.14454	1.39737e-111
ENSG00000184271	POU6F1	protein_coding	POU class 6 homeobox 1 [Source:HGNC Symbol;Acc:HGNC:9224]	-2.13447	1.27036e-05
ENSG00000156853	ZNF689	protein_coding	zinc finger protein 689 [Source:HGNC Symbol;Acc:HGNC:25173]	-2.13396	1.69464e-24
ENSG00000049618	ARID1B	protein_coding	AT-rich interaction domain 1B [Source:HGNC Symbol;Acc:HGNC:18040]	-2.12407	8.51118e-59
ENSG00000215154	AC141586.1	transcribed_unprocessed_pseudogene	potassium channel tetramerisation domain containing 5 (KCTD5) pseudogene	-2.11694	2.79582e-52
ENSG00000259332	ST20-MTHFS	protein_coding	ST20-MTHFS readthrough [Source:HGNC Symbol;Acc:HGNC:44655]	-2.11477	1.6934e-15
ENSG00000257122	RRN3P3	transcribed_unprocessed_pseudogene	RRN3 pseudogene 3 [Source:HGNC Symbol;Acc:HGNC:37620]	-2.11456	2.29709e-07
ENSG00000111665	CDCA3	protein_coding	cell division cycle associated 3 [Source:HGNC Symbol;Acc:HGNC:14624]	-2.11288	1.09454e-96
ENSG00000152292	SH2D6	protein_coding	SH2 domain containing 6 [Source:HGNC Symbol;Acc:HGNC:30439]	-2.10642	9.86882e-05
ENSG00000150051	MKX	protein_coding	mohawk homeobox [Source:HGNC Symbol;Acc:HGNC:23729]	-2.10599	1.10517e-85
ENSG00000112414	ADGRG6	protein_coding	adhesion G protein-coupled receptor G6 [Source:HGNC Symbol;Acc:HGNC:13841]	-2.10442	2.16828e-85
ENSG00000174428	GTF2IRD2B	protein_coding	GTF2I repeat domain containing 2B [Source:HGNC Symbol;Acc:HGNC:33125]	-2.10304	1.25214e-05
ENSG00000138685	FGF2	protein_coding	fibroblast growth factor 2 [Source:HGNC Symbol;Acc:HGNC:3676]	-2.10029	5.80403e-90
ENSG00000048342	CC2D2A	protein_coding	coiled-coil and C2 domain containing 2A [Source:HGNC Symbol;Acc:HGNC:29253]	-2.09664	7.14934e-22
ENSG00000196497	IPO4	protein_coding	importin 4 [Source:HGNC Symbol;Acc:HGNC:19426]	-2.09621	6.59749e-94
ENSG00000106397	PLOD3	protein_coding	procollagen-lysine,2-oxoglutarate 5-dioxygenase 3 [Source:HGNC Symbol;Acc:HGNC:9083]	-2.08882	1.01096e-68
ENSG00000171206	TRIM8	protein_coding	tripartite motif containing 8 [Source:HGNC Symbol;Acc:HGNC:15579]	-2.0847	1.50712e-76
ENSG00000164035	EMCN	protein_coding	endomucin [Source:HGNC Symbol;Acc:HGNC:16041]	-2.08053	1.36967e-24
ENSG00000105676	ARMC6	protein_coding	armadillo repeat containing 6 [Source:HGNC Symbol;Acc:HGNC:25049]	-2.0803	7.01007e-47
ENSG00000272196	H2AC19	protein_coding	H2A clustered histone 19 [Source:HGNC Symbol;Acc:HGNC:29668]	-2.07804	9.41775e-40
ENSG00000131747	TOP2A	protein_coding	DNA topoisomerase II alpha [Source:HGNC Symbol;Acc:HGNC:11989]	-2.0777	5.88991e-130
ENSG00000105559	PLEKHA4	protein_coding	pleckstrin homology domain containing A4 [Source:HGNC Symbol;Acc:HGNC:14339]	-2.07703	6.7267e-29
ENSG00000118733	OLFM3	protein_coding	olfactomedin 3 [Source:HGNC Symbol;Acc:HGNC:17990]	-2.07688	7.49798e-05
ENSG00000110104	CCDC86	protein_coding	coiled-coil domain containing 86 [Source:HGNC Symbol;Acc:HGNC:28359]	-2.0762	6.35757e-71
ENSG00000162542	TMCO4	protein_coding	transmembrane and coiled-coil domains 4 [Source:HGNC Symbol;Acc:HGNC:27393]	-2.07523	1.77075e-10
ENSG00000143418	CERS2	protein_coding	ceramide synthase 2 [Source:HGNC Symbol;Acc:HGNC:14076]	-2.07106	4.06755e-245
ENSG00000088325	TPX2	protein_coding	TPX2 microtubule nucleation factor [Source:HGNC Symbol;Acc:HGNC:1249]	-2.06842	0
ENSG00000160818	GPATCH4	protein_coding	G-patch domain containing 4 [Source:HGNC Symbol;Acc:HGNC:25982]	-2.06651	1.16652e-89
ENSG00000167601	AXL	protein_coding	AXL receptor tyrosine kinase [Source:HGNC Symbol;Acc:HGNC:905]	-2.06491	6.28852e-79
ENSG00000242114	MTFP1	protein_coding	mitochondrial fission process 1 [Source:HGNC Symbol;Acc:HGNC:26945]	-2.06164	5.24405e-26
ENSG00000146670	CDCA5	protein_coding	cell division cycle associated 5 [Source:HGNC Symbol;Acc:HGNC:14626]	-2.06032	9.68816e-107
ENSG00000015171	ZMYND11	protein_coding	zinc finger MYND-type containing 11 [Source:HGNC Symbol;Acc:HGNC:16966]	-2.05685	1.54563e-55
ENSG00000177409	SAMD9L	protein_coding	sterile alpha motif domain containing 9 like [Source:HGNC Symbol;Acc:HGNC:1349]	-2.05573	6.71673e-14
ENSG00000121211	MND1	protein_coding	meiotic nuclear divisions 1 [Source:HGNC Symbol;Acc:HGNC:24839]	-2.05573	1.87412e-20
ENSG00000154783	FGD5	protein_coding	FYVE, RhoGEF and PH domain containing 5 [Source:HGNC Symbol;Acc:HGNC:19117]	-2.05267	3.24989e-63
ENSG00000110852	CLEC2B	protein_coding	C-type lectin domain family 2 member B [Source:HGNC Symbol;Acc:HGNC:2053]	-2.05127	3.70879e-17
ENSG00000143228	NUF2	protein_coding	NUF2 component of NDC80 kinetochore complex [Source:HGNC Symbol;Acc:HGNC:14621]	-2.04952	9.69167e-87
ENSG00000197724	PHF2	protein_coding	PHD finger protein 2 [Source:HGNC Symbol;Acc:HGNC:8920]	-2.04936	1.41274e-87
ENSG00000108773	KAT2A	protein_coding	lysine acetyltransferase 2A [Source:HGNC Symbol;Acc:HGNC:4201]	-2.04925	6.86896e-88
ENSG00000123388	HOXC11	protein_coding	homeobox C11 [Source:HGNC Symbol;Acc:HGNC:5123]	-2.04752	1.15236e-08
ENSG00000079999	KEAP1	protein_coding	kelch like ECH associated protein 1 [Source:HGNC Symbol;Acc:HGNC:23177]	-2.04641	1.72485e-74
ENSG00000163808	KIF15	protein_coding	kinesin family member 15 [Source:HGNC Symbol;Acc:HGNC:17273]	-2.04611	1.76328e-99
ENSG00000156113	KCNMA1	protein_coding	potassium calcium-activated channel subfamily M alpha 1 [Source:HGNC Symbol;Acc:HGNC:6284]	-2.04308	5.9568e-180
ENSG00000278677	H2AC17	protein_coding	H2A clustered histone 17 [Source:HGNC Symbol;Acc:HGNC:4735]	-2.04074	1.8326e-98
ENSG00000085999	RAD54L	protein_coding	RAD54 like [Source:HGNC Symbol;Acc:HGNC:9826]	-2.04012	9.12879e-50
ENSG00000174004	NRROS	protein_coding	negative regulator of reactive oxygen species [Source:HGNC Symbol;Acc:HGNC:24613]	-2.0398	2.76583e-09
ENSG00000119673	ACOT2	protein_coding	acyl-CoA thioesterase 2 [Source:HGNC Symbol;Acc:HGNC:18431]	-2.03844	1.15474e-15
ENSG00000108557	RAI1	protein_coding	retinoic acid induced 1 [Source:HGNC Symbol;Acc:HGNC:9834]	-2.03656	1.343e-62
ENSG00000137965	IFI44	protein_coding	interferon induced protein 44 [Source:HGNC Symbol;Acc:HGNC:16938]	-2.03007	8.02586e-18
ENSG00000182749	PAQR7	protein_coding	progestin and adipoQ receptor family member 7 [Source:HGNC Symbol;Acc:HGNC:23146]	-2.02964	3.41697e-51
ENSG00000173917	HOXB2	protein_coding	homeobox B2 [Source:HGNC Symbol;Acc:HGNC:5113]	-2.02794	5.64362e-51
ENSG00000112029	FBXO5	protein_coding	F-box protein 5 [Source:HGNC Symbol;Acc:HGNC:13584]	-2.02745	1.37089e-156
ENSG00000184678	H2BC21	protein_coding	H2B clustered histone 21 [Source:HGNC Symbol;Acc:HGNC:4760]	-2.02713	3.38345e-169
ENSG00000123064	DDX54	protein_coding	DEAD-box helicase 54 [Source:HGNC Symbol;Acc:HGNC:20084]	-2.02514	2.41964e-95
ENSG00000278705	H4C2	protein_coding	H4 clustered histone 2 [Source:HGNC Symbol;Acc:HGNC:4789]	-2.02439	1.61233e-93
ENSG00000197208	SLC22A4	protein_coding	solute carrier family 22 member 4 [Source:HGNC Symbol;Acc:HGNC:10968]	-2.02382	1.59576e-07
ENSG00000225614	ZNF469	protein_coding	zinc finger protein 469 [Source:HGNC Symbol;Acc:HGNC:23216]	-2.02376	6.247e-11
ENSG00000204673	AKT1S1	protein_coding	AKT1 substrate 1 [Source:HGNC Symbol;Acc:HGNC:28426]	-2.01664	1.63979e-172
ENSG00000101945	SUV39H1	protein_coding	suppressor of variegation 3-9 homolog 1 [Source:HGNC Symbol;Acc:HGNC:11479]	-2.0117	4.65208e-44
ENSG00000196517	SLC6A9	protein_coding	solute carrier family 6 member 9 [Source:HGNC Symbol;Acc:HGNC:11056]	-2.00913	5.90481e-22
ENSG00000183092	BEGAIN	protein_coding	brain enriched guanylate kinase associated [Source:HGNC Symbol;Acc:HGNC:24163]	-2.00824	7.08791e-16
ENSG00000120833	SOCS2	protein_coding	suppressor of cytokine signaling 2 [Source:HGNC Symbol;Acc:HGNC:19382]	-2.00481	8.34186e-17
ENSG00000104907	TRMT1	protein_coding	tRNA methyltransferase 1 [Source:HGNC Symbol;Acc:HGNC:25980]	-1.99446	2.4181e-23
ENSG00000099250	NRP1	protein_coding	neuropilin 1 [Source:HGNC Symbol;Acc:HGNC:8004]	-1.98164	2.09195e-56
ENSG00000160783	PMF1	protein_coding	polyamine modulated factor 1 [Source:HGNC Symbol;Acc:HGNC:9112]	-1.97962	2.24793e-79
ENSG00000104522	TSTA3	protein_coding	tissue specific transplantation antigen P35B [Source:HGNC Symbol;Acc:HGNC:12390]	-1.97362	1.74163e-08
ENSG00000160963	COL26A1	protein_coding	collagen type XXVI alpha 1 chain [Source:HGNC Symbol;Acc:HGNC:18038]	-1.96805	5.20274e-10
ENSG00000176422	SPRYD4	protein_coding	SPRY domain containing 4 [Source:HGNC Symbol;Acc:HGNC:27468]	-1.9652	5.04084e-72
ENSG00000119922	IFIT2	protein_coding	interferon induced protein with tetratricopeptide repeats 2 [Source:HGNC Symbol;Acc:HGNC:5409]	-1.96436	1.06063e-24
ENSG00000198901	PRC1	protein_coding	protein regulator of cytokinesis 1 [Source:HGNC Symbol;Acc:HGNC:9341]	-1.9617	1.76901e-102
ENSG00000184281	TSSC4	protein_coding	tumor suppressing subtransferable candidate 4 [Source:HGNC Symbol;Acc:HGNC:12386]	-1.96063	3.84127e-28
ENSG00000155254	MARVELD1	protein_coding	MARVEL domain containing 1 [Source:HGNC Symbol;Acc:HGNC:28674]	-1.95659	4.23341e-48
ENSG00000090975	PITPNM2	protein_coding	phosphatidylinositol transfer protein membrane associated 2 [Source:HGNC Symbol;Acc:HGNC:21044]	-1.95625	1.2738e-08
ENSG00000273542	H4C12	protein_coding	H4 clustered histone 12 [Source:HGNC Symbol;Acc:HGNC:4784]	-1.95516	9.76815e-49
ENSG00000161618	ALDH16A1	protein_coding	aldehyde dehydrogenase 16 family member A1 [Source:HGNC Symbol;Acc:HGNC:28114]	-1.94864	2.85361e-14
ENSG00000066279	ASPM	protein_coding	abnormal spindle microtubule assembly [Source:HGNC Symbol;Acc:HGNC:19048]	-1.94841	1.19706e-63
ENSG00000100342	APOL1	protein_coding	apolipoprotein L1 [Source:HGNC Symbol;Acc:HGNC:618]	-1.94773	3.32221e-25
ENSG00000197971	MBP	protein_coding	myelin basic protein [Source:HGNC Symbol;Acc:HGNC:6925]	-1.94238	1.18682e-14
ENSG00000089685	BIRC5	protein_coding	baculoviral IAP repeat containing 5 [Source:HGNC Symbol;Acc:HGNC:593]	-1.94209	2.88203e-160
ENSG00000142731	PLK4	protein_coding	polo like kinase 4 [Source:HGNC Symbol;Acc:HGNC:11397]	-1.9395	1.53716e-85
ENSG00000137807	KIF23	protein_coding	kinesin family member 23 [Source:HGNC Symbol;Acc:HGNC:6392]	-1.93804	3.90619e-98
ENSG00000214706	IFRD2	protein_coding	interferon related developmental regulator 2 [Source:HGNC Symbol;Acc:HGNC:5457]	-1.93675	3.53116e-76
ENSG00000129474	AJUBA	protein_coding	ajuba LIM protein [Source:HGNC Symbol;Acc:HGNC:20250]	-1.9365	2.09719e-38
ENSG00000142185	TRPM2	protein_coding	transient receptor potential cation channel subfamily M member 2 [Source:HGNC Symbol;Acc:HGNC:12339]	-1.93385	8.02448e-14
ENSG00000173621	LRFN4	protein_coding	leucine rich repeat and fibronectin type III domain containing 4 [Source:HGNC Symbol;Acc:HGNC:28456]	-1.93254	3.02677e-48
ENSG00000110237	ARHGEF17	protein_coding	Rho guanine nucleotide exchange factor 17 [Source:HGNC Symbol;Acc:HGNC:21726]	-1.93049	5.71807e-33
ENSG00000134057	CCNB1	protein_coding	cyclin B1 [Source:HGNC Symbol;Acc:HGNC:1579]	-1.92722	8.5264e-150
ENSG00000275221	H2AC15	protein_coding	H2A clustered histone 15 [Source:HGNC Symbol;Acc:HGNC:4726]	-1.92437	1.28831e-27
ENSG00000213339	QTRT1	protein_coding	queuine tRNA-ribosyltransferase catalytic subunit 1 [Source:HGNC Symbol;Acc:HGNC:23797]	-1.92267	2.47938e-35
ENSG00000075218	GTSE1	protein_coding	G2 and S-phase expressed 1 [Source:HGNC Symbol;Acc:HGNC:13698]	-1.92026	2.77754e-139
ENSG00000160352	ZNF714	protein_coding	zinc finger protein 714 [Source:HGNC Symbol;Acc:HGNC:27124]	-1.91826	8.10019e-73
ENSG00000196787	H2AC11	protein_coding	H2A clustered histone 11 [Source:HGNC Symbol;Acc:HGNC:4737]	-1.91461	1.06247e-112
ENSG00000166938	DIS3L	protein_coding	DIS3 like exosome 3'-5' exoribonuclease [Source:HGNC Symbol;Acc:HGNC:28698]	-1.91421	2.38065e-12
ENSG00000007968	E2F2	protein_coding	E2F transcription factor 2 [Source:HGNC Symbol;Acc:HGNC:3114]	-1.91305	4.09816e-87
ENSG00000266086	AC015813.2	protein_coding	novel transcript	-1.90912	2.29318e-15
ENSG00000171792	RHNO1	protein_coding	RAD9-HUS1-RAD1 interacting nuclear orphan 1 [Source:HGNC Symbol;Acc:HGNC:28206]	-1.90896	1.35552e-51
ENSG00000127564	PKMYT1	protein_coding	protein kinase, membrane associated tyrosine/threonine 1 [Source:HGNC Symbol;Acc:HGNC:29650]	-1.90765	7.8437e-35
ENSG00000117226	GBP3	protein_coding	guanylate binding protein 3 [Source:HGNC Symbol;Acc:HGNC:4184]	-1.90643	6.96e-13
ENSG00000167716	WDR81	protein_coding	WD repeat domain 81 [Source:HGNC Symbol;Acc:HGNC:26600]	-1.90162	1.15073e-11
ENSG00000123080	CDKN2C	protein_coding	cyclin dependent kinase inhibitor 2C [Source:HGNC Symbol;Acc:HGNC:1789]	-1.90113	4.75626e-44
ENSG00000158301	GPRASP2	protein_coding	G protein-coupled receptor associated sorting protein 2 [Source:HGNC Symbol;Acc:HGNC:25169]	-1.89661	7.86832e-26
ENSG00000203812	H2AC18	protein_coding	H2A clustered histone 18 [Source:HGNC Symbol;Acc:HGNC:4736]	-1.89654	5.48621e-40
ENSG00000008838	MED24	protein_coding	mediator complex subunit 24 [Source:HGNC Symbol;Acc:HGNC:22963]	-1.8896	8.09835e-57
ENSG00000163131	CTSS	protein_coding	cathepsin S [Source:HGNC Symbol;Acc:HGNC:2545]	-1.88672	2.69508e-05
ENSG00000134504	KCTD1	protein_coding	potassium channel tetramerization domain containing 1 [Source:HGNC Symbol;Acc:HGNC:18249]	-1.8816	6.9994e-33
ENSG00000168078	PBK	protein_coding	PDZ binding kinase [Source:HGNC Symbol;Acc:HGNC:18282]	-1.87939	6.20254e-61
ENSG00000188895	MSL1	protein_coding	MSL complex subunit 1 [Source:HGNC Symbol;Acc:HGNC:27905]	-1.87918	8.3673e-138
ENSG00000120896	SORBS3	protein_coding	sorbin and SH3 domain containing 3 [Source:HGNC Symbol;Acc:HGNC:30907]	-1.87816	3.32712e-35
ENSG00000185483	ROR1	protein_coding	receptor tyrosine kinase like orphan receptor 1 [Source:HGNC Symbol;Acc:HGNC:10256]	-1.87669	6.76002e-61
ENSG00000106868	SUSD1	protein_coding	sushi domain containing 1 [Source:HGNC Symbol;Acc:HGNC:25413]	-1.87105	9.9992e-14
ENSG00000119383	PTPA	protein_coding	protein phosphatase 2 phosphatase activator [Source:HGNC Symbol;Acc:HGNC:9308]	-1.86917	2.70704e-83
ENSG00000106327	TFR2	protein_coding	transferrin receptor 2 [Source:HGNC Symbol;Acc:HGNC:11762]	-1.86748	2.17482e-18
ENSG00000138119	MYOF	protein_coding	myoferlin [Source:HGNC Symbol;Acc:HGNC:3656]	-1.86496	1.94394e-136
ENSG00000115884	SDC1	protein_coding	syndecan 1 [Source:HGNC Symbol;Acc:HGNC:10658]	-1.864	1.43483e-37
ENSG00000182544	MFSD5	protein_coding	major facilitator superfamily domain containing 5 [Source:HGNC Symbol;Acc:HGNC:28156]	-1.86331	3.2351e-43
ENSG00000274997	H2AC12	protein_coding	H2A clustered histone 12 [Source:HGNC Symbol;Acc:HGNC:13671]	-1.8633	7.68336e-35
ENSG00000169857	AVEN	protein_coding	apoptosis and caspase activation inhibitor [Source:HGNC Symbol;Acc:HGNC:13509]	-1.86124	9.55311e-07
ENSG00000138771	SHROOM3	protein_coding	shroom family member 3 [Source:HGNC Symbol;Acc:HGNC:30422]	-1.85786	1.08615e-46
ENSG00000104129	DNAJC17	protein_coding	DnaJ heat shock protein family (Hsp40) member C17 [Source:HGNC Symbol;Acc:HGNC:25556]	-1.85603	1.46624e-15
ENSG00000113621	TXNDC15	protein_coding	thioredoxin domain containing 15 [Source:HGNC Symbol;Acc:HGNC:20652]	-1.85552	7.06441e-51
ENSG00000148229	POLE3	protein_coding	DNA polymerase epsilon 3, accessory subunit [Source:HGNC Symbol;Acc:HGNC:13546]	-1.84859	5.51914e-161
ENSG00000182095	TNRC18	protein_coding	trinucleotide repeat containing 18 [Source:HGNC Symbol;Acc:HGNC:11962]	-1.84521	1.00321e-27
ENSG00000061273	HDAC7	protein_coding	histone deacetylase 7 [Source:HGNC Symbol;Acc:HGNC:14067]	-1.84375	1.48048e-23
ENSG00000116830	TTF2	protein_coding	transcription termination factor 2 [Source:HGNC Symbol;Acc:HGNC:12398]	-1.84216	4.12865e-36
ENSG00000161888	SPC24	protein_coding	SPC24 component of NDC80 kinetochore complex [Source:HGNC Symbol;Acc:HGNC:26913]	-1.83803	7.35189e-43
ENSG00000163485	ADORA1	protein_coding	adenosine A1 receptor [Source:HGNC Symbol;Acc:HGNC:262]	-1.83568	2.47628e-30
ENSG00000261884	AC040162.1	protein_coding	novel transcript	-1.83564	1.84797e-06
ENSG00000161847	RAVER1	protein_coding	ribonucleoprotein, PTB binding 1 [Source:HGNC Symbol;Acc:HGNC:30296]	-1.83313	1.04432e-90
ENSG00000159884	CCDC107	protein_coding	coiled-coil domain containing 107 [Source:HGNC Symbol;Acc:HGNC:28465]	-1.83088	1.62478e-17
ENSG00000169884	WNT10B	protein_coding	Wnt family member 10B [Source:HGNC Symbol;Acc:HGNC:12775]	-1.82667	2.7315e-13
ENSG00000179598	PLD6	protein_coding	phospholipase D family member 6 [Source:HGNC Symbol;Acc:HGNC:30447]	-1.82633	1.23493e-10
ENSG00000172534	HCFC1	protein_coding	host cell factor C1 [Source:HGNC Symbol;Acc:HGNC:4839]	-1.82622	2.02744e-149
ENSG00000172789	HOXC5	protein_coding	homeobox C5 [Source:HGNC Symbol;Acc:HGNC:5127]	-1.82371	7.02676e-11
ENSG00000137135	ARHGEF39	protein_coding	Rho guanine nucleotide exchange factor 39 [Source:HGNC Symbol;Acc:HGNC:25909]	-1.82184	3.50548e-24
ENSG00000198796	ALPK2	protein_coding	alpha kinase 2 [Source:HGNC Symbol;Acc:HGNC:20565]	-1.82177	3.06289e-27
ENSG00000136371	MTHFS	protein_coding	methenyltetrahydrofolate synthetase [Source:HGNC Symbol;Acc:HGNC:7437]	-1.8194	2.18089e-08
ENSG00000019485	PRDM11	protein_coding	PR/SET domain 11 [Source:HGNC Symbol;Acc:HGNC:13996]	-1.81739	1.01755e-27
ENSG00000170390	DCLK2	protein_coding	doublecortin like kinase 2 [Source:HGNC Symbol;Acc:HGNC:19002]	-1.81368	2.08309e-53
ENSG00000160062	ZBTB8A	protein_coding	zinc finger and BTB domain containing 8A [Source:HGNC Symbol;Acc:HGNC:24172]	-1.81075	1.86703e-40
ENSG00000204304	PBX2	protein_coding	PBX homeobox 2 [Source:HGNC Symbol;Acc:HGNC:8633]	-1.80862	4.48328e-08
ENSG00000205220	PSMB10	protein_coding	proteasome 20S subunit beta 10 [Source:HGNC Symbol;Acc:HGNC:9538]	-1.80752	6.75891e-10
ENSG00000170545	SMAGP	protein_coding	small cell adhesion glycoprotein [Source:HGNC Symbol;Acc:HGNC:26918]	-1.80681	4.08964e-26
ENSG00000181218	H2AW	protein_coding	H2A.W histone [Source:HGNC Symbol;Acc:HGNC:20507]	-1.80574	5.64394e-51
ENSG00000165501	LRR1	protein_coding	leucine rich repeat protein 1 [Source:HGNC Symbol;Acc:HGNC:19742]	-1.80446	7.35728e-61
ENSG00000196639	HRH1	protein_coding	histamine receptor H1 [Source:HGNC Symbol;Acc:HGNC:5182]	-1.8042	4.89685e-41
ENSG00000177602	HASPIN	protein_coding	histone H3 associated protein kinase [Source:HGNC Symbol;Acc:HGNC:19682]	-1.80333	2.0963e-130
ENSG00000183684	ALYREF	protein_coding	Aly/REF export factor [Source:HGNC Symbol;Acc:HGNC:19071]	-1.80318	1.44951e-78
ENSG00000148840	PPRC1	protein_coding	PPARG related coactivator 1 [Source:HGNC Symbol;Acc:HGNC:30025]	-1.80296	4.22764e-164
ENSG00000116649	SRM	protein_coding	spermidine synthase [Source:HGNC Symbol;Acc:HGNC:11296]	-1.8019	1.08021e-82
ENSG00000035681	NSMAF	protein_coding	neutral sphingomyelinase activation associated factor [Source:HGNC Symbol;Acc:HGNC:8017]	-1.79977	2.69679e-20
ENSG00000117724	CENPF	protein_coding	centromere protein F [Source:HGNC Symbol;Acc:HGNC:1857]	-1.79857	2.98522e-33
ENSG00000139718	SETD1B	protein_coding	SET domain containing 1B, histone lysine methyltransferase [Source:HGNC Symbol;Acc:HGNC:29187]	-1.79847	2.83915e-107
ENSG00000214425	LRRC37A4P	transcribed_unprocessed_pseudogene	leucine rich repeat containing 37 member A4, pseudogene [Source:HGNC Symbol;Acc:HGNC:25479]	-1.79572	1.3382e-62
ENSG00000169084	DHRSX	protein_coding	dehydrogenase/reductase X-linked [Source:HGNC Symbol;Acc:HGNC:18399]	-1.79549	8.33583e-11
ENSG00000019582	CD74	protein_coding	CD74 molecule [Source:HGNC Symbol;Acc:HGNC:1697]	-1.79537	0.0344984
ENSG00000185697	MYBL1	protein_coding	MYB proto-oncogene like 1 [Source:HGNC Symbol;Acc:HGNC:7547]	-1.79316	3.20624e-76
ENSG00000169499	PLEKHA2	protein_coding	pleckstrin homology domain containing A2 [Source:HGNC Symbol;Acc:HGNC:14336]	-1.79083	1.13961e-22
ENSG00000161265	U2AF1L4	protein_coding	U2 small nuclear RNA auxiliary factor 1 like 4 [Source:HGNC Symbol;Acc:HGNC:23020]	-1.78917	2.17025e-17
ENSG00000137752	CASP1	protein_coding	caspase 1 [Source:HGNC Symbol;Acc:HGNC:1499]	-1.78683	0.00294134
ENSG00000117411	B4GALT2	protein_coding	beta-1,4-galactosyltransferase 2 [Source:HGNC Symbol;Acc:HGNC:925]	-1.78599	9.4203e-78
ENSG00000005889	ZFX	protein_coding	zinc finger protein X-linked [Source:HGNC Symbol;Acc:HGNC:12869]	-1.78466	1.14045e-29
ENSG00000090889	KIF4A	protein_coding	kinesin family member 4A [Source:HGNC Symbol;Acc:HGNC:13339]	-1.78197	1.8453e-194
ENSG00000080986	NDC80	protein_coding	NDC80 kinetochore complex component [Source:HGNC Symbol;Acc:HGNC:16909]	-1.7812	2.93932e-49
ENSG00000197061	H4C3	protein_coding	H4 clustered histone 3 [Source:HGNC Symbol;Acc:HGNC:4787]	-1.77936	4.21601e-68
ENSG00000196081	ZNF724	protein_coding	zinc finger protein 724 [Source:HGNC Symbol;Acc:HGNC:32460]	-1.77815	1.79731e-34
ENSG00000078098	FAP	protein_coding	fibroblast activation protein alpha [Source:HGNC Symbol;Acc:HGNC:3590]	-1.77798	8.2452e-11
ENSG00000168126	OR2W6P	unprocessed_pseudogene	olfactory receptor family 2 subfamily W member 6 pseudogene [Source:HGNC Symbol;Acc:HGNC:15072]	-1.77744	2.77419e-08
ENSG00000103544	VPS35L	protein_coding	VPS35 endosomal protein sorting factor like [Source:HGNC Symbol;Acc:HGNC:24641]	-1.77563	7.49719e-63
ENSG00000107611	CUBN	protein_coding	cubilin [Source:HGNC Symbol;Acc:HGNC:2548]	-1.77307	1.30984e-29
ENSG00000132434	LANCL2	protein_coding	LanC like 2 [Source:HGNC Symbol;Acc:HGNC:6509]	-1.77035	9.30099e-38
ENSG00000263001	GTF2I	protein_coding	general transcription factor IIi [Source:HGNC Symbol;Acc:HGNC:4659]	-1.76937	5.24628e-141
ENSG00000182551	ADI1	protein_coding	acireductone dioxygenase 1 [Source:HGNC Symbol;Acc:HGNC:30576]	-1.76888	1.41489e-86
ENSG00000106785	TRIM14	protein_coding	tripartite motif containing 14 [Source:HGNC Symbol;Acc:HGNC:16283]	-1.76754	3.61664e-196
ENSG00000006756	ARSD	protein_coding	arylsulfatase D [Source:HGNC Symbol;Acc:HGNC:717]	-1.76722	8.65274e-05
ENSG00000116157	GPX7	protein_coding	glutathione peroxidase 7 [Source:HGNC Symbol;Acc:HGNC:4559]	-1.76541	2.10668e-09
ENSG00000125618	PAX8	protein_coding	paired box 8 [Source:HGNC Symbol;Acc:HGNC:8622]	-1.76449	0.000156207
ENSG00000218891	ZNF579	protein_coding	zinc finger protein 579 [Source:HGNC Symbol;Acc:HGNC:26646]	-1.7643	4.65446e-17
ENSG00000188542	DUSP28	protein_coding	dual specificity phosphatase 28 [Source:HGNC Symbol;Acc:HGNC:33237]	-1.76147	5.68192e-08
ENSG00000100490	CDKL1	protein_coding	cyclin dependent kinase like 1 [Source:HGNC Symbol;Acc:HGNC:1781]	-1.76146	2.43859e-09
ENSG00000175826	CTDNEP1	protein_coding	CTD nuclear envelope phosphatase 1 [Source:HGNC Symbol;Acc:HGNC:19085]	-1.76053	1.28737e-136
ENSG00000024526	DEPDC1	protein_coding	DEP domain containing 1 [Source:HGNC Symbol;Acc:HGNC:22949]	-1.76009	2.96808e-41
ENSG00000241634	AC069499.2	processed_pseudogene	ribosomal protein L13 (RPL13) pseudogene	-1.75576	1.13891e-11
ENSG00000056972	TRAF3IP2	protein_coding	TRAF3 interacting protein 2 [Source:HGNC Symbol;Acc:HGNC:1343]	-1.75324	2.12258e-11
ENSG00000274523	RCC1L	protein_coding	RCC1 like [Source:HGNC Symbol;Acc:HGNC:14948]	-1.7525	1.91279e-38
ENSG00000123485	HJURP	protein_coding	Holliday junction recognition protein [Source:HGNC Symbol;Acc:HGNC:25444]	-1.75111	2.02753e-182
ENSG00000124635	H2BC11	protein_coding	H2B clustered histone 11 [Source:HGNC Symbol;Acc:HGNC:4761]	-1.75036	1.14116e-44
ENSG00000151576	QTRT2	protein_coding	queuine tRNA-ribosyltransferase accessory subunit 2 [Source:HGNC Symbol;Acc:HGNC:25771]	-1.75031	2.56221e-44
ENSG00000143401	ANP32E	protein_coding	acidic nuclear phosphoprotein 32 family member E [Source:HGNC Symbol;Acc:HGNC:16673]	-1.74938	1.12158e-42
ENSG00000244486	SCARF2	protein_coding	scavenger receptor class F member 2 [Source:HGNC Symbol;Acc:HGNC:19869]	-1.74568	3.03629e-21
ENSG00000164850	GPER1	protein_coding	G protein-coupled estrogen receptor 1 [Source:HGNC Symbol;Acc:HGNC:4485]	-1.74519	6.87631e-07
ENSG00000285077	ARHGAP11B	protein_coding	Rho GTPase activating protein 11B [Source:HGNC Symbol;Acc:HGNC:15782]	-1.74447	3.61775e-17
ENSG00000179922	ZNF784	protein_coding	zinc finger protein 784 [Source:HGNC Symbol;Acc:HGNC:33111]	-1.74107	1.19782e-08
ENSG00000111667	USP5	protein_coding	ubiquitin specific peptidase 5 [Source:HGNC Symbol;Acc:HGNC:12628]	-1.73943	2.22993e-161
ENSG00000166444	DENND2B	protein_coding	DENN domain containing 2B [Source:HGNC Symbol;Acc:HGNC:11350]	-1.73667	4.61533e-26
ENSG00000101040	ZMYND8	protein_coding	zinc finger MYND-type containing 8 [Source:HGNC Symbol;Acc:HGNC:9397]	-1.73643	1.9642e-66
ENSG00000023892	DEF6	protein_coding	DEF6 guanine nucleotide exchange factor [Source:HGNC Symbol;Acc:HGNC:2760]	-1.73585	4.70869e-12
ENSG00000180573	H2AC6	protein_coding	H2A clustered histone 6 [Source:HGNC Symbol;Acc:HGNC:4733]	-1.73369	3.83303e-116
ENSG00000105821	DNAJC2	protein_coding	DnaJ heat shock protein family (Hsp40) member C2 [Source:HGNC Symbol;Acc:HGNC:13192]	-1.73242	2.30649e-36
ENSG00000176294	OR4N2	protein_coding	olfactory receptor family 4 subfamily N member 2 [Source:HGNC Symbol;Acc:HGNC:14742]	-1.7305	0.0011905
ENSG00000115163	CENPA	protein_coding	centromere protein A [Source:HGNC Symbol;Acc:HGNC:1851]	-1.7255	6.08612e-67
ENSG00000123136	DDX39A	protein_coding	DExD-box helicase 39A [Source:HGNC Symbol;Acc:HGNC:17821]	-1.72385	5.73177e-84
ENSG00000007520	TSR3	protein_coding	TSR3 ribosome maturation factor [Source:HGNC Symbol;Acc:HGNC:14175]	-1.72383	1.44684e-17
ENSG00000272325	NUDT3	protein_coding	nudix hydrolase 3 [Source:HGNC Symbol;Acc:HGNC:8050]	-1.72329	8.79508e-120
ENSG00000161996	WDR90	protein_coding	WD repeat domain 90 [Source:HGNC Symbol;Acc:HGNC:26960]	-1.72319	6.67047e-14
ENSG00000142227	EMP3	protein_coding	epithelial membrane protein 3 [Source:HGNC Symbol;Acc:HGNC:3335]	-1.72263	6.30181e-87
ENSG00000204516	MICB	protein_coding	MHC class I polypeptide-related sequence B [Source:HGNC Symbol;Acc:HGNC:7091]	-1.72247	0.00620143
ENSG00000164307	ERAP1	protein_coding	endoplasmic reticulum aminopeptidase 1 [Source:HGNC Symbol;Acc:HGNC:18173]	-1.72157	3.59937e-11
ENSG00000112992	NNT	protein_coding	nicotinamide nucleotide transhydrogenase [Source:HGNC Symbol;Acc:HGNC:7863]	-1.7211	1.74775e-78
ENSG00000170312	CDK1	protein_coding	cyclin dependent kinase 1 [Source:HGNC Symbol;Acc:HGNC:1722]	-1.71519	9.21825e-169
ENSG00000091640	SPAG7	protein_coding	sperm associated antigen 7 [Source:HGNC Symbol;Acc:HGNC:11216]	-1.71292	3.61915e-23
ENSG00000171241	SHCBP1	protein_coding	SHC binding and spindle associated 1 [Source:HGNC Symbol;Acc:HGNC:29547]	-1.71168	1.77708e-42
ENSG00000213347	MXD3	protein_coding	MAX dimerization protein 3 [Source:HGNC Symbol;Acc:HGNC:14008]	-1.71156	5.88432e-18
ENSG00000100804	PSMB5	protein_coding	proteasome 20S subunit beta 5 [Source:HGNC Symbol;Acc:HGNC:9542]	-1.71122	3.87362e-156
ENSG00000123427	EEF1AKMT3	protein_coding	EEF1A lysine methyltransferase 3 [Source:HGNC Symbol;Acc:HGNC:24936]	-1.71074	1.85584e-20
ENSG00000237172	B3GNT9	protein_coding	UDP-GlcNAc:betaGal beta-1,3-N-acetylglucosaminyltransferase 9 [Source:HGNC Symbol;Acc:HGNC:28714]	-1.70973	2.3645e-56
ENSG00000142655	PEX14	protein_coding	peroxisomal biogenesis factor 14 [Source:HGNC Symbol;Acc:HGNC:8856]	-1.70707	8.3363e-34
ENSG00000077348	EXOSC5	protein_coding	exosome component 5 [Source:HGNC Symbol;Acc:HGNC:24662]	-1.70409	1.85094e-18
ENSG00000259781	HMGB1P6	processed_pseudogene	high mobility group box 1 pseudogene 6 [Source:HGNC Symbol;Acc:HGNC:4998]	-1.70357	1.9442e-07
ENSG00000136193	SCRN1	protein_coding	secernin 1 [Source:HGNC Symbol;Acc:HGNC:22192]	-1.7033	6.94968e-201
ENSG00000178498	DTX3	protein_coding	deltex E3 ubiquitin ligase 3 [Source:HGNC Symbol;Acc:HGNC:24457]	-1.70302	7.03124e-28
ENSG00000132669	RIN2	protein_coding	Ras and Rab interactor 2 [Source:HGNC Symbol;Acc:HGNC:18750]	-1.70278	4.52847e-15
ENSG00000126088	UROD	protein_coding	uroporphyrinogen decarboxylase [Source:HGNC Symbol;Acc:HGNC:12591]	-1.70139	2.92481e-70
ENSG00000158373	H2BC5	protein_coding	H2B clustered histone 5 [Source:HGNC Symbol;Acc:HGNC:4747]	-1.6986	2.0124e-96
ENSG00000079616	KIF22	protein_coding	kinesin family member 22 [Source:HGNC Symbol;Acc:HGNC:6391]	-1.69785	2.62104e-80
ENSG00000113810	SMC4	protein_coding	structural maintenance of chromosomes 4 [Source:HGNC Symbol;Acc:HGNC:14013]	-1.69747	6.99189e-60
ENSG00000173207	CKS1B	protein_coding	CDC28 protein kinase regulatory subunit 1B [Source:HGNC Symbol;Acc:HGNC:19083]	-1.69498	2.15292e-63
ENSG00000162623	TYW3	protein_coding	tRNA-yW synthesizing protein 3 homolog [Source:HGNC Symbol;Acc:HGNC:24757]	-1.69353	2.07728e-51
ENSG00000100395	L3MBTL2	protein_coding	L3MBTL histone methyl-lysine binding protein 2 [Source:HGNC Symbol;Acc:HGNC:18594]	-1.69327	3.31747e-80
ENSG00000160117	ANKLE1	protein_coding	ankyrin repeat and LEM domain containing 1 [Source:HGNC Symbol;Acc:HGNC:26812]	-1.68753	4.94459e-06
ENSG00000134222	PSRC1	protein_coding	proline and serine rich coiled-coil 1 [Source:HGNC Symbol;Acc:HGNC:24472]	-1.68742	2.06265e-47
ENSG00000100162	CENPM	protein_coding	centromere protein M [Source:HGNC Symbol;Acc:HGNC:18352]	-1.68546	3.26625e-27
ENSG00000124496	TRERF1	protein_coding	transcriptional regulating factor 1 [Source:HGNC Symbol;Acc:HGNC:18273]	-1.68179	1.04228e-65
ENSG00000186185	KIF18B	protein_coding	kinesin family member 18B [Source:HGNC Symbol;Acc:HGNC:27102]	-1.68131	2.33957e-85
ENSG00000247746	USP51	protein_coding	ubiquitin specific peptidase 51 [Source:HGNC Symbol;Acc:HGNC:23086]	-1.68022	2.10174e-06
ENSG00000101574	METTL4	protein_coding	methyltransferase like 4 [Source:HGNC Symbol;Acc:HGNC:24726]	-1.67936	3.33729e-08
ENSG00000142279	WTIP	protein_coding	WT1 interacting protein [Source:HGNC Symbol;Acc:HGNC:20964]	-1.67895	2.78229e-09
ENSG00000215440	NPEPL1	protein_coding	aminopeptidase like 1 [Source:HGNC Symbol;Acc:HGNC:16244]	-1.6787	7.90509e-21
ENSG00000136104	RNASEH2B	protein_coding	ribonuclease H2 subunit B [Source:HGNC Symbol;Acc:HGNC:25671]	-1.67684	1.14327e-17
ENSG00000102870	ZNF629	protein_coding	zinc finger protein 629 [Source:HGNC Symbol;Acc:HGNC:29008]	-1.67665	2.37045e-144
ENSG00000270882	H4C14	protein_coding	H4 clustered histone 14 [Source:HGNC Symbol;Acc:HGNC:4794]	-1.6745	3.83898e-90
ENSG00000120942	UBIAD1	protein_coding	UbiA prenyltransferase domain containing 1 [Source:HGNC Symbol;Acc:HGNC:30791]	-1.67442	2.98393e-96
ENSG00000247315	ZCCHC3	protein_coding	zinc finger CCHC-type containing 3 [Source:HGNC Symbol;Acc:HGNC:16230]	-1.67336	9.96763e-72
ENSG00000078177	N4BP2	protein_coding	NEDD4 binding protein 2 [Source:HGNC Symbol;Acc:HGNC:29851]	-1.66733	1.42477e-12
ENSG00000112186	CAP2	protein_coding	cyclase associated actin cytoskeleton regulatory protein 2 [Source:HGNC Symbol;Acc:HGNC:20039]	-1.66716	1.87542e-39
ENSG00000175287	PHYHD1	protein_coding	phytanoyl-CoA dioxygenase domain containing 1 [Source:HGNC Symbol;Acc:HGNC:23396]	-1.66674	7.82458e-09
ENSG00000171174	RBKS	protein_coding	ribokinase [Source:HGNC Symbol;Acc:HGNC:30325]	-1.66567	8.27518e-07
ENSG00000076662	ICAM3	protein_coding	intercellular adhesion molecule 3 [Source:HGNC Symbol;Acc:HGNC:5346]	-1.66127	2.57695e-13
ENSG00000149929	HIRIP3	protein_coding	HIRA interacting protein 3 [Source:HGNC Symbol;Acc:HGNC:4917]	-1.65956	8.9964e-19
ENSG00000159958	TNFRSF13C	protein_coding	TNF receptor superfamily member 13C [Source:HGNC Symbol;Acc:HGNC:17755]	-1.6593	1.55074e-19
ENSG00000114853	ZBTB47	protein_coding	zinc finger and BTB domain containing 47 [Source:HGNC Symbol;Acc:HGNC:26955]	-1.65851	1.40676e-22
ENSG00000121152	NCAPH	protein_coding	non-SMC condensin I complex subunit H [Source:HGNC Symbol;Acc:HGNC:1112]	-1.65779	1.44317e-63
ENSG00000162972	MAIP1	protein_coding	matrix AAA peptidase interacting protein 1 [Source:HGNC Symbol;Acc:HGNC:26198]	-1.65754	1.31306e-45
ENSG00000169607	CKAP2L	protein_coding	cytoskeleton associated protein 2 like [Source:HGNC Symbol;Acc:HGNC:26877]	-1.65694	1.91578e-37
ENSG00000068489	PRR11	protein_coding	proline rich 11 [Source:HGNC Symbol;Acc:HGNC:25619]	-1.65659	5.79643e-63
ENSG00000126561	STAT5A	protein_coding	signal transducer and activator of transcription 5A [Source:HGNC Symbol;Acc:HGNC:11366]	-1.65618	8.34688e-14
ENSG00000105323	HNRNPUL1	protein_coding	heterogeneous nuclear ribonucleoprotein U like 1 [Source:HGNC Symbol;Acc:HGNC:17011]	-1.65275	2.39611e-166
ENSG00000125319	HROB	protein_coding	homologous recombination factor with OB-fold [Source:HGNC Symbol;Acc:HGNC:28460]	-1.65238	2.68968e-17
ENSG00000141696	P3H4	protein_coding	prolyl 3-hydroxylase family member 4 (inactive) [Source:HGNC Symbol;Acc:HGNC:16946]	-1.64786	4.03728e-51
ENSG00000103174	NAGPA	protein_coding	N-acetylglucosamine-1-phosphodiester alpha-N-acetylglucosaminidase [Source:HGNC Symbol;Acc:HGNC:17378]	-1.64592	4.12706e-11
ENSG00000184216	IRAK1	protein_coding	interleukin 1 receptor associated kinase 1 [Source:HGNC Symbol;Acc:HGNC:6112]	-1.64395	6.23498e-48
ENSG00000125445	MRPS7	protein_coding	mitochondrial ribosomal protein S7 [Source:HGNC Symbol;Acc:HGNC:14499]	-1.6435	6.03128e-58
ENSG00000138134	STAMBPL1	protein_coding	STAM binding protein like 1 [Source:HGNC Symbol;Acc:HGNC:24105]	-1.64296	9.26636e-58
ENSG00000120254	MTHFD1L	protein_coding	methylenetetrahydrofolate dehydrogenase (NADP+ dependent) 1 like [Source:HGNC Symbol;Acc:HGNC:21055]	-1.6424	8.33858e-45
ENSG00000184470	TXNRD2	protein_coding	thioredoxin reductase 2 [Source:HGNC Symbol;Acc:HGNC:18155]	-1.63955	3.2084e-26
ENSG00000057657	PRDM1	protein_coding	PR/SET domain 1 [Source:HGNC Symbol;Acc:HGNC:9346]	-1.63913	2.11312e-08
ENSG00000284906	ARHGAP11B	protein_coding	Rho GTPase activating protein 11B [Source:NCBI gene;Acc:89839]	-1.63754	7.2397e-05
ENSG00000091656	ZFHX4	protein_coding	zinc finger homeobox 4 [Source:HGNC Symbol;Acc:HGNC:30939]	-1.63617	4.90364e-50
ENSG00000041880	PARP3	protein_coding	poly(ADP-ribose) polymerase family member 3 [Source:HGNC Symbol;Acc:HGNC:273]	-1.63454	2.18424e-23
ENSG00000178999	AURKB	protein_coding	aurora kinase B [Source:HGNC Symbol;Acc:HGNC:11390]	-1.6309	6.39809e-121
ENSG00000112984	KIF20A	protein_coding	kinesin family member 20A [Source:HGNC Symbol;Acc:HGNC:9787]	-1.63084	3.76061e-73
ENSG00000162496	DHRS3	protein_coding	dehydrogenase/reductase 3 [Source:HGNC Symbol;Acc:HGNC:17693]	-1.63012	1.81461e-13
ENSG00000178467	P4HTM	protein_coding	prolyl 4-hydroxylase, transmembrane [Source:HGNC Symbol;Acc:HGNC:28858]	-1.62993	1.04869e-08
ENSG00000164087	POC1A	protein_coding	POC1 centriolar protein A [Source:HGNC Symbol;Acc:HGNC:24488]	-1.6287	1.90535e-53
ENSG00000165458	INPPL1	protein_coding	inositol polyphosphate phosphatase like 1 [Source:HGNC Symbol;Acc:HGNC:6080]	-1.62857	1.2199e-88
ENSG00000141933	TPGS1	protein_coding	tubulin polyglutamylase complex subunit 1 [Source:HGNC Symbol;Acc:HGNC:25058]	-1.62519	4.6296e-13
ENSG00000165244	ZNF367	protein_coding	zinc finger protein 367 [Source:HGNC Symbol;Acc:HGNC:18320]	-1.62268	2.79286e-114
ENSG00000111328	CDK2AP1	protein_coding	cyclin dependent kinase 2 associated protein 1 [Source:HGNC Symbol;Acc:HGNC:14002]	-1.62228	1.02701e-102
ENSG00000212123	PRR22	protein_coding	proline rich 22 [Source:HGNC Symbol;Acc:HGNC:28354]	-1.62219	2.66994e-05
ENSG00000168393	DTYMK	protein_coding	deoxythymidylate kinase [Source:HGNC Symbol;Acc:HGNC:3061]	-1.61929	5.37385e-57
ENSG00000204262	COL5A2	protein_coding	collagen type V alpha 2 chain [Source:HGNC Symbol;Acc:HGNC:2210]	-1.61817	4.54069e-59
ENSG00000168542	COL3A1	protein_coding	collagen type III alpha 1 chain [Source:HGNC Symbol;Acc:HGNC:2201]	-1.61598	4.52299e-35
ENSG00000160447	PKN3	protein_coding	protein kinase N3 [Source:HGNC Symbol;Acc:HGNC:17999]	-1.61211	9.21322e-17
ENSG00000120802	TMPO	protein_coding	thymopoietin [Source:HGNC Symbol;Acc:HGNC:11875]	-1.61174	1.06021e-112
ENSG00000166503	HDGFL3	protein_coding	HDGF like 3 [Source:HGNC Symbol;Acc:HGNC:24937]	-1.61026	1.27958e-66
ENSG00000125877	ITPA	protein_coding	inosine triphosphatase [Source:HGNC Symbol;Acc:HGNC:6176]	-1.60763	4.56479e-23
ENSG00000161179	YDJC	protein_coding	YdjC chitooligosaccharide deacetylase homolog [Source:HGNC Symbol;Acc:HGNC:27158]	-1.60705	1.50811e-28
ENSG00000141569	TRIM65	protein_coding	tripartite motif containing 65 [Source:HGNC Symbol;Acc:HGNC:27316]	-1.60564	4.84004e-14
ENSG00000142686	C1orf216	protein_coding	chromosome 1 open reading frame 216 [Source:HGNC Symbol;Acc:HGNC:26800]	-1.6055	3.48809e-31
ENSG00000148384	INPP5E	protein_coding	inositol polyphosphate-5-phosphatase E [Source:HGNC Symbol;Acc:HGNC:21474]	-1.60382	2.23468e-38
ENSG00000141753	IGFBP4	protein_coding	insulin like growth factor binding protein 4 [Source:HGNC Symbol;Acc:HGNC:5473]	-1.59813	3.37412e-74
ENSG00000051128	HOMER3	protein_coding	homer scaffold protein 3 [Source:HGNC Symbol;Acc:HGNC:17514]	-1.59702	1.17682e-28
ENSG00000185670	ZBTB3	protein_coding	zinc finger and BTB domain containing 3 [Source:HGNC Symbol;Acc:HGNC:22918]	-1.59539	2.83084e-15
ENSG00000091732	ZC3HC1	protein_coding	zinc finger C3HC-type containing 1 [Source:HGNC Symbol;Acc:HGNC:29913]	-1.59371	1.93772e-25
ENSG00000102390	PBDC1	protein_coding	polysaccharide biosynthesis domain containing 1 [Source:HGNC Symbol;Acc:HGNC:28790]	-1.59274	1.57424e-39
ENSG00000035141	FAM136A	protein_coding	family with sequence similarity 136 member A [Source:HGNC Symbol;Acc:HGNC:25911]	-1.59257	2.98202e-75
ENSG00000160193	WDR4	protein_coding	WD repeat domain 4 [Source:HGNC Symbol;Acc:HGNC:12756]	-1.59194	1.07976e-39
ENSG00000203761	MSTO2P	unprocessed_pseudogene	misato family member 2, pseudogene [Source:HGNC Symbol;Acc:HGNC:26329]	-1.58983	1.42392e-06
ENSG00000075336	TIMM21	protein_coding	translocase of inner mitochondrial membrane 21 [Source:HGNC Symbol;Acc:HGNC:25010]	-1.58854	6.84118e-23
ENSG00000205364	MT1M	protein_coding	metallothionein 1M [Source:HGNC Symbol;Acc:HGNC:14296]	-1.58715	3.27767e-23
ENSG00000167136	ENDOG	protein_coding	endonuclease G [Source:HGNC Symbol;Acc:HGNC:3346]	-1.58528	5.80674e-12
ENSG00000120699	EXOSC8	protein_coding	exosome component 8 [Source:HGNC Symbol;Acc:HGNC:17035]	-1.58455	1.72736e-41
ENSG00000168495	POLR3D	protein_coding	RNA polymerase III subunit D [Source:HGNC Symbol;Acc:HGNC:1080]	-1.58344	1.04158e-19
ENSG00000066379	ZNRD1	protein_coding	zinc ribbon domain containing 1 [Source:HGNC Symbol;Acc:HGNC:13182]	-1.58325	0.0144863
ENSG00000173638	SLC19A1	protein_coding	solute carrier family 19 member 1 [Source:HGNC Symbol;Acc:HGNC:10937]	-1.58316	4.49586e-27
ENSG00000144579	CTDSP1	protein_coding	CTD small phosphatase 1 [Source:HGNC Symbol;Acc:HGNC:21614]	-1.58176	1.72818e-31
ENSG00000171861	MRM3	protein_coding	mitochondrial rRNA methyltransferase 3 [Source:HGNC Symbol;Acc:HGNC:18485]	-1.5812	1.29369e-18
ENSG00000173264	GPR137	protein_coding	G protein-coupled receptor 137 [Source:HGNC Symbol;Acc:HGNC:24300]	-1.58072	4.43821e-35
ENSG00000105576	TNPO2	protein_coding	transportin 2 [Source:HGNC Symbol;Acc:HGNC:19998]	-1.58053	7.41174e-44
ENSG00000165671	NSD1	protein_coding	nuclear receptor binding SET domain protein 1 [Source:HGNC Symbol;Acc:HGNC:14234]	-1.57816	4.1881e-59
ENSG00000171552	BCL2L1	protein_coding	BCL2 like 1 [Source:HGNC Symbol;Acc:HGNC:992]	-1.5772	9.7016e-74
ENSG00000130810	PPAN	protein_coding	peter pan homolog [Source:HGNC Symbol;Acc:HGNC:9227]	-1.57666	1.20558e-18
ENSG00000048052	HDAC9	protein_coding	histone deacetylase 9 [Source:HGNC Symbol;Acc:HGNC:14065]	-1.57657	1.31237e-44
ENSG00000279170	TSTD3	protein_coding	thiosulfate sulfurtransferase like domain containing 3 [Source:HGNC Symbol;Acc:HGNC:40910]	-1.57471	1.80614e-05
ENSG00000143436	MRPL9	protein_coding	mitochondrial ribosomal protein L9 [Source:HGNC Symbol;Acc:HGNC:14277]	-1.57304	4.17417e-56
ENSG00000109084	TMEM97	protein_coding	transmembrane protein 97 [Source:HGNC Symbol;Acc:HGNC:28106]	-1.57225	1.98554e-49
ENSG00000114480	GBE1	protein_coding	1,4-alpha-glucan branching enzyme 1 [Source:HGNC Symbol;Acc:HGNC:4180]	-1.57222	4.52662e-78
ENSG00000168298	H1-4	protein_coding	H1.4 linker histone, cluster member [Source:HGNC Symbol;Acc:HGNC:4718]	-1.57055	1.11663e-65
ENSG00000143222	UFC1	protein_coding	ubiquitin-fold modifier conjugating enzyme 1 [Source:HGNC Symbol;Acc:HGNC:26941]	-1.5687	4.59472e-53
ENSG00000142945	KIF2C	protein_coding	kinesin family member 2C [Source:HGNC Symbol;Acc:HGNC:6393]	-1.56812	4.50173e-104
ENSG00000160124	CCDC58	protein_coding	coiled-coil domain containing 58 [Source:HGNC Symbol;Acc:HGNC:31136]	-1.56617	2.25848e-31
ENSG00000177542	SLC25A22	protein_coding	solute carrier family 25 member 22 [Source:HGNC Symbol;Acc:HGNC:19954]	-1.56601	4.94139e-25
ENSG00000114019	AMOTL2	protein_coding	angiomotin like 2 [Source:HGNC Symbol;Acc:HGNC:17812]	-1.56345	2.22309e-49
ENSG00000144554	FANCD2	protein_coding	FA complementation group D2 [Source:HGNC Symbol;Acc:HGNC:3585]	-1.56311	1.24008e-50
ENSG00000165644	COMTD1	protein_coding	catechol-O-methyltransferase domain containing 1 [Source:HGNC Symbol;Acc:HGNC:26309]	-1.56255	1.02179e-06
ENSG00000128944	KNSTRN	protein_coding	kinetochore localized astrin (SPAG5) binding protein [Source:HGNC Symbol;Acc:HGNC:30767]	-1.56145	1.62398e-90
ENSG00000131944	FAAP24	protein_coding	FA core complex associated protein 24 [Source:HGNC Symbol;Acc:HGNC:28467]	-1.56098	1.96843e-07
ENSG00000181027	FKRP	protein_coding	fukutin related protein [Source:HGNC Symbol;Acc:HGNC:17997]	-1.56081	1.11962e-10
ENSG00000144504	ANKMY1	protein_coding	ankyrin repeat and MYND domain containing 1 [Source:HGNC Symbol;Acc:HGNC:20987]	-1.56008	1.04182e-11
ENSG00000080823	MOK	protein_coding	MOK protein kinase [Source:HGNC Symbol;Acc:HGNC:9833]	-1.55977	1.83907e-22
ENSG00000176022	B3GALT6	protein_coding	beta-1,3-galactosyltransferase 6 [Source:HGNC Symbol;Acc:HGNC:17978]	-1.55908	2.13779e-40
ENSG00000063244	U2AF2	protein_coding	U2 small nuclear RNA auxiliary factor 2 [Source:HGNC Symbol;Acc:HGNC:23156]	-1.55894	4.01882e-113
ENSG00000048162	NOP16	protein_coding	NOP16 nucleolar protein [Source:HGNC Symbol;Acc:HGNC:26934]	-1.55755	2.98132e-43
ENSG00000101194	SLC17A9	protein_coding	solute carrier family 17 member 9 [Source:HGNC Symbol;Acc:HGNC:16192]	-1.55679	2.81035e-23
ENSG00000138074	SLC5A6	protein_coding	solute carrier family 5 member 6 [Source:HGNC Symbol;Acc:HGNC:11041]	-1.55546	3.25485e-29
ENSG00000178919	FOXE1	protein_coding	forkhead box E1 [Source:HGNC Symbol;Acc:HGNC:3806]	-1.55536	0.000664656
ENSG00000104783	KCNN4	protein_coding	potassium calcium-activated channel subfamily N member 4 [Source:HGNC Symbol;Acc:HGNC:6293]	-1.55492	3.93884e-06
ENSG00000166199	ALKBH3	protein_coding	alkB homolog 3, alpha-ketoglutaratedependent dioxygenase [Source:HGNC Symbol;Acc:HGNC:30141]	-1.5541	4.53102e-10
ENSG00000182810	DDX28	protein_coding	DEAD-box helicase 28 [Source:HGNC Symbol;Acc:HGNC:17330]	-1.55335	3.74455e-29
ENSG00000278637	H4C1	protein_coding	H4 clustered histone 1 [Source:HGNC Symbol;Acc:HGNC:4781]	-1.55278	9.26846e-29
ENSG00000142507	PSMB6	protein_coding	proteasome 20S subunit beta 6 [Source:HGNC Symbol;Acc:HGNC:9543]	-1.55245	1.62763e-80
ENSG00000253304	TMEM200B	protein_coding	transmembrane protein 200B [Source:HGNC Symbol;Acc:HGNC:33785]	-1.55238	4.89956e-13
ENSG00000167767	KRT80	protein_coding	keratin 80 [Source:HGNC Symbol;Acc:HGNC:27056]	-1.55217	8.60464e-05
ENSG00000183853	KIRREL1	protein_coding	kirre like nephrin family adhesion molecule 1 [Source:HGNC Symbol;Acc:HGNC:15734]	-1.54959	1.84557e-109

## Sheet: MC2984 6 hours
gene_id	gene_name	gene_biotype	description	Log fold changes	p adjusted
ENSG00000212900	KRTAP3-2	protein_coding	keratin associated protein 3-2 [Source:HGNC Symbol;Acc:HGNC:16779]	-19.9528	3.59014e-06
ENSG00000237441	RGL2	protein_coding	ral guanine nucleotide dissociation stimulator like 2 [Source:HGNC Symbol;Acc:HGNC:9769]	-6.67318	0.0147605
ENSG00000090382	LYZ	protein_coding	lysozyme [Source:HGNC Symbol;Acc:HGNC:6740]	-3.75227	0.0324611
ENSG00000164008	C1orf50	protein_coding	chromosome 1 open reading frame 50 [Source:HGNC Symbol;Acc:HGNC:28795]	-1.41134	1.8947e-05
ENSG00000161267	BDH1	protein_coding	3-hydroxybutyrate dehydrogenase 1 [Source:HGNC Symbol;Acc:HGNC:1027]	-1.37695	4.33693e-05
ENSG00000178381	ZFAND2A	protein_coding	zinc finger AN1-type containing 2A [Source:HGNC Symbol;Acc:HGNC:28073]	-1.31893	4.01316e-07
ENSG00000137449	CPEB2	protein_coding	cytoplasmic polyadenylation element binding protein 2 [Source:HGNC Symbol;Acc:HGNC:21745]	-1.30906	0.000476434
ENSG00000273706	LHX1	protein_coding	LIM homeobox 1 [Source:HGNC Symbol;Acc:HGNC:6593]	-1.23193	0.00911316
ENSG00000083812	ZNF324	protein_coding	zinc finger protein 324 [Source:HGNC Symbol;Acc:HGNC:14096]	-1.21401	6.89294e-08
ENSG00000137494	ANKRD42	protein_coding	ankyrin repeat domain 42 [Source:HGNC Symbol;Acc:HGNC:26752]	-1.19339	4.1338e-12
ENSG00000160223	ICOSLG	protein_coding	inducible T cell costimulator ligand [Source:HGNC Symbol;Acc:HGNC:17087]	-1.15972	5.96235e-15
ENSG00000171425	ZNF581	protein_coding	zinc finger protein 581 [Source:HGNC Symbol;Acc:HGNC:25017]	-1.15857	1.00196e-11
ENSG00000175213	ZNF408	protein_coding	zinc finger protein 408 [Source:HGNC Symbol;Acc:HGNC:20041]	-1.14046	6.56472e-09
ENSG00000277117	FP565260.3	protein_coding	ICOS ligand [Source:NCBI gene;Acc:102723996]	-1.12622	4.37933e-05
ENSG00000156983	BRPF1	protein_coding	bromodomain and PHD finger containing 1 [Source:HGNC Symbol;Acc:HGNC:14255]	-1.12434	9.49727e-18
ENSG00000189114	BLOC1S3	protein_coding	biogenesis of lysosomal organelles complex 1 subunit 3 [Source:HGNC Symbol;Acc:HGNC:20914]	-1.09267	0.000266993
ENSG00000172375	C2CD2L	protein_coding	C2CD2 like [Source:HGNC Symbol;Acc:HGNC:29000]	-1.08801	8.15493e-14
ENSG00000218891	ZNF579	protein_coding	zinc finger protein 579 [Source:HGNC Symbol;Acc:HGNC:26646]	-1.07179	5.86143e-07
ENSG00000132326	PER2	protein_coding	period circadian regulator 2 [Source:HGNC Symbol;Acc:HGNC:8846]	-1.07004	1.52362e-12
ENSG00000177380	PPFIA3	protein_coding	PTPRF interacting protein alpha 3 [Source:HGNC Symbol;Acc:HGNC:9247]	-1.06433	2.1915e-21
ENSG00000040633	PHF23	protein_coding	PHD finger protein 23 [Source:HGNC Symbol;Acc:HGNC:28428]	-1.05283	8.44107e-26
ENSG00000100592	DAAM1	protein_coding	dishevelled associated activator of morphogenesis 1 [Source:HGNC Symbol;Acc:HGNC:18142]	-1.04646	0.00157877
ENSG00000144659	SLC25A38	protein_coding	solute carrier family 25 member 38 [Source:HGNC Symbol;Acc:HGNC:26054]	-1.03961	2.40881e-16
ENSG00000115738	ID2	protein_coding	inhibitor of DNA binding 2 [Source:HGNC Symbol;Acc:HGNC:5361]	-1.03618	9.34915e-11
ENSG00000164066	INTU	protein_coding	inturned planar cell polarity protein [Source:HGNC Symbol;Acc:HGNC:29239]	-1.03584	0.0178341
ENSG00000196544	BORCS6	protein_coding	BLOC-1 related complex subunit 6 [Source:HGNC Symbol;Acc:HGNC:25939]	-1.01635	2.29779e-05
ENSG00000259529	AL136295.5	protein_coding	novel transcript	-1.01315	3.91997e-06
ENSG00000138867	GUCD1	protein_coding	guanylyl cyclase domain containing 1 [Source:HGNC Symbol;Acc:HGNC:14237]	-1.01178	3.52377e-11
ENSG00000268350	FAM156A	protein_coding	family with sequence similarity 156 member A [Source:HGNC Symbol;Acc:HGNC:30114]	-1.00957	0.000881086
ENSG00000112561	TFEB	protein_coding	transcription factor EB [Source:HGNC Symbol;Acc:HGNC:11753]	-1.00871	0.000280094

## Sheet: MC2984 24 hours
gene_id	gene_name	gene_biotype	description	Log fold changes	p adjusted
ENSG00000212900	KRTAP3-2	protein_coding	keratin associated protein 3-2 [Source:HGNC Symbol;Acc:HGNC:16779]	-20.5278	6.87169e-07
ENSG00000085721	RRN3	protein_coding	RRN3 homolog, RNA polymerase I transcription factor [Source:HGNC Symbol;Acc:HGNC:30346]	-20.3793	0.0095568
ENSG00000171388	APLN	protein_coding	apelin [Source:HGNC Symbol;Acc:HGNC:16665]	-2.45154	2.74221e-33
ENSG00000124657	OR2B6	protein_coding	olfactory receptor family 2 subfamily B member 6 [Source:HGNC Symbol;Acc:HGNC:8241]	-2.23864	2.90397e-06
ENSG00000116771	AGMAT	protein_coding	agmatinase [Source:HGNC Symbol;Acc:HGNC:18407]	-2.03047	1.1806e-19
ENSG00000128594	LRRC4	protein_coding	leucine rich repeat containing 4 [Source:HGNC Symbol;Acc:HGNC:15586]	-1.98963	0.000359344
ENSG00000141994	DUS3L	protein_coding	dihydrouridine synthase 3 like [Source:HGNC Symbol;Acc:HGNC:26920]	-1.9387	9.54111e-14
ENSG00000188191	PRKAR1B	protein_coding	protein kinase cAMP-dependent type I regulatory subunit beta [Source:HGNC Symbol;Acc:HGNC:9390]	-1.83188	1.36758e-33
ENSG00000174428	GTF2IRD2B	protein_coding	GTF2I repeat domain containing 2B [Source:HGNC Symbol;Acc:HGNC:33125]	-1.7874	0.000204416
ENSG00000119403	PHF19	protein_coding	PHD finger protein 19 [Source:HGNC Symbol;Acc:HGNC:24566]	-1.76956	2.18583e-71
ENSG00000158234	FAIM	protein_coding	Fas apoptotic inhibitory molecule [Source:HGNC Symbol;Acc:HGNC:18703]	-1.74663	9.59559e-10
ENSG00000181873	IBA57	protein_coding	iron-sulfur cluster assembly factor IBA57 [Source:HGNC Symbol;Acc:HGNC:27302]	-1.73572	7.49874e-39
ENSG00000132434	LANCL2	protein_coding	LanC like 2 [Source:HGNC Symbol;Acc:HGNC:6509]	-1.72072	1.35204e-43
ENSG00000153885	KCTD15	protein_coding	potassium channel tetramerization domain containing 15 [Source:HGNC Symbol;Acc:HGNC:23297]	-1.70041	4.01996e-19
ENSG00000186684	CYP27C1	protein_coding	cytochrome P450 family 27 subfamily C member 1 [Source:HGNC Symbol;Acc:HGNC:33480]	-1.67674	7.78728e-11
ENSG00000277117	FP565260.3	protein_coding	ICOS ligand [Source:NCBI gene;Acc:102723996]	-1.67476	2.42322e-10
ENSG00000213221	DNLZ	protein_coding	DNL-type zinc finger [Source:HGNC Symbol;Acc:HGNC:33879]	-1.6587	1.89256e-13
ENSG00000182551	ADI1	protein_coding	acireductone dioxygenase 1 [Source:HGNC Symbol;Acc:HGNC:30576]	-1.64801	2.63012e-81
ENSG00000282988	AL031777.2	protein_coding	novel protein	-1.64465	6.99766e-05
ENSG00000155666	KDM8	protein_coding	lysine demethylase 8 [Source:HGNC Symbol;Acc:HGNC:25840]	-1.62905	1.32248e-05
ENSG00000006756	ARSD	protein_coding	arylsulfatase D [Source:HGNC Symbol;Acc:HGNC:717]	-1.62598	0.000102832
ENSG00000229833	PET100	protein_coding	PET100 cytochrome c oxidase chaperone [Source:HGNC Symbol;Acc:HGNC:40038]	-1.61576	2.9072e-05
ENSG00000102390	PBDC1	protein_coding	polysaccharide biosynthesis domain containing 1 [Source:HGNC Symbol;Acc:HGNC:28790]	-1.57998	3.67523e-46
ENSG00000285130	AL358113.1	protein_coding	novel protein	-1.56555	0.0101612
ENSG00000146834	MEPCE	protein_coding	methylphosphate capping enzyme [Source:HGNC Symbol;Acc:HGNC:20247]	-1.5258	5.32165e-65
ENSG00000100890	PRORP	protein_coding	protein only RNase P catalytic subunit [Source:HGNC Symbol;Acc:HGNC:19958]	-1.51381	1.83428e-06
ENSG00000141933	TPGS1	protein_coding	tubulin polyglutamylase complex subunit 1 [Source:HGNC Symbol;Acc:HGNC:25058]	-1.48504	1.26604e-13
ENSG00000167136	ENDOG	protein_coding	endonuclease G [Source:HGNC Symbol;Acc:HGNC:3346]	-1.47653	1.39901e-11
ENSG00000204856	FAM216A	protein_coding	family with sequence similarity 216 member A [Source:HGNC Symbol;Acc:HGNC:30180]	-1.47133	1.43729e-43
ENSG00000136371	MTHFS	protein_coding	methenyltetrahydrofolate synthetase [Source:HGNC Symbol;Acc:HGNC:7437]	-1.46831	1.81177e-06
ENSG00000168126	OR2W6P	unprocessed_pseudogene	olfactory receptor family 2 subfamily W member 6 pseudogene [Source:HGNC Symbol;Acc:HGNC:15072]	-1.46378	2.56275e-07
ENSG00000146966	DENND2A	protein_coding	DENN domain containing 2A [Source:HGNC Symbol;Acc:HGNC:22212]	-1.4618	7.44942e-05
ENSG00000113273	ARSB	protein_coding	arylsulfatase B [Source:HGNC Symbol;Acc:HGNC:714]	-1.45147	4.15871e-20
ENSG00000169136	ATF5	protein_coding	activating transcription factor 5 [Source:HGNC Symbol;Acc:HGNC:790]	-1.4404	1.25184e-45
ENSG00000155115	GTF3C6	protein_coding	general transcription factor IIIC subunit 6 [Source:HGNC Symbol;Acc:HGNC:20872]	-1.42427	6.04794e-93
ENSG00000198331	HYLS1	protein_coding	HYLS1 centriolar and ciliogenesis associated [Source:HGNC Symbol;Acc:HGNC:26558]	-1.42002	4.41037e-30
ENSG00000133393	FOPNL	protein_coding	FGFR1OP N-terminal like [Source:HGNC Symbol;Acc:HGNC:26435]	-1.41316	0.000762461
ENSG00000178752	ERFE	protein_coding	erythroferrone [Source:HGNC Symbol;Acc:HGNC:26727]	-1.39801	0.0190831
ENSG00000101846	STS	protein_coding	steroid sulfatase [Source:HGNC Symbol;Acc:HGNC:11425]	-1.39314	7.52844e-17
ENSG00000155254	MARVELD1	protein_coding	MARVEL domain containing 1 [Source:HGNC Symbol;Acc:HGNC:28674]	-1.37172	6.73605e-26
ENSG00000204315	FKBPL	protein_coding	FKBP prolyl isomerase like [Source:HGNC Symbol;Acc:HGNC:13949]	-1.37102	0.00848491
ENSG00000159399	HK2	protein_coding	hexokinase 2 [Source:HGNC Symbol;Acc:HGNC:4923]	-1.35677	5.33907e-23
ENSG00000179922	ZNF784	protein_coding	zinc finger protein 784 [Source:HGNC Symbol;Acc:HGNC:33111]	-1.34691	1.61281e-06
ENSG00000234602	MCIDAS	protein_coding	multiciliate differentiation and DNA synthesis associated cell cycle protein [Source:HGNC Symbol;Acc:HGNC:40050]	-1.34619	4.89947e-05
ENSG00000019485	PRDM11	protein_coding	PR/SET domain 11 [Source:HGNC Symbol;Acc:HGNC:13996]	-1.34473	7.51623e-18
ENSG00000166275	BORCS7	protein_coding	BLOC-1 related complex subunit 7 [Source:HGNC Symbol;Acc:HGNC:23516]	-1.32843	0.00102431
ENSG00000142700	DMRTA2	protein_coding	DMRT like family A2 [Source:HGNC Symbol;Acc:HGNC:13908]	-1.31803	1.50568e-15
ENSG00000129255	MPDU1	protein_coding	mannose-P-dolichol utilization defect 1 [Source:HGNC Symbol;Acc:HGNC:7207]	-1.31291	7.74932e-51
ENSG00000213977	TAX1BP3	protein_coding	Tax1 binding protein 3 [Source:HGNC Symbol;Acc:HGNC:30684]	-1.31181	3.59438e-60
ENSG00000116819	TFAP2E	protein_coding	transcription factor AP-2 epsilon [Source:HGNC Symbol;Acc:HGNC:30774]	-1.30329	7.21091e-09
ENSG00000125741	OPA3	protein_coding	outer mitochondrial membrane lipid metabolism regulator OPA3 [Source:HGNC Symbol;Acc:HGNC:8142]	-1.28719	3.81954e-16
ENSG00000145725	PPIP5K2	protein_coding	diphosphoinositol pentakisphosphate kinase 2 [Source:HGNC Symbol;Acc:HGNC:29035]	-1.28386	6.4416e-20
ENSG00000160404	TOR2A	protein_coding	torsin family 2 member A [Source:HGNC Symbol;Acc:HGNC:11996]	-1.28127	1.54267e-11
ENSG00000178150	ZNF114	protein_coding	zinc finger protein 114 [Source:HGNC Symbol;Acc:HGNC:12894]	-1.25967	3.08886e-09
ENSG00000197279	ZNF165	protein_coding	zinc finger protein 165 [Source:HGNC Symbol;Acc:HGNC:12953]	-1.25596	4.51989e-06
ENSG00000140682	TGFB1I1	protein_coding	transforming growth factor beta 1 induced transcript 1 [Source:HGNC Symbol;Acc:HGNC:11767]	-1.25438	7.27787e-18
ENSG00000241852	C8orf58	protein_coding	chromosome 8 open reading frame 58 [Source:HGNC Symbol;Acc:HGNC:32233]	-1.25334	8.0685e-12
ENSG00000187824	TMEM220	protein_coding	transmembrane protein 220 [Source:HGNC Symbol;Acc:HGNC:33757]	-1.25281	0.0101461
ENSG00000173110	HSPA6	protein_coding	heat shock protein family A (Hsp70) member 6 [Source:HGNC Symbol;Acc:HGNC:5239]	-1.24896	0.000326744
ENSG00000104998	IL27RA	protein_coding	interleukin 27 receptor subunit alpha [Source:HGNC Symbol;Acc:HGNC:17290]	-1.22092	7.56499e-15
ENSG00000132326	PER2	protein_coding	period circadian regulator 2 [Source:HGNC Symbol;Acc:HGNC:8846]	-1.19937	2.04138e-16
ENSG00000105676	ARMC6	protein_coding	armadillo repeat containing 6 [Source:HGNC Symbol;Acc:HGNC:25049]	-1.19684	1.15253e-18
ENSG00000183691	NOG	protein_coding	noggin [Source:HGNC Symbol;Acc:HGNC:7866]	-1.19436	1.25911e-08
ENSG00000184887	BTBD6	protein_coding	BTB domain containing 6 [Source:HGNC Symbol;Acc:HGNC:19897]	-1.19157	3.18672e-24
ENSG00000184281	TSSC4	protein_coding	tumor suppressing subtransferable candidate 4 [Source:HGNC Symbol;Acc:HGNC:12386]	-1.18519	2.82684e-13
ENSG00000079999	KEAP1	protein_coding	kelch like ECH associated protein 1 [Source:HGNC Symbol;Acc:HGNC:23177]	-1.17439	1.39927e-28
ENSG00000144504	ANKMY1	protein_coding	ankyrin repeat and MYND domain containing 1 [Source:HGNC Symbol;Acc:HGNC:20987]	-1.17146	2.44845e-07
ENSG00000168936	TMEM129	protein_coding	transmembrane protein 129 [Source:HGNC Symbol;Acc:HGNC:25137]	-1.16969	1.28056e-06
ENSG00000163935	SFMBT1	protein_coding	Scm like with four mbt domains 1 [Source:HGNC Symbol;Acc:HGNC:20255]	-1.16932	1.63993e-15
ENSG00000176890	TYMS	protein_coding	thymidylate synthetase [Source:HGNC Symbol;Acc:HGNC:12441]	-1.16931	7.28442e-109
ENSG00000247746	USP51	protein_coding	ubiquitin specific peptidase 51 [Source:HGNC Symbol;Acc:HGNC:23086]	-1.15782	0.000758729
ENSG00000179598	PLD6	protein_coding	phospholipase D family member 6 [Source:HGNC Symbol;Acc:HGNC:30447]	-1.15668	5.52246e-06
ENSG00000170634	ACYP2	protein_coding	acylphosphatase 2 [Source:HGNC Symbol;Acc:HGNC:180]	-1.15478	0.000100268
ENSG00000173621	LRFN4	protein_coding	leucine rich repeat and fibronectin type III domain containing 4 [Source:HGNC Symbol;Acc:HGNC:28456]	-1.15112	1.88641e-20
ENSG00000171206	TRIM8	protein_coding	tripartite motif containing 8 [Source:HGNC Symbol;Acc:HGNC:15579]	-1.15008	4.45863e-31
ENSG00000178467	P4HTM	protein_coding	prolyl 4-hydroxylase, transmembrane [Source:HGNC Symbol;Acc:HGNC:28858]	-1.14993	1.94405e-05
ENSG00000120942	UBIAD1	protein_coding	UbiA prenyltransferase domain containing 1 [Source:HGNC Symbol;Acc:HGNC:30791]	-1.14833	8.15632e-55
ENSG00000166938	DIS3L	protein_coding	DIS3 like exosome 3'-5' exoribonuclease [Source:HGNC Symbol;Acc:HGNC:28698]	-1.14776	3.10394e-05
ENSG00000175087	PDIK1L	protein_coding	PDLIM1 interacting kinase 1 like [Source:HGNC Symbol;Acc:HGNC:18981]	-1.14534	1.68991e-08
ENSG00000078177	N4BP2	protein_coding	NEDD4 binding protein 2 [Source:HGNC Symbol;Acc:HGNC:29851]	-1.14484	1.24877e-06
ENSG00000215154	AC141586.1	transcribed_unprocessed_pseudogene	potassium channel tetramerisation domain containing 5 (KCTD5) pseudogene	-1.1446	1.95558e-21
ENSG00000111186	WNT5B	protein_coding	Wnt family member 5B [Source:HGNC Symbol;Acc:HGNC:16265]	-1.14431	8.77363e-07
ENSG00000136161	RCBTB2	protein_coding	RCC1 and BTB domain containing protein 2 [Source:HGNC Symbol;Acc:HGNC:1914]	-1.14097	0.0362705
ENSG00000099622	CIRBP	protein_coding	cold inducible RNA binding protein [Source:HGNC Symbol;Acc:HGNC:1982]	-1.13692	3.47093e-15
ENSG00000228672	PROB1	protein_coding	proline rich basic protein 1 [Source:HGNC Symbol;Acc:HGNC:41906]	-1.13633	9.87274e-13
ENSG00000123388	HOXC11	protein_coding	homeobox C11 [Source:HGNC Symbol;Acc:HGNC:5123]	-1.13623	0.000112473
ENSG00000132749	TESMIN	protein_coding	testis expressed metallothionein like protein [Source:HGNC Symbol;Acc:HGNC:7446]	-1.1353	3.03809e-10
ENSG00000106327	TFR2	protein_coding	transferrin receptor 2 [Source:HGNC Symbol;Acc:HGNC:11762]	-1.13409	1.1742e-09
ENSG00000206557	TRIM71	protein_coding	tripartite motif containing 71 [Source:HGNC Symbol;Acc:HGNC:32669]	-1.13351	0.00529476
ENSG00000140548	ZNF710	protein_coding	zinc finger protein 710 [Source:HGNC Symbol;Acc:HGNC:25352]	-1.13324	1.88358e-10
ENSG00000203666	EFCAB2	protein_coding	EF-hand calcium binding domain 2 [Source:HGNC Symbol;Acc:HGNC:28166]	-1.13016	0.000172663
ENSG00000166250	CLMP	protein_coding	CXADR like membrane protein [Source:HGNC Symbol;Acc:HGNC:24039]	-1.12999	0.002121
ENSG00000132128	LRRC41	protein_coding	leucine rich repeat containing 41 [Source:HGNC Symbol;Acc:HGNC:16917]	-1.12902	4.55182e-41
ENSG00000006327	TNFRSF12A	protein_coding	TNF receptor superfamily member 12A [Source:HGNC Symbol;Acc:HGNC:18152]	-1.12869	4.25331e-19
ENSG00000197208	SLC22A4	protein_coding	solute carrier family 22 member 4 [Source:HGNC Symbol;Acc:HGNC:10968]	-1.12787	0.00163432
ENSG00000144867	SRPRB	protein_coding	SRP receptor subunit beta [Source:HGNC Symbol;Acc:HGNC:24085]	-1.12149	1.63095e-26
ENSG00000106868	SUSD1	protein_coding	sushi domain containing 1 [Source:HGNC Symbol;Acc:HGNC:25413]	-1.12016	4.72546e-06
ENSG00000140691	ARMC5	protein_coding	armadillo repeat containing 5 [Source:HGNC Symbol;Acc:HGNC:25781]	-1.11799	0.000213538
ENSG00000174004	NRROS	protein_coding	negative regulator of reactive oxygen species [Source:HGNC Symbol;Acc:HGNC:24613]	-1.10948	0.00014513
ENSG00000100583	SAMD15	protein_coding	sterile alpha motif domain containing 15 [Source:HGNC Symbol;Acc:HGNC:18631]	-1.10812	0.000539752
ENSG00000161847	RAVER1	protein_coding	ribonucleoprotein, PTB binding 1 [Source:HGNC Symbol;Acc:HGNC:30296]	-1.1049	5.32579e-36
ENSG00000177548	RABEP2	protein_coding	rabaptin, RAB GTPase binding effector protein 2 [Source:HGNC Symbol;Acc:HGNC:24817]	-1.10234	5.31961e-10
ENSG00000105821	DNAJC2	protein_coding	DnaJ heat shock protein family (Hsp40) member C2 [Source:HGNC Symbol;Acc:HGNC:13192]	-1.10181	2.40215e-16
ENSG00000168495	POLR3D	protein_coding	RNA polymerase III subunit D [Source:HGNC Symbol;Acc:HGNC:1080]	-1.10132	3.58228e-10
ENSG00000104320	NBN	protein_coding	nibrin [Source:HGNC Symbol;Acc:HGNC:7652]	-1.09518	4.53198e-14
ENSG00000261556	SMG1P7	transcribed_unprocessed_pseudogene	SMG1 pseudogene 7 [Source:HGNC Symbol;Acc:HGNC:49864]	-1.0949	2.63253e-10
ENSG00000123810	B9D2	protein_coding	B9 domain containing 2 [Source:HGNC Symbol;Acc:HGNC:28636]	-1.09151	0.000207687
ENSG00000196503	ARL9	protein_coding	ADP ribosylation factor like GTPase 9 [Source:HGNC Symbol;Acc:HGNC:23592]	-1.08948	6.13506e-05
ENSG00000141569	TRIM65	protein_coding	tripartite motif containing 65 [Source:HGNC Symbol;Acc:HGNC:27316]	-1.088	1.61396e-07
ENSG00000140835	CHST4	protein_coding	carbohydrate sulfotransferase 4 [Source:HGNC Symbol;Acc:HGNC:1972]	-1.0859	7.92326e-17
ENSG00000120949	TNFRSF8	protein_coding	TNF receptor superfamily member 8 [Source:HGNC Symbol;Acc:HGNC:11923]	-1.07977	0.0154356
ENSG00000178381	ZFAND2A	protein_coding	zinc finger AN1-type containing 2A [Source:HGNC Symbol;Acc:HGNC:28073]	-1.07828	1.03822e-05
ENSG00000099956	SMARCB1	protein_coding	SWI/SNF related, matrix associated, actin dependent regulator of chromatin, subfamily b, member 1 [Source:HGNC Symbol;Acc:HGNC:11103]	-1.07736	0.02047
ENSG00000087586	AURKA	protein_coding	aurora kinase A [Source:HGNC Symbol;Acc:HGNC:11393]	-1.07604	8.33504e-49
ENSG00000175287	PHYHD1	protein_coding	phytanoyl-CoA dioxygenase domain containing 1 [Source:HGNC Symbol;Acc:HGNC:23396]	-1.07335	0.000105312
ENSG00000154040	CABYR	protein_coding	calcium binding tyrosine phosphorylation regulated [Source:HGNC Symbol;Acc:HGNC:15569]	-1.0725	7.15284e-11
ENSG00000139618	BRCA2	protein_coding	BRCA2 DNA repair associated [Source:HGNC Symbol;Acc:HGNC:1101]	-1.07198	0.00437583
ENSG00000162623	TYW3	protein_coding	tRNA-yW synthesizing protein 3 homolog [Source:HGNC Symbol;Acc:HGNC:24757]	-1.0683	2.92019e-24
ENSG00000091640	SPAG7	protein_coding	sperm associated antigen 7 [Source:HGNC Symbol;Acc:HGNC:11216]	-1.06824	1.09476e-13
ENSG00000178409	BEND3	protein_coding	BEN domain containing 3 [Source:HGNC Symbol;Acc:HGNC:23040]	-1.06783	7.52023e-27
ENSG00000096070	BRPF3	protein_coding	bromodomain and PHD finger containing 3 [Source:HGNC Symbol;Acc:HGNC:14256]	-1.06482	2.09136e-16
ENSG00000149596	JPH2	protein_coding	junctophilin 2 [Source:HGNC Symbol;Acc:HGNC:14202]	-1.06442	2.49379e-15
ENSG00000171861	MRM3	protein_coding	mitochondrial rRNA methyltransferase 3 [Source:HGNC Symbol;Acc:HGNC:18485]	-1.05585	1.8421e-09
ENSG00000164850	GPER1	protein_coding	G protein-coupled estrogen receptor 1 [Source:HGNC Symbol;Acc:HGNC:4485]	-1.05564	0.00179783
ENSG00000169857	AVEN	protein_coding	apoptosis and caspase activation inhibitor [Source:HGNC Symbol;Acc:HGNC:13509]	-1.05517	0.00435262
ENSG00000161618	ALDH16A1	protein_coding	aldehyde dehydrogenase 16 family member A1 [Source:HGNC Symbol;Acc:HGNC:28114]	-1.05439	2.4731e-06
ENSG00000187736	NHEJ1	protein_coding	non-homologous end joining factor 1 [Source:HGNC Symbol;Acc:HGNC:25737]	-1.05133	4.05083e-24
ENSG00000196497	IPO4	protein_coding	importin 4 [Source:HGNC Symbol;Acc:HGNC:19426]	-1.04923	8.88032e-27
ENSG00000158301	GPRASP2	protein_coding	G protein-coupled receptor associated sorting protein 2 [Source:HGNC Symbol;Acc:HGNC:25169]	-1.04387	1.60128e-09
ENSG00000135999	EPC2	protein_coding	enhancer of polycomb homolog 2 [Source:HGNC Symbol;Acc:HGNC:24543]	-1.04178	4.27067e-18
ENSG00000118162	KPTN	protein_coding	kaptin, actin binding protein [Source:HGNC Symbol;Acc:HGNC:6404]	-1.04039	0.00638944
ENSG00000188002	AC026412.1	transcribed_unprocessed_pseudogene	programmed cell death 6 (PDCD6) pseudogene	-1.04005	0.00106007
ENSG00000214226	C17orf67	protein_coding	chromosome 17 open reading frame 67 [Source:HGNC Symbol;Acc:HGNC:27900]	-1.038	0.00010206
ENSG00000120833	SOCS2	protein_coding	suppressor of cytokine signaling 2 [Source:HGNC Symbol;Acc:HGNC:19382]	-1.03629	5.23886e-06
ENSG00000148835	TAF5	protein_coding	TATA-box binding protein associated factor 5 [Source:HGNC Symbol;Acc:HGNC:11539]	-1.03426	1.48822e-24
ENSG00000071243	ING3	protein_coding	inhibitor of growth family member 3 [Source:HGNC Symbol;Acc:HGNC:14587]	-1.03271	4.07966e-19
ENSG00000160783	PMF1	protein_coding	polyamine modulated factor 1 [Source:HGNC Symbol;Acc:HGNC:9112]	-1.03103	3.89166e-33
ENSG00000183617	MRPL54	protein_coding	mitochondrial ribosomal protein L54 [Source:HGNC Symbol;Acc:HGNC:16685]	-1.02543	8.38991e-08
ENSG00000015171	ZMYND11	protein_coding	zinc finger MYND-type containing 11 [Source:HGNC Symbol;Acc:HGNC:16966]	-1.02514	9.84934e-16
ENSG00000282034	AC106886.6	protein_coding	novel transcript	-1.02339	5.38542e-06
ENSG00000184900	SUMO3	protein_coding	small ubiquitin like modifier 3 [Source:HGNC Symbol;Acc:HGNC:11124]	-1.02228	7.03653e-62
ENSG00000277161	PIGW	protein_coding	phosphatidylinositol glycan anchor biosynthesis class W [Source:HGNC Symbol;Acc:HGNC:23213]	-1.01806	8.47826e-07
ENSG00000185339	TCN2	protein_coding	transcobalamin 2 [Source:HGNC Symbol;Acc:HGNC:11653]	-1.01428	1.06618e-07
ENSG00000168101	NUDT16L1	protein_coding	nudix hydrolase 16 like 1 [Source:HGNC Symbol;Acc:HGNC:28154]	-1.01252	1.46195e-20
ENSG00000184470	TXNRD2	protein_coding	thioredoxin reductase 2 [Source:HGNC Symbol;Acc:HGNC:18155]	-1.0123	3.33208e-12
ENSG00000146066	HIGD2A	protein_coding	HIG1 hypoxia inducible domain family member 2A [Source:HGNC Symbol;Acc:HGNC:28311]	-1.0111	3.33908e-39
ENSG00000159884	CCDC107	protein_coding	coiled-coil domain containing 107 [Source:HGNC Symbol;Acc:HGNC:28465]	-1.01085	2.40649e-08
ENSG00000131944	FAAP24	protein_coding	FA core complex associated protein 24 [Source:HGNC Symbol;Acc:HGNC:28467]	-1.0101	0.000377044
ENSG00000110811	P3H3	protein_coding	prolyl 3-hydroxylase 3 [Source:HGNC Symbol;Acc:HGNC:19318]	-1.00958	7.18315e-09
ENSG00000176422	SPRYD4	protein_coding	SPRY domain containing 4 [Source:HGNC Symbol;Acc:HGNC:27468]	-1.00832	2.32626e-27
ENSG00000125843	AP5S1	protein_coding	adaptor related protein complex 5 subunit sigma 1 [Source:HGNC Symbol;Acc:HGNC:15875]	-1.00806	2.83543e-15
ENSG00000123080	CDKN2C	protein_coding	cyclin dependent kinase inhibitor 2C [Source:HGNC Symbol;Acc:HGNC:1789]	-1.00668	5.64863e-15
ENSG00000101945	SUV39H1	protein_coding	suppressor of variegation 3-9 homolog 1 [Source:HGNC Symbol;Acc:HGNC:11479]	-1.00494	7.05487e-15
ENSG00000162650	ATXN7L2	protein_coding	ataxin 7 like 2 [Source:HGNC Symbol;Acc:HGNC:28713]	-1.00245	2.40796e-09
ENSG00000110104	CCDC86	protein_coding	coiled-coil domain containing 86 [Source:HGNC Symbol;Acc:HGNC:28359]	-1.00139	4.44263e-21
ENSG00000099203	TMED1	protein_coding	transmembrane p24 trafficking protein 1 [Source:HGNC Symbol;Acc:HGNC:17291]	-1.00044	7.10352e-06

## Sheet: MC2985 6 hours
gene_id	gene_name	gene_biotype	description	Log fold changes	p adjusted
ENSG00000213780	GTF2H4	protein_coding	general transcription factor IIH subunit 4 [Source:HGNC Symbol;Acc:HGNC:4658]	-33.2021	2.34261e-06
ENSG00000130164	LDLR	protein_coding	low density lipoprotein receptor [Source:HGNC Symbol;Acc:HGNC:6547]	-1.08389	1.06202e-19
ENSG00000186480	INSIG1	protein_coding	insulin induced gene 1 [Source:HGNC Symbol;Acc:HGNC:6083]	-1.05834	1.80155e-08

## Sheet: MC2985 24 hours
gene_id	gene_name	gene_biotype	description	Log fold changes	p adjusted
ENSG00000273217	AC008695.1	protein_coding	novel protein	-31.3748	1.12607e-05
ENSG00000204882	GPR20	protein_coding	G protein-coupled receptor 20 [Source:HGNC Symbol;Acc:HGNC:4475]	-22.553	4.49746e-08
ENSG00000085721	RRN3	protein_coding	RRN3 homolog, RNA polymerase I transcription factor [Source:HGNC Symbol;Acc:HGNC:30346]	-20.3793	0.0219181
ENSG00000107282	APBA1	protein_coding	amyloid beta precursor protein binding family A member 1 [Source:HGNC Symbol;Acc:HGNC:578]	-5.62147	0.000356439
ENSG00000147642	SYBU	protein_coding	syntabulin [Source:HGNC Symbol;Acc:HGNC:26011]	-3.25512	0.0406801
ENSG00000162676	GFI1	protein_coding	growth factor independent 1 transcriptional repressor [Source:HGNC Symbol;Acc:HGNC:4237]	-2.15092	0.00346824
ENSG00000154822	PLCL2	protein_coding	phospholipase C like 2 [Source:HGNC Symbol;Acc:HGNC:9064]	-2.1119	0.02595
ENSG00000143502	SUSD4	protein_coding	sushi domain containing 4 [Source:HGNC Symbol;Acc:HGNC:25470]	-2.04988	0.033013
ENSG00000133055	MYBPH	protein_coding	myosin binding protein H [Source:HGNC Symbol;Acc:HGNC:7552]	-1.74178	0.000531429
ENSG00000057294	PKP2	protein_coding	plakophilin 2 [Source:HGNC Symbol;Acc:HGNC:9024]	-1.74022	0.000314901
ENSG00000196730	DAPK1	protein_coding	death associated protein kinase 1 [Source:HGNC Symbol;Acc:HGNC:2674]	-1.73321	0.0184037
ENSG00000196754	S100A2	protein_coding	S100 calcium binding protein A2 [Source:HGNC Symbol;Acc:HGNC:10492]	-1.68072	0.000429331
ENSG00000106546	AHR	protein_coding	aryl hydrocarbon receptor [Source:HGNC Symbol;Acc:HGNC:348]	-1.67543	0.000715031
ENSG00000178752	ERFE	protein_coding	erythroferrone [Source:HGNC Symbol;Acc:HGNC:26727]	-1.59025	0.0170918
ENSG00000171388	APLN	protein_coding	apelin [Source:HGNC Symbol;Acc:HGNC:16665]	-1.49948	7.69018e-15
ENSG00000187479	C11orf96	protein_coding	chromosome 11 open reading frame 96 [Source:HGNC Symbol;Acc:HGNC:38675]	-1.47279	0.0257385
ENSG00000069812	HES2	protein_coding	hes family bHLH transcription factor 2 [Source:HGNC Symbol;Acc:HGNC:16005]	-1.42253	0.00123353
ENSG00000116771	AGMAT	protein_coding	agmatinase [Source:HGNC Symbol;Acc:HGNC:18407]	-1.36321	1.09607e-09
ENSG00000146373	RNF217	protein_coding	ring finger protein 217 [Source:HGNC Symbol;Acc:HGNC:21487]	-1.32532	0.0470401
ENSG00000143333	RGS16	protein_coding	regulator of G protein signaling 16 [Source:HGNC Symbol;Acc:HGNC:9997]	-1.29189	0.01931
ENSG00000169252	ADRB2	protein_coding	adrenoceptor beta 2 [Source:HGNC Symbol;Acc:HGNC:286]	-1.23631	0.00109177
ENSG00000188910	GJB3	protein_coding	gap junction protein beta 3 [Source:HGNC Symbol;Acc:HGNC:4285]	-1.18719	0.012437
ENSG00000187122	SLIT1	protein_coding	slit guidance ligand 1 [Source:HGNC Symbol;Acc:HGNC:11085]	-1.12153	0.0120734
ENSG00000120949	TNFRSF8	protein_coding	TNF receptor superfamily member 8 [Source:HGNC Symbol;Acc:HGNC:11923]	-1.11152	0.0261863
ENSG00000126603	GLIS2	protein_coding	GLIS family zinc finger 2 [Source:HGNC Symbol;Acc:HGNC:29450]	-1.10396	0.0322461
ENSG00000097096	SYDE2	protein_coding	synapse defective Rho GTPase homolog 2 [Source:HGNC Symbol;Acc:HGNC:25841]	-1.07346	0.00128956
ENSG00000179431	FJX1	protein_coding	four-jointed box kinase 1 [Source:HGNC Symbol;Acc:HGNC:17166]	-1.05334	3.11302e-06
ENSG00000142621	FHAD1	protein_coding	forkhead associated phosphopeptide binding domain 1 [Source:HGNC Symbol;Acc:HGNC:29408]	-1.03461	8.15855e-05
ENSG00000127528	KLF2	protein_coding	Kruppel like factor 2 [Source:HGNC Symbol;Acc:HGNC:6347]	-1.02863	0.00173396
ENSG00000101311	FERMT1	protein_coding	fermitin family member 1 [Source:HGNC Symbol;Acc:HGNC:15889]	-1.02857	0.00407061
ENSG00000197208	SLC22A4	protein_coding	solute carrier family 22 member 4 [Source:HGNC Symbol;Acc:HGNC:10968]	-1.0195	0.0133954
ENSG00000120833	SOCS2	protein_coding	suppressor of cytokine signaling 2 [Source:HGNC Symbol;Acc:HGNC:19382]	-1.0085	4.77093e-05
ENSG00000118523	CCN2	protein_coding	cellular communication network factor 2 [Source:HGNC Symbol;Acc:HGNC:2500]	-1.00293	0.000317301
ENSG00000167767	KRT80	protein_coding	keratin 80 [Source:HGNC Symbol;Acc:HGNC:27056]	-1.00134	0.0230367

## Sheet: TMP195 6 hours
gene_id	gene_name	gene_biotype	description	Log fold changes	p adjusted
ENSG00000147642	SYBU	protein_coding	syntabulin [Source:HGNC Symbol;Acc:HGNC:26011]	-3.97188	0.0330407
ENSG00000171951	SCG2	protein_coding	secretogranin II [Source:HGNC Symbol;Acc:HGNC:10575]	-3.85018	9.49079e-11
ENSG00000123243	ITIH5	protein_coding	inter-alpha-trypsin inhibitor heavy chain 5 [Source:HGNC Symbol;Acc:HGNC:21449]	-3.62789	0.0486136
ENSG00000118733	OLFM3	protein_coding	olfactomedin 3 [Source:HGNC Symbol;Acc:HGNC:17990]	-2.73756	5.80743e-06
ENSG00000146966	DENND2A	protein_coding	DENN domain containing 2A [Source:HGNC Symbol;Acc:HGNC:22212]	-2.61211	1.4764e-10
ENSG00000170962	PDGFD	protein_coding	platelet derived growth factor D [Source:HGNC Symbol;Acc:HGNC:30620]	-2.59979	7.56251e-07
ENSG00000085831	TTC39A	protein_coding	tetratricopeptide repeat domain 39A [Source:HGNC Symbol;Acc:HGNC:18657]	-2.52409	4.23279e-08
ENSG00000187486	KCNJ11	protein_coding	potassium inwardly rectifying channel subfamily J member 11 [Source:HGNC Symbol;Acc:HGNC:6257]	-2.50553	1.11191e-06
ENSG00000170667	RASA4B	protein_coding	RAS p21 protein activator 4B [Source:HGNC Symbol;Acc:HGNC:35202]	-2.37262	0.002194
ENSG00000006468	ETV1	protein_coding	ETS variant transcription factor 1 [Source:HGNC Symbol;Acc:HGNC:3490]	-2.33352	8.00895e-08
ENSG00000164867	NOS3	protein_coding	nitric oxide synthase 3 [Source:HGNC Symbol;Acc:HGNC:7876]	-2.23114	0.00140835
ENSG00000177108	ZDHHC22	protein_coding	zinc finger DHHC-type palmitoyltransferase 22 [Source:HGNC Symbol;Acc:HGNC:20106]	-2.11164	0.00270804
ENSG00000108984	MAP2K6	protein_coding	mitogen-activated protein kinase kinase 6 [Source:HGNC Symbol;Acc:HGNC:6846]	-2.08827	6.81148e-15
ENSG00000172548	NIPAL4	protein_coding	NIPA like domain containing 4 [Source:HGNC Symbol;Acc:HGNC:28018]	-2.0491	9.76754e-05
ENSG00000143882	ATP6V1C2	protein_coding	ATPase H+ transporting V1 subunit C2 [Source:HGNC Symbol;Acc:HGNC:18264]	-2.0108	0.0369209
ENSG00000204397	CARD16	protein_coding	caspase recruitment domain family member 16 [Source:HGNC Symbol;Acc:HGNC:33701]	-1.98458	8.91083e-07
ENSG00000144857	BOC	protein_coding	BOC cell adhesion associated, oncogene regulated [Source:HGNC Symbol;Acc:HGNC:17173]	-1.98378	5.01856e-10
ENSG00000164251	F2RL1	protein_coding	F2R like trypsin receptor 1 [Source:HGNC Symbol;Acc:HGNC:3538]	-1.97561	0.00243032
ENSG00000072832	CRMP1	protein_coding	collapsin response mediator protein 1 [Source:HGNC Symbol;Acc:HGNC:2365]	-1.94109	0.000442807
ENSG00000166147	FBN1	protein_coding	fibrillin 1 [Source:HGNC Symbol;Acc:HGNC:3603]	-1.88086	8.69377e-23
ENSG00000113249	HAVCR1	protein_coding	hepatitis A virus cellular receptor 1 [Source:HGNC Symbol;Acc:HGNC:17866]	-1.87097	4.46492e-18
ENSG00000123700	KCNJ2	protein_coding	potassium inwardly rectifying channel subfamily J member 2 [Source:HGNC Symbol;Acc:HGNC:6263]	-1.86836	0.00157477
ENSG00000128683	GAD1	protein_coding	glutamate decarboxylase 1 [Source:HGNC Symbol;Acc:HGNC:4092]	-1.86657	0.0375677
ENSG00000061918	GUCY1B1	protein_coding	guanylate cyclase 1 soluble subunit beta 1 [Source:HGNC Symbol;Acc:HGNC:4687]	-1.86256	1.16465e-07
ENSG00000101825	MXRA5	protein_coding	matrix remodeling associated 5 [Source:HGNC Symbol;Acc:HGNC:7539]	-1.85689	3.26541e-23
ENSG00000124749	COL21A1	protein_coding	collagen type XXI alpha 1 chain [Source:HGNC Symbol;Acc:HGNC:17025]	-1.84342	8.34981e-28
ENSG00000154310	TNIK	protein_coding	TRAF2 and NCK interacting kinase [Source:HGNC Symbol;Acc:HGNC:30765]	-1.83836	0.0125819
ENSG00000050030	NEXMIF	protein_coding	neurite extension and migration factor [Source:HGNC Symbol;Acc:HGNC:29433]	-1.8066	0.0422015
ENSG00000006377	DLX6	protein_coding	distal-less homeobox 6 [Source:HGNC Symbol;Acc:HGNC:2919]	-1.76715	0.0356792
ENSG00000118513	MYB	protein_coding	MYB proto-oncogene, transcription factor [Source:HGNC Symbol;Acc:HGNC:7545]	-1.7522	0.000430778
ENSG00000116329	OPRD1	protein_coding	opioid receptor delta 1 [Source:HGNC Symbol;Acc:HGNC:8153]	-1.73826	1.75703e-08
ENSG00000121297	TSHZ3	protein_coding	teashirt zinc finger homeobox 3 [Source:HGNC Symbol;Acc:HGNC:30700]	-1.73636	2.16525e-15
ENSG00000156140	ADAMTS3	protein_coding	ADAM metallopeptidase with thrombospondin type 1 motif 3 [Source:HGNC Symbol;Acc:HGNC:219]	-1.72377	0.00397338
ENSG00000135750	KCNK1	protein_coding	potassium two pore domain channel subfamily K member 1 [Source:HGNC Symbol;Acc:HGNC:6272]	-1.70987	0.0113892
ENSG00000135144	DTX1	protein_coding	deltex E3 ubiquitin ligase 1 [Source:HGNC Symbol;Acc:HGNC:3060]	-1.6867	0.00432884
ENSG00000181444	ZNF467	protein_coding	zinc finger protein 467 [Source:HGNC Symbol;Acc:HGNC:23154]	-1.67285	2.03687e-07
ENSG00000121966	CXCR4	protein_coding	C-X-C motif chemokine receptor 4 [Source:HGNC Symbol;Acc:HGNC:2561]	-1.6641	0.00751909
ENSG00000174844	DNAH12	protein_coding	dynein axonemal heavy chain 12 [Source:HGNC Symbol;Acc:HGNC:2943]	-1.65804	3.45017e-05
ENSG00000107736	CDH23	protein_coding	cadherin related 23 [Source:HGNC Symbol;Acc:HGNC:13733]	-1.65796	2.13109e-05
ENSG00000140090	SLC24A4	protein_coding	solute carrier family 24 member 4 [Source:HGNC Symbol;Acc:HGNC:10978]	-1.64436	0.00773427
ENSG00000198133	TMEM229B	protein_coding	transmembrane protein 229B [Source:HGNC Symbol;Acc:HGNC:20130]	-1.63654	6.27444e-05
ENSG00000182575	NXPH3	protein_coding	neurexophilin 3 [Source:HGNC Symbol;Acc:HGNC:8077]	-1.62922	0.000834844
ENSG00000165633	VSTM4	protein_coding	V-set and transmembrane domain containing 4 [Source:HGNC Symbol;Acc:HGNC:26470]	-1.6289	9.92251e-07
ENSG00000198910	L1CAM	protein_coding	L1 cell adhesion molecule [Source:HGNC Symbol;Acc:HGNC:6470]	-1.61223	1.08329e-08
ENSG00000166250	CLMP	protein_coding	CXADR like membrane protein [Source:HGNC Symbol;Acc:HGNC:24039]	-1.59803	7.87693e-05
ENSG00000060709	RIMBP2	protein_coding	RIMS binding protein 2 [Source:HGNC Symbol;Acc:HGNC:30339]	-1.59536	0.00660819
ENSG00000005187	ACSM3	protein_coding	acyl-CoA synthetase medium chain family member 3 [Source:HGNC Symbol;Acc:HGNC:10522]	-1.58399	1.41301e-06
ENSG00000123453	SARDH	protein_coding	sarcosine dehydrogenase [Source:HGNC Symbol;Acc:HGNC:10536]	-1.57857	0.00071939
ENSG00000115266	APC2	protein_coding	APC regulator of WNT signaling pathway 2 [Source:HGNC Symbol;Acc:HGNC:24036]	-1.57731	0.000730958
ENSG00000101115	SALL4	protein_coding	spalt like transcription factor 4 [Source:HGNC Symbol;Acc:HGNC:15924]	-1.5628	2.77995e-06
ENSG00000135074	ADAM19	protein_coding	ADAM metallopeptidase domain 19 [Source:HGNC Symbol;Acc:HGNC:197]	-1.55922	2.02856e-05
ENSG00000131242	RAB11FIP4	protein_coding	RAB11 family interacting protein 4 [Source:HGNC Symbol;Acc:HGNC:30267]	-1.55503	0.00565847
ENSG00000120833	SOCS2	protein_coding	suppressor of cytokine signaling 2 [Source:HGNC Symbol;Acc:HGNC:19382]	-1.55087	4.57674e-10
ENSG00000077092	RARB	protein_coding	retinoic acid receptor beta [Source:HGNC Symbol;Acc:HGNC:9865]	-1.53042	1.04171e-15
ENSG00000147234	FRMPD3	protein_coding	FERM and PDZ domain containing 3 [Source:HGNC Symbol;Acc:HGNC:29382]	-1.52917	5.99665e-05
ENSG00000052850	ALX4	protein_coding	ALX homeobox 4 [Source:HGNC Symbol;Acc:HGNC:450]	-1.52651	8.86822e-08
ENSG00000154118	JPH3	protein_coding	junctophilin 3 [Source:HGNC Symbol;Acc:HGNC:14203]	-1.51227	0.0213822
ENSG00000164588	HCN1	protein_coding	hyperpolarization activated cyclic nucleotide gated potassium channel 1 [Source:HGNC Symbol;Acc:HGNC:4845]	-1.5082	0.00266676
ENSG00000161544	CYGB	protein_coding	cytoglobin [Source:HGNC Symbol;Acc:HGNC:16505]	-1.49453	0.0281787
ENSG00000181104	F2R	protein_coding	coagulation factor II thrombin receptor [Source:HGNC Symbol;Acc:HGNC:3537]	-1.48829	0.03063
ENSG00000065361	ERBB3	protein_coding	erb-b2 receptor tyrosine kinase 3 [Source:HGNC Symbol;Acc:HGNC:3431]	-1.48699	0.00447611
ENSG00000166033	HTRA1	protein_coding	HtrA serine peptidase 1 [Source:HGNC Symbol;Acc:HGNC:9476]	-1.47571	1.14805e-08
ENSG00000049323	LTBP1	protein_coding	latent transforming growth factor beta binding protein 1 [Source:HGNC Symbol;Acc:HGNC:6714]	-1.46646	0.00675503
ENSG00000168542	COL3A1	protein_coding	collagen type III alpha 1 chain [Source:HGNC Symbol;Acc:HGNC:2201]	-1.45857	1.13591e-26
ENSG00000166387	PPFIBP2	protein_coding	PPFIA binding protein 2 [Source:HGNC Symbol;Acc:HGNC:9250]	-1.45656	0.0369533
ENSG00000061337	LZTS1	protein_coding	leucine zipper tumor suppressor 1 [Source:HGNC Symbol;Acc:HGNC:13861]	-1.45003	4.83249e-08
ENSG00000164694	FNDC1	protein_coding	fibronectin type III domain containing 1 [Source:HGNC Symbol;Acc:HGNC:21184]	-1.44454	4.59965e-06
ENSG00000154553	PDLIM3	protein_coding	PDZ and LIM domain 3 [Source:HGNC Symbol;Acc:HGNC:20767]	-1.44184	0.00170493
ENSG00000139200	PIANP	protein_coding	PILR alpha associated neural protein [Source:HGNC Symbol;Acc:HGNC:25338]	-1.44184	1.46594e-09
ENSG00000099822	HCN2	protein_coding	hyperpolarization activated cyclic nucleotide gated potassium and sodium channel 2 [Source:HGNC Symbol;Acc:HGNC:4846]	-1.43931	7.72923e-17
ENSG00000107807	TLX1	protein_coding	T cell leukemia homeobox 1 [Source:HGNC Symbol;Acc:HGNC:5056]	-1.42974	0.00991117
ENSG00000162490	DRAXIN	protein_coding	dorsal inhibitory axon guidance protein [Source:HGNC Symbol;Acc:HGNC:25054]	-1.42604	0.000142234
ENSG00000115556	PLCD4	protein_coding	phospholipase C delta 4 [Source:HGNC Symbol;Acc:HGNC:9062]	-1.41406	5.57782e-05
ENSG00000006071	ABCC8	protein_coding	ATP binding cassette subfamily C member 8 [Source:HGNC Symbol;Acc:HGNC:59]	-1.41153	0.00210056
ENSG00000120327	PCDHB14	protein_coding	protocadherin beta 14 [Source:HGNC Symbol;Acc:HGNC:8685]	-1.41101	0.000115442
ENSG00000186862	PDZD7	protein_coding	PDZ domain containing 7 [Source:HGNC Symbol;Acc:HGNC:26257]	-1.4104	0.0414911
ENSG00000057657	PRDM1	protein_coding	PR/SET domain 1 [Source:HGNC Symbol;Acc:HGNC:9346]	-1.40721	5.81105e-06
ENSG00000140057	AK7	protein_coding	adenylate kinase 7 [Source:HGNC Symbol;Acc:HGNC:20091]	-1.4039	0.0236278
ENSG00000138449	SLC40A1	protein_coding	solute carrier family 40 member 1 [Source:HGNC Symbol;Acc:HGNC:10909]	-1.4032	7.25763e-05
ENSG00000171551	ECEL1	protein_coding	endothelin converting enzyme like 1 [Source:HGNC Symbol;Acc:HGNC:3147]	-1.39869	0.0068677
ENSG00000156076	WIF1	protein_coding	WNT inhibitory factor 1 [Source:HGNC Symbol;Acc:HGNC:18081]	-1.38697	0.0452224
ENSG00000006016	CRLF1	protein_coding	cytokine receptor like factor 1 [Source:HGNC Symbol;Acc:HGNC:2364]	-1.3868	0.0380868
ENSG00000182175	RGMA	protein_coding	repulsive guidance molecule BMP co-receptor a [Source:HGNC Symbol;Acc:HGNC:30308]	-1.38635	1.09551e-05
ENSG00000130876	SLC7A10	protein_coding	solute carrier family 7 member 10 [Source:HGNC Symbol;Acc:HGNC:11058]	-1.38455	0.0132407
ENSG00000185630	PBX1	protein_coding	PBX homeobox 1 [Source:HGNC Symbol;Acc:HGNC:8632]	-1.38375	6.00591e-13
ENSG00000261934	PCDHGA9	protein_coding	protocadherin gamma subfamily A, 9 [Source:HGNC Symbol;Acc:HGNC:8707]	-1.37727	0.00540842
ENSG00000146197	SCUBE3	protein_coding	signal peptide, CUB domain and EGF like domain containing 3 [Source:HGNC Symbol;Acc:HGNC:13655]	-1.36223	0.00681578
ENSG00000139445	FOXN4	protein_coding	forkhead box N4 [Source:HGNC Symbol;Acc:HGNC:21399]	-1.36144	0.00641282
ENSG00000187140	FOXD3	protein_coding	forkhead box D3 [Source:HGNC Symbol;Acc:HGNC:3804]	-1.35123	0.00699387
ENSG00000206190	ATP10A	protein_coding	ATPase phospholipid transporting 10A (putative) [Source:HGNC Symbol;Acc:HGNC:13542]	-1.34588	0.000189155
ENSG00000128606	LRRC17	protein_coding	leucine rich repeat containing 17 [Source:HGNC Symbol;Acc:HGNC:16895]	-1.32713	0.0240693
ENSG00000108244	KRT23	protein_coding	keratin 23 [Source:HGNC Symbol;Acc:HGNC:6438]	-1.30703	0.000152233
ENSG00000185274	GALNT17	protein_coding	polypeptide N-acetylgalactosaminyltransferase 17 [Source:HGNC Symbol;Acc:HGNC:16347]	-1.29402	0.0319481
ENSG00000268089	GABRQ	protein_coding	gamma-aminobutyric acid type A receptor subunit theta [Source:HGNC Symbol;Acc:HGNC:14454]	-1.29126	2.13676e-16
ENSG00000117114	ADGRL2	protein_coding	adhesion G protein-coupled receptor L2 [Source:HGNC Symbol;Acc:HGNC:18582]	-1.28669	0.00293198
ENSG00000099617	EFNA2	protein_coding	ephrin A2 [Source:HGNC Symbol;Acc:HGNC:3222]	-1.28482	0.00120675
ENSG00000182040	USH1G	protein_coding	USH1 protein network component sans [Source:HGNC Symbol;Acc:HGNC:16356]	-1.28155	6.59406e-05
ENSG00000005020	SKAP2	protein_coding	src kinase associated phosphoprotein 2 [Source:HGNC Symbol;Acc:HGNC:15687]	-1.27335	7.21719e-05
ENSG00000169926	KLF13	protein_coding	Kruppel like factor 13 [Source:HGNC Symbol;Acc:HGNC:13672]	-1.26917	0.000942502
ENSG00000154265	ABCA5	protein_coding	ATP binding cassette subfamily A member 5 [Source:HGNC Symbol;Acc:HGNC:35]	-1.25177	5.00188e-05
ENSG00000105516	DBP	protein_coding	D-box binding PAR bZIP transcription factor [Source:HGNC Symbol;Acc:HGNC:2697]	-1.24994	0.000547437
ENSG00000176845	METRNL	protein_coding	meteorin like, glial cell differentiation regulator [Source:HGNC Symbol;Acc:HGNC:27584]	-1.23232	0.0031394
ENSG00000118242	MREG	protein_coding	melanoregulin [Source:HGNC Symbol;Acc:HGNC:25478]	-1.2271	0.000320878
ENSG00000087245	MMP2	protein_coding	matrix metallopeptidase 2 [Source:HGNC Symbol;Acc:HGNC:7166]	-1.22591	0.0183332
ENSG00000138641	HERC3	protein_coding	HECT and RLD domain containing E3 ubiquitin protein ligase 3 [Source:HGNC Symbol;Acc:HGNC:4876]	-1.22337	0.00597883
ENSG00000148180	GSN	protein_coding	gelsolin [Source:HGNC Symbol;Acc:HGNC:4620]	-1.21527	2.4374e-14
ENSG00000160094	ZNF362	protein_coding	zinc finger protein 362 [Source:HGNC Symbol;Acc:HGNC:18079]	-1.20597	5.09242e-07
ENSG00000129946	SHC2	protein_coding	SHC adaptor protein 2 [Source:HGNC Symbol;Acc:HGNC:29869]	-1.20181	0.0275942
ENSG00000164850	GPER1	protein_coding	G protein-coupled estrogen receptor 1 [Source:HGNC Symbol;Acc:HGNC:4485]	-1.19694	0.00177334
ENSG00000154262	ABCA6	protein_coding	ATP binding cassette subfamily A member 6 [Source:HGNC Symbol;Acc:HGNC:36]	-1.19108	0.00153788
ENSG00000115884	SDC1	protein_coding	syndecan 1 [Source:HGNC Symbol;Acc:HGNC:10658]	-1.1848	3.9021e-15
ENSG00000170577	SIX2	protein_coding	SIX homeobox 2 [Source:HGNC Symbol;Acc:HGNC:10888]	-1.18166	0.00974326
ENSG00000162645	GBP2	protein_coding	guanylate binding protein 2 [Source:HGNC Symbol;Acc:HGNC:4183]	-1.17967	0.000776654
ENSG00000118515	SGK1	protein_coding	serum/glucocorticoid regulated kinase 1 [Source:HGNC Symbol;Acc:HGNC:10810]	-1.17781	9.22868e-09
ENSG00000158458	NRG2	protein_coding	neuregulin 2 [Source:HGNC Symbol;Acc:HGNC:7998]	-1.17698	0.0292646
ENSG00000179403	VWA1	protein_coding	von Willebrand factor A domain containing 1 [Source:HGNC Symbol;Acc:HGNC:30910]	-1.17245	0.00807516
ENSG00000111490	TBC1D30	protein_coding	TBC1 domain family member 30 [Source:HGNC Symbol;Acc:HGNC:29164]	-1.17064	0.00376671
ENSG00000054793	ATP9A	protein_coding	ATPase phospholipid transporting 9A (putative) [Source:HGNC Symbol;Acc:HGNC:13540]	-1.17059	6.11132e-29
ENSG00000130054	FAM155B	protein_coding	family with sequence similarity 155 member B [Source:HGNC Symbol;Acc:HGNC:30701]	-1.16986	2.80054e-07
ENSG00000167549	CORO6	protein_coding	coronin 6 [Source:HGNC Symbol;Acc:HGNC:21356]	-1.15876	0.000602713
ENSG00000253873	PCDHGA11	protein_coding	protocadherin gamma subfamily A, 11 [Source:HGNC Symbol;Acc:HGNC:8698]	-1.15837	9.76076e-07
ENSG00000167371	PRRT2	protein_coding	proline rich transmembrane protein 2 [Source:HGNC Symbol;Acc:HGNC:30500]	-1.15671	3.74889e-08
ENSG00000011028	MRC2	protein_coding	mannose receptor C type 2 [Source:HGNC Symbol;Acc:HGNC:16875]	-1.15242	7.78061e-14
ENSG00000130303	BST2	protein_coding	bone marrow stromal cell antigen 2 [Source:HGNC Symbol;Acc:HGNC:1119]	-1.14862	2.47288e-05
ENSG00000179111	HES7	protein_coding	hes family bHLH transcription factor 7 [Source:HGNC Symbol;Acc:HGNC:15977]	-1.14598	0.000547437
ENSG00000150907	FOXO1	protein_coding	forkhead box O1 [Source:HGNC Symbol;Acc:HGNC:3819]	-1.14362	6.84373e-07
ENSG00000120820	GLT8D2	protein_coding	glycosyltransferase 8 domain containing 2 [Source:HGNC Symbol;Acc:HGNC:24890]	-1.14051	1.47522e-05
ENSG00000073350	LLGL2	protein_coding	LLGL scribble cell polarity complex component 2 [Source:HGNC Symbol;Acc:HGNC:6629]	-1.1386	0.00147717
ENSG00000265763	ZNF488	protein_coding	zinc finger protein 488 [Source:HGNC Symbol;Acc:HGNC:23535]	-1.13743	3.19519e-06
ENSG00000144730	IL17RD	protein_coding	interleukin 17 receptor D [Source:HGNC Symbol;Acc:HGNC:17616]	-1.13726	9.73864e-07
ENSG00000143554	SLC27A3	protein_coding	solute carrier family 27 member 3 [Source:HGNC Symbol;Acc:HGNC:10997]	-1.13073	0.00798489
ENSG00000205336	ADGRG1	protein_coding	adhesion G protein-coupled receptor G1 [Source:HGNC Symbol;Acc:HGNC:4512]	-1.13056	0.00673858
ENSG00000141750	STAC2	protein_coding	SH3 and cysteine rich domain 2 [Source:HGNC Symbol;Acc:HGNC:23990]	-1.12895	0.000677108
ENSG00000165716	DIPK1B	protein_coding	divergent protein kinase domain 1B [Source:HGNC Symbol;Acc:HGNC:28290]	-1.1267	4.98506e-07
ENSG00000142765	SYTL1	protein_coding	synaptotagmin like 1 [Source:HGNC Symbol;Acc:HGNC:15584]	-1.12404	0.0329631
ENSG00000103241	FOXF1	protein_coding	forkhead box F1 [Source:HGNC Symbol;Acc:HGNC:3809]	-1.12138	0.0116452
ENSG00000186684	CYP27C1	protein_coding	cytochrome P450 family 27 subfamily C member 1 [Source:HGNC Symbol;Acc:HGNC:33480]	-1.11494	0.000111942
ENSG00000174871	CNIH2	protein_coding	cornichon family AMPA receptor auxiliary protein 2 [Source:HGNC Symbol;Acc:HGNC:28744]	-1.11382	0.0033937
ENSG00000168779	SHOX2	protein_coding	short stature homeobox 2 [Source:HGNC Symbol;Acc:HGNC:10854]	-1.10915	0.0226639
ENSG00000144893	MED12L	protein_coding	mediator complex subunit 12L [Source:HGNC Symbol;Acc:HGNC:16050]	-1.10834	1.98775e-08
ENSG00000128714	HOXD13	protein_coding	homeobox D13 [Source:HGNC Symbol;Acc:HGNC:5136]	-1.1068	0.00375758
ENSG00000056487	PHF21B	protein_coding	PHD finger protein 21B [Source:HGNC Symbol;Acc:HGNC:25161]	-1.10534	0.00243032
ENSG00000125637	PSD4	protein_coding	pleckstrin and Sec7 domain containing 4 [Source:HGNC Symbol;Acc:HGNC:19096]	-1.10342	2.02722e-12
ENSG00000180818	HOXC10	protein_coding	homeobox C10 [Source:HGNC Symbol;Acc:HGNC:5122]	-1.10268	1.57874e-09
ENSG00000160963	COL26A1	protein_coding	collagen type XXVI alpha 1 chain [Source:HGNC Symbol;Acc:HGNC:18038]	-1.09849	0.00191217
ENSG00000253846	PCDHGA10	protein_coding	protocadherin gamma subfamily A, 10 [Source:HGNC Symbol;Acc:HGNC:8697]	-1.09525	5.0097e-08
ENSG00000166341	DCHS1	protein_coding	dachsous cadherin-related 1 [Source:HGNC Symbol;Acc:HGNC:13681]	-1.08515	7.42759e-10
ENSG00000075275	CELSR1	protein_coding	cadherin EGF LAG seven-pass G-type receptor 1 [Source:HGNC Symbol;Acc:HGNC:1850]	-1.0827	1.68593e-11
ENSG00000129993	CBFA2T3	protein_coding	CBFA2/RUNX1 partner transcriptional co-repressor 3 [Source:HGNC Symbol;Acc:HGNC:1537]	-1.07934	0.0452115
ENSG00000204128	C2orf72	protein_coding	chromosome 2 open reading frame 72 [Source:HGNC Symbol;Acc:HGNC:27418]	-1.07092	0.0435896
ENSG00000133519	ZDHHC8P1	transcribed_unprocessed_pseudogene	ZDHHC8 pseudogene 1 [Source:HGNC Symbol;Acc:HGNC:26461]	-1.06702	0.0130007
ENSG00000132386	SERPINF1	protein_coding	serpin family F member 1 [Source:HGNC Symbol;Acc:HGNC:8824]	-1.05954	0.0344801
ENSG00000103528	SYT17	protein_coding	synaptotagmin 17 [Source:HGNC Symbol;Acc:HGNC:24119]	-1.05903	0.0319152
ENSG00000116991	SIPA1L2	protein_coding	signal induced proliferation associated 1 like 2 [Source:HGNC Symbol;Acc:HGNC:23800]	-1.05695	0.00818484
ENSG00000106484	MEST	protein_coding	mesoderm specific transcript [Source:HGNC Symbol;Acc:HGNC:7028]	-1.04347	0.000272916
ENSG00000138764	CCNG2	protein_coding	cyclin G2 [Source:HGNC Symbol;Acc:HGNC:1593]	-1.04259	9.19454e-08
ENSG00000111087	GLI1	protein_coding	GLI family zinc finger 1 [Source:HGNC Symbol;Acc:HGNC:4317]	-1.03978	0.00204454
ENSG00000187122	SLIT1	protein_coding	slit guidance ligand 1 [Source:HGNC Symbol;Acc:HGNC:11085]	-1.03947	0.0326199
ENSG00000069812	HES2	protein_coding	hes family bHLH transcription factor 2 [Source:HGNC Symbol;Acc:HGNC:16005]	-1.03748	0.0383709
ENSG00000170271	FAXDC2	protein_coding	fatty acid hydroxylase domain containing 2 [Source:HGNC Symbol;Acc:HGNC:1334]	-1.03532	0.0281131
ENSG00000130244	FAM98C	protein_coding	family with sequence similarity 98 member C [Source:HGNC Symbol;Acc:HGNC:27119]	-1.03188	0.00210691
ENSG00000121068	TBX2	protein_coding	T-box transcription factor 2 [Source:HGNC Symbol;Acc:HGNC:11597]	-1.02945	0.0192948
ENSG00000196781	TLE1	protein_coding	TLE family member 1, transcriptional corepressor [Source:HGNC Symbol;Acc:HGNC:11837]	-1.02574	1.67794e-09
ENSG00000118707	TGIF2	protein_coding	TGFB induced factor homeobox 2 [Source:HGNC Symbol;Acc:HGNC:15764]	-1.02438	0.00076239
ENSG00000178026	LRRC75B	protein_coding	leucine rich repeat containing 75B [Source:HGNC Symbol;Acc:HGNC:33155]	-1.02153	0.00457054
ENSG00000084628	NKAIN1	protein_coding	sodium/potassium transporting ATPase interacting 1 [Source:HGNC Symbol;Acc:HGNC:25743]	-1.01398	0.00017835
ENSG00000072422	RHOBTB1	protein_coding	Rho related BTB domain containing 1 [Source:HGNC Symbol;Acc:HGNC:18738]	-1.01224	2.4949e-06
ENSG00000130508	PXDN	protein_coding	peroxidasin [Source:HGNC Symbol;Acc:HGNC:14966]	-1.01178	1.51201e-11
ENSG00000115457	IGFBP2	protein_coding	insulin like growth factor binding protein 2 [Source:HGNC Symbol;Acc:HGNC:5471]	-1.00773	6.14167e-10
ENSG00000165801	ARHGEF40	protein_coding	Rho guanine nucleotide exchange factor 40 [Source:HGNC Symbol;Acc:HGNC:25516]	-1.00513	2.8951e-08
ENSG00000138771	SHROOM3	protein_coding	shroom family member 3 [Source:HGNC Symbol;Acc:HGNC:30422]	-1.00215	1.35698e-13

## Sheet: TMP195 24 hours
gene_id	gene_name	gene_biotype	description	Log fold changes	p adjusted
ENSG00000284554	AL022318.4	protein_coding	novel protein	-23.9157	1.68595e-12
ENSG00000212900	KRTAP3-2	protein_coding	keratin associated protein 3-2 [Source:HGNC Symbol;Acc:HGNC:16779]	-20.6892	6.16275e-06
ENSG00000085721	RRN3	protein_coding	RRN3 homolog, RNA polymerase I transcription factor [Source:HGNC Symbol;Acc:HGNC:30346]	-20.3793	0.0351305
ENSG00000273590	SMIM11B	protein_coding	small integral membrane protein 11B [Source:HGNC Symbol;Acc:HGNC:51846]	-4.43846	0.0195652
ENSG00000125848	FLRT3	protein_coding	fibronectin leucine rich transmembrane protein 3 [Source:HGNC Symbol;Acc:HGNC:3762]	-4.20083	0.0159493
ENSG00000171951	SCG2	protein_coding	secretogranin II [Source:HGNC Symbol;Acc:HGNC:10575]	-3.75926	1.80066e-10
ENSG00000107518	ATRNL1	protein_coding	attractin like 1 [Source:HGNC Symbol;Acc:HGNC:29063]	-3.17938	0.0123181
ENSG00000205336	ADGRG1	protein_coding	adhesion G protein-coupled receptor G1 [Source:HGNC Symbol;Acc:HGNC:4512]	-3.09333	6.43233e-14
ENSG00000076356	PLXNA2	protein_coding	plexin A2 [Source:HGNC Symbol;Acc:HGNC:9100]	-2.95753	0.00432626
ENSG00000118733	OLFM3	protein_coding	olfactomedin 3 [Source:HGNC Symbol;Acc:HGNC:17990]	-2.93114	2.2487e-06
ENSG00000107282	APBA1	protein_coding	amyloid beta precursor protein binding family A member 1 [Source:HGNC Symbol;Acc:HGNC:578]	-2.86677	0.0326882
ENSG00000204397	CARD16	protein_coding	caspase recruitment domain family member 16 [Source:HGNC Symbol;Acc:HGNC:33701]	-2.77584	5.98211e-10
ENSG00000212901	KRTAP3-1	protein_coding	keratin associated protein 3-1 [Source:HGNC Symbol;Acc:HGNC:16778]	-2.76124	1.41977e-10
ENSG00000151090	THRB	protein_coding	thyroid hormone receptor beta [Source:HGNC Symbol;Acc:HGNC:11799]	-2.62661	8.70399e-05
ENSG00000123700	KCNJ2	protein_coding	potassium inwardly rectifying channel subfamily J member 2 [Source:HGNC Symbol;Acc:HGNC:6263]	-2.48527	2.21972e-05
ENSG00000198626	RYR2	protein_coding	ryanodine receptor 2 [Source:HGNC Symbol;Acc:HGNC:10484]	-2.45454	0.000687929
ENSG00000117114	ADGRL2	protein_coding	adhesion G protein-coupled receptor L2 [Source:HGNC Symbol;Acc:HGNC:18582]	-2.35009	1.38908e-08
ENSG00000085831	TTC39A	protein_coding	tetratricopeptide repeat domain 39A [Source:HGNC Symbol;Acc:HGNC:18657]	-2.25648	3.27642e-08
ENSG00000169116	PARM1	protein_coding	prostate androgen-regulated mucin-like protein 1 [Source:HGNC Symbol;Acc:HGNC:24536]	-2.2387	0.0211876
ENSG00000019582	CD74	protein_coding	CD74 molecule [Source:HGNC Symbol;Acc:HGNC:1697]	-2.21935	0.0441917
ENSG00000050030	NEXMIF	protein_coding	neurite extension and migration factor [Source:HGNC Symbol;Acc:HGNC:29433]	-2.14603	0.0124954
ENSG00000116141	MARK1	protein_coding	microtubule affinity regulating kinase 1 [Source:HGNC Symbol;Acc:HGNC:6896]	-2.13293	0.000334938
ENSG00000087245	MMP2	protein_coding	matrix metallopeptidase 2 [Source:HGNC Symbol;Acc:HGNC:7166]	-2.13049	8.37294e-06
ENSG00000170962	PDGFD	protein_coding	platelet derived growth factor D [Source:HGNC Symbol;Acc:HGNC:30620]	-2.1205	2.52056e-05
ENSG00000091428	RAPGEF4	protein_coding	Rap guanine nucleotide exchange factor 4 [Source:HGNC Symbol;Acc:HGNC:16626]	-2.05898	0.0132251
ENSG00000261934	PCDHGA9	protein_coding	protocadherin gamma subfamily A, 9 [Source:HGNC Symbol;Acc:HGNC:8707]	-2.01722	4.16966e-05
ENSG00000104447	TRPS1	protein_coding	transcriptional repressor GATA binding 1 [Source:HGNC Symbol;Acc:HGNC:12340]	-2.01537	7.23142e-05
ENSG00000121068	TBX2	protein_coding	T-box transcription factor 2 [Source:HGNC Symbol;Acc:HGNC:11597]	-1.99883	3.55066e-06
ENSG00000198597	ZNF536	protein_coding	zinc finger protein 536 [Source:HGNC Symbol;Acc:HGNC:29025]	-1.96991	0.0230435
ENSG00000176641	RNF152	protein_coding	ring finger protein 152 [Source:HGNC Symbol;Acc:HGNC:26811]	-1.94576	0.00238214
ENSG00000136928	GABBR2	protein_coding	gamma-aminobutyric acid type B receptor subunit 2 [Source:HGNC Symbol;Acc:HGNC:4507]	-1.92513	0.0295174
ENSG00000187479	C11orf96	protein_coding	chromosome 11 open reading frame 96 [Source:HGNC Symbol;Acc:HGNC:38675]	-1.90858	0.0123435
ENSG00000164867	NOS3	protein_coding	nitric oxide synthase 3 [Source:HGNC Symbol;Acc:HGNC:7876]	-1.89786	0.00684064
ENSG00000206190	ATP10A	protein_coding	ATPase phospholipid transporting 10A (putative) [Source:HGNC Symbol;Acc:HGNC:13542]	-1.88594	7.62165e-08
ENSG00000166147	FBN1	protein_coding	fibrillin 1 [Source:HGNC Symbol;Acc:HGNC:3603]	-1.86111	1.09541e-21
ENSG00000186868	MAPT	protein_coding	microtubule associated protein tau [Source:HGNC Symbol;Acc:HGNC:6893]	-1.85456	1.58832e-12
ENSG00000121966	CXCR4	protein_coding	C-X-C motif chemokine receptor 4 [Source:HGNC Symbol;Acc:HGNC:2561]	-1.84085	0.00500903
ENSG00000108244	KRT23	protein_coding	keratin 23 [Source:HGNC Symbol;Acc:HGNC:6438]	-1.83383	2.06329e-07
ENSG00000164588	HCN1	protein_coding	hyperpolarization activated cyclic nucleotide gated potassium channel 1 [Source:HGNC Symbol;Acc:HGNC:4845]	-1.76802	0.000314444
ENSG00000140470	ADAMTS17	protein_coding	ADAM metallopeptidase with thrombospondin type 1 motif 17 [Source:HGNC Symbol;Acc:HGNC:17109]	-1.75656	0.0226632
ENSG00000177839	PCDHB9	protein_coding	protocadherin beta 9 [Source:HGNC Symbol;Acc:HGNC:8694]	-1.74848	0.0205799
ENSG00000052850	ALX4	protein_coding	ALX homeobox 4 [Source:HGNC Symbol;Acc:HGNC:450]	-1.7447	2.90853e-09
ENSG00000056487	PHF21B	protein_coding	PHD finger protein 21B [Source:HGNC Symbol;Acc:HGNC:25161]	-1.70246	5.04103e-07
ENSG00000146197	SCUBE3	protein_coding	signal peptide, CUB domain and EGF like domain containing 3 [Source:HGNC Symbol;Acc:HGNC:13655]	-1.70017	0.00112645
ENSG00000114861	FOXP1	protein_coding	forkhead box P1 [Source:HGNC Symbol;Acc:HGNC:3823]	-1.6992	0.0303778
ENSG00000196754	S100A2	protein_coding	S100 calcium binding protein A2 [Source:HGNC Symbol;Acc:HGNC:10492]	-1.69389	0.00059754
ENSG00000241431	RPL37P6	transcribed_processed_pseudogene	ribosomal protein L37 pseudogene 6 [Source:HGNC Symbol;Acc:HGNC:31080]	-1.68741	0.00345052
ENSG00000187140	FOXD3	protein_coding	forkhead box D3 [Source:HGNC Symbol;Acc:HGNC:3804]	-1.6658	0.00101658
ENSG00000068831	RASGRP2	protein_coding	RAS guanyl releasing protein 2 [Source:HGNC Symbol;Acc:HGNC:9879]	-1.63077	0.0387886
ENSG00000118242	MREG	protein_coding	melanoregulin [Source:HGNC Symbol;Acc:HGNC:25478]	-1.60762	2.23058e-06
ENSG00000146966	DENND2A	protein_coding	DENN domain containing 2A [Source:HGNC Symbol;Acc:HGNC:22212]	-1.60752	0.000185292
ENSG00000137752	CASP1	protein_coding	caspase 1 [Source:HGNC Symbol;Acc:HGNC:1499]	-1.60546	0.0263849
ENSG00000166250	CLMP	protein_coding	CXADR like membrane protein [Source:HGNC Symbol;Acc:HGNC:24039]	-1.60143	9.56323e-05
ENSG00000178752	ERFE	protein_coding	erythroferrone [Source:HGNC Symbol;Acc:HGNC:26727]	-1.57804	0.0295123
ENSG00000120833	SOCS2	protein_coding	suppressor of cytokine signaling 2 [Source:HGNC Symbol;Acc:HGNC:19382]	-1.57164	3.20887e-10
ENSG00000100626	GALNT16	protein_coding	polypeptide N-acetylgalactosaminyltransferase 16 [Source:HGNC Symbol;Acc:HGNC:23233]	-1.57071	0.000762731
ENSG00000106484	MEST	protein_coding	mesoderm specific transcript [Source:HGNC Symbol;Acc:HGNC:7028]	-1.56652	8.34154e-09
ENSG00000006468	ETV1	protein_coding	ETS variant transcription factor 1 [Source:HGNC Symbol;Acc:HGNC:3490]	-1.56292	0.000979762
ENSG00000169418	NPR1	protein_coding	natriuretic peptide receptor 1 [Source:HGNC Symbol;Acc:HGNC:7943]	-1.55831	0.000195552
ENSG00000113249	HAVCR1	protein_coding	hepatitis A virus cellular receptor 1 [Source:HGNC Symbol;Acc:HGNC:17866]	-1.54067	1.39946e-12
ENSG00000183317	EPHA10	protein_coding	EPH receptor A10 [Source:HGNC Symbol;Acc:HGNC:19987]	-1.53069	0.000155665
ENSG00000112773	TENT5A	protein_coding	terminal nucleotidyltransferase 5A [Source:HGNC Symbol;Acc:HGNC:18345]	-1.52682	0.0275606
ENSG00000181104	F2R	protein_coding	coagulation factor II thrombin receptor [Source:HGNC Symbol;Acc:HGNC:3537]	-1.51034	0.0294817
ENSG00000163513	TGFBR2	protein_coding	transforming growth factor beta receptor 2 [Source:HGNC Symbol;Acc:HGNC:11773]	-1.50672	0.0237689
ENSG00000066468	FGFR2	protein_coding	fibroblast growth factor receptor 2 [Source:HGNC Symbol;Acc:HGNC:3689]	-1.50523	0.000727546
ENSG00000144857	BOC	protein_coding	BOC cell adhesion associated, oncogene regulated [Source:HGNC Symbol;Acc:HGNC:17173]	-1.50336	4.45625e-06
ENSG00000121297	TSHZ3	protein_coding	teashirt zinc finger homeobox 3 [Source:HGNC Symbol;Acc:HGNC:30700]	-1.48479	9.0008e-12
ENSG00000177108	ZDHHC22	protein_coding	zinc finger DHHC-type palmitoyltransferase 22 [Source:HGNC Symbol;Acc:HGNC:20106]	-1.47583	0.0305386
ENSG00000103723	AP3B2	protein_coding	adaptor related protein complex 3 subunit beta 2 [Source:HGNC Symbol;Acc:HGNC:567]	-1.465	0.00419853
ENSG00000105855	ITGB8	protein_coding	integrin subunit beta 8 [Source:HGNC Symbol;Acc:HGNC:6163]	-1.46363	0.0431039
ENSG00000154265	ABCA5	protein_coding	ATP binding cassette subfamily A member 5 [Source:HGNC Symbol;Acc:HGNC:35]	-1.44657	2.09724e-06
ENSG00000169926	KLF13	protein_coding	Kruppel like factor 13 [Source:HGNC Symbol;Acc:HGNC:13672]	-1.43311	0.000149307
ENSG00000101825	MXRA5	protein_coding	matrix remodeling associated 5 [Source:HGNC Symbol;Acc:HGNC:7539]	-1.43148	5.3866e-15
ENSG00000113356	POLR3G	protein_coding	RNA polymerase III subunit G [Source:HGNC Symbol;Acc:HGNC:30075]	-1.42045	0.000180793
ENSG00000150907	FOXO1	protein_coding	forkhead box O1 [Source:HGNC Symbol;Acc:HGNC:3819]	-1.41746	2.26288e-09
ENSG00000130303	BST2	protein_coding	bone marrow stromal cell antigen 2 [Source:HGNC Symbol;Acc:HGNC:1119]	-1.40891	1.08433e-07
ENSG00000125931	CITED1	protein_coding	Cbp/p300 interacting transactivator with Glu/Asp rich carboxy-terminal domain 1 [Source:HGNC Symbol;Acc:HGNC:1986]	-1.40383	0.0023528
ENSG00000108984	MAP2K6	protein_coding	mitogen-activated protein kinase kinase 6 [Source:HGNC Symbol;Acc:HGNC:6846]	-1.39737	8.57397e-08
ENSG00000181444	ZNF467	protein_coding	zinc finger protein 467 [Source:HGNC Symbol;Acc:HGNC:23154]	-1.38952	2.00021e-06
ENSG00000176438	SYNE3	protein_coding	spectrin repeat containing nuclear envelope family member 3 [Source:HGNC Symbol;Acc:HGNC:19861]	-1.3782	4.22267e-07
ENSG00000144893	MED12L	protein_coding	mediator complex subunit 12L [Source:HGNC Symbol;Acc:HGNC:16050]	-1.37319	1.53931e-12
ENSG00000140090	SLC24A4	protein_coding	solute carrier family 24 member 4 [Source:HGNC Symbol;Acc:HGNC:10978]	-1.35954	0.037448
ENSG00000164695	CHMP4C	protein_coding	charged multivesicular body protein 4C [Source:HGNC Symbol;Acc:HGNC:30599]	-1.32565	0.00690264
ENSG00000154553	PDLIM3	protein_coding	PDZ and LIM domain 3 [Source:HGNC Symbol;Acc:HGNC:20767]	-1.32546	0.0044855
ENSG00000186684	CYP27C1	protein_coding	cytochrome P450 family 27 subfamily C member 1 [Source:HGNC Symbol;Acc:HGNC:33480]	-1.31482	4.33883e-06
ENSG00000101115	SALL4	protein_coding	spalt like transcription factor 4 [Source:HGNC Symbol;Acc:HGNC:15924]	-1.31296	0.000149839
ENSG00000168542	COL3A1	protein_coding	collagen type III alpha 1 chain [Source:HGNC Symbol;Acc:HGNC:2201]	-1.29864	8.17632e-21
ENSG00000152137	HSPB8	protein_coding	heat shock protein family B (small) member 8 [Source:HGNC Symbol;Acc:HGNC:30171]	-1.29332	0.000622738
ENSG00000128606	LRRC17	protein_coding	leucine rich repeat containing 17 [Source:HGNC Symbol;Acc:HGNC:16895]	-1.29185	0.0289972
ENSG00000185630	PBX1	protein_coding	PBX homeobox 1 [Source:HGNC Symbol;Acc:HGNC:8632]	-1.28788	4.08227e-11
ENSG00000116329	OPRD1	protein_coding	opioid receptor delta 1 [Source:HGNC Symbol;Acc:HGNC:8153]	-1.27404	8.44961e-05
ENSG00000115266	APC2	protein_coding	APC regulator of WNT signaling pathway 2 [Source:HGNC Symbol;Acc:HGNC:24036]	-1.26057	0.0129317
ENSG00000158458	NRG2	protein_coding	neuregulin 2 [Source:HGNC Symbol;Acc:HGNC:7998]	-1.25435	0.0165734
ENSG00000118513	MYB	protein_coding	MYB proto-oncogene, transcription factor [Source:HGNC Symbol;Acc:HGNC:7545]	-1.25164	0.0252252
ENSG00000182175	RGMA	protein_coding	repulsive guidance molecule BMP co-receptor a [Source:HGNC Symbol;Acc:HGNC:30308]	-1.25068	7.16477e-05
ENSG00000118515	SGK1	protein_coding	serum/glucocorticoid regulated kinase 1 [Source:HGNC Symbol;Acc:HGNC:10810]	-1.24994	1.14708e-09
ENSG00000164778	EN2	protein_coding	engrailed homeobox 2 [Source:HGNC Symbol;Acc:HGNC:3343]	-1.24712	0.00116544
ENSG00000099822	HCN2	protein_coding	hyperpolarization activated cyclic nucleotide gated potassium and sodium channel 2 [Source:HGNC Symbol;Acc:HGNC:4846]	-1.22816	1.60972e-12
ENSG00000106546	AHR	protein_coding	aryl hydrocarbon receptor [Source:HGNC Symbol;Acc:HGNC:348]	-1.22735	0.0325624
ENSG00000103528	SYT17	protein_coding	synaptotagmin 17 [Source:HGNC Symbol;Acc:HGNC:24119]	-1.22364	0.00871668
ENSG00000214273	AGGF1P1	processed_pseudogene	angiogenic factor with G-patch and FHA domains 1 pseudogene 1 [Source:HGNC Symbol;Acc:HGNC:38051]	-1.22201	0.0303435
ENSG00000160963	COL26A1	protein_coding	collagen type XXVI alpha 1 chain [Source:HGNC Symbol;Acc:HGNC:18038]	-1.21883	0.000542077
ENSG00000173320	STOX2	protein_coding	storkhead box 2 [Source:HGNC Symbol;Acc:HGNC:25450]	-1.21868	4.96761e-05
ENSG00000061918	GUCY1B1	protein_coding	guanylate cyclase 1 soluble subunit beta 1 [Source:HGNC Symbol;Acc:HGNC:4687]	-1.21692	0.000274557
ENSG00000115884	SDC1	protein_coding	syndecan 1 [Source:HGNC Symbol;Acc:HGNC:10658]	-1.20879	1.63317e-15
ENSG00000116106	EPHA4	protein_coding	EPH receptor A4 [Source:HGNC Symbol;Acc:HGNC:3388]	-1.19432	5.94132e-07
ENSG00000174844	DNAH12	protein_coding	dynein axonemal heavy chain 12 [Source:HGNC Symbol;Acc:HGNC:2943]	-1.19274	0.00439434
ENSG00000084628	NKAIN1	protein_coding	sodium/potassium transporting ATPase interacting 1 [Source:HGNC Symbol;Acc:HGNC:25743]	-1.17896	1.33618e-05
ENSG00000124749	COL21A1	protein_coding	collagen type XXI alpha 1 chain [Source:HGNC Symbol;Acc:HGNC:17025]	-1.17625	8.89552e-12
ENSG00000112276	BVES	protein_coding	blood vessel epicardial substance [Source:HGNC Symbol;Acc:HGNC:1152]	-1.16447	1.62425e-05
ENSG00000185519	FAM131C	protein_coding	family with sequence similarity 131 member C [Source:HGNC Symbol;Acc:HGNC:26717]	-1.15778	0.0345417
ENSG00000135074	ADAM19	protein_coding	ADAM metallopeptidase domain 19 [Source:HGNC Symbol;Acc:HGNC:197]	-1.15491	0.00313795
ENSG00000087085	ACHE	protein_coding	acetylcholinesterase (Cartwright blood group) [Source:HGNC Symbol;Acc:HGNC:108]	-1.14754	0.000389383
ENSG00000133321	PLAAT4	protein_coding	phospholipase A and acyltransferase 4 [Source:HGNC Symbol;Acc:HGNC:9869]	-1.14542	0.00755156
ENSG00000057294	PKP2	protein_coding	plakophilin 2 [Source:HGNC Symbol;Acc:HGNC:9024]	-1.13509	0.0323473
ENSG00000148180	GSN	protein_coding	gelsolin [Source:HGNC Symbol;Acc:HGNC:4620]	-1.13224	3.09872e-12
ENSG00000057657	PRDM1	protein_coding	PR/SET domain 1 [Source:HGNC Symbol;Acc:HGNC:9346]	-1.13132	0.000451707
ENSG00000268089	GABRQ	protein_coding	gamma-aminobutyric acid type A receptor subunit theta [Source:HGNC Symbol;Acc:HGNC:14454]	-1.1299	9.90815e-13
ENSG00000162645	GBP2	protein_coding	guanylate binding protein 2 [Source:HGNC Symbol;Acc:HGNC:4183]	-1.12964	0.00296038
ENSG00000142765	SYTL1	protein_coding	synaptotagmin like 1 [Source:HGNC Symbol;Acc:HGNC:15584]	-1.12947	0.0354661
ENSG00000083097	DOP1A	protein_coding	DOP1 leucine zipper like protein A [Source:HGNC Symbol;Acc:HGNC:21194]	-1.12845	0.00351236
ENSG00000091136	LAMB1	protein_coding	laminin subunit beta 1 [Source:HGNC Symbol;Acc:HGNC:6486]	-1.12362	3.2601e-05
ENSG00000165272	AQP3	protein_coding	aquaporin 3 (Gill blood group) [Source:HGNC Symbol;Acc:HGNC:636]	-1.12355	0.0246965
ENSG00000137273	FOXF2	protein_coding	forkhead box F2 [Source:HGNC Symbol;Acc:HGNC:3810]	-1.11748	3.38484e-05
ENSG00000107295	SH3GL2	protein_coding	SH3 domain containing GRB2 like 2, endophilin A1 [Source:HGNC Symbol;Acc:HGNC:10831]	-1.1011	0.000497485
ENSG00000181418	DDN	protein_coding	dendrin [Source:HGNC Symbol;Acc:HGNC:24458]	-1.10014	3.35539e-08
ENSG00000148704	VAX1	protein_coding	ventral anterior homeobox 1 [Source:HGNC Symbol;Acc:HGNC:12660]	-1.09464	0.00305152
ENSG00000115525	ST3GAL5	protein_coding	ST3 beta-galactoside alpha-2,3-sialyltransferase 5 [Source:HGNC Symbol;Acc:HGNC:10872]	-1.0929	1.19223e-05
ENSG00000170577	SIX2	protein_coding	SIX homeobox 2 [Source:HGNC Symbol;Acc:HGNC:10888]	-1.08558	0.0212937
ENSG00000156869	FRRS1	protein_coding	ferric chelate reductase 1 [Source:HGNC Symbol;Acc:HGNC:27622]	-1.08403	0.0128016
ENSG00000111424	VDR	protein_coding	vitamin D receptor [Source:HGNC Symbol;Acc:HGNC:12679]	-1.08223	0.000635385
ENSG00000160325	CACFD1	protein_coding	calcium channel flower domain containing 1 [Source:HGNC Symbol;Acc:HGNC:1365]	-1.0722	0.0436971
ENSG00000171388	APLN	protein_coding	apelin [Source:HGNC Symbol;Acc:HGNC:16665]	-1.06994	4.48568e-08
ENSG00000182575	NXPH3	protein_coding	neurexophilin 3 [Source:HGNC Symbol;Acc:HGNC:8077]	-1.0678	0.0305606
ENSG00000077092	RARB	protein_coding	retinoic acid receptor beta [Source:HGNC Symbol;Acc:HGNC:9865]	-1.06671	6.05902e-08
ENSG00000198910	L1CAM	protein_coding	L1 cell adhesion molecule [Source:HGNC Symbol;Acc:HGNC:6470]	-1.06417	0.00034905
ENSG00000147234	FRMPD3	protein_coding	FERM and PDZ domain containing 3 [Source:HGNC Symbol;Acc:HGNC:29382]	-1.06203	0.00850067
ENSG00000110427	KIAA1549L	protein_coding	KIAA1549 like [Source:HGNC Symbol;Acc:HGNC:24836]	-1.05427	0.00112945
ENSG00000143369	ECM1	protein_coding	extracellular matrix protein 1 [Source:HGNC Symbol;Acc:HGNC:3153]	-1.05022	6.86344e-10
ENSG00000164850	GPER1	protein_coding	G protein-coupled estrogen receptor 1 [Source:HGNC Symbol;Acc:HGNC:4485]	-1.04866	0.00828047
ENSG00000176597	B3GNT5	protein_coding	UDP-GlcNAc:betaGal beta-1,3-N-acetylglucosaminyltransferase 5 [Source:HGNC Symbol;Acc:HGNC:15684]	-1.0355	0.00016778
ENSG00000171843	MLLT3	protein_coding	MLLT3 super elongation complex subunit [Source:HGNC Symbol;Acc:HGNC:7136]	-1.03371	0.0109765
ENSG00000006071	ABCC8	protein_coding	ATP binding cassette subfamily C member 8 [Source:HGNC Symbol;Acc:HGNC:59]	-1.02818	0.0410638
ENSG00000047648	ARHGAP6	protein_coding	Rho GTPase activating protein 6 [Source:HGNC Symbol;Acc:HGNC:676]	-1.02278	0.0189824
ENSG00000165716	DIPK1B	protein_coding	divergent protein kinase domain 1B [Source:HGNC Symbol;Acc:HGNC:28290]	-1.0081	8.86174e-06
ENSG00000256340	ABCC6P1	transcribed_unprocessed_pseudogene	ATP binding cassette subfamily C member 6 pseudogene 1 [Source:HGNC Symbol;Acc:HGNC:33352]	-1.0073	0.0478305
ENSG00000115457	IGFBP2	protein_coding	insulin like growth factor binding protein 2 [Source:HGNC Symbol;Acc:HGNC:5471]	-1.00695	1.33742e-09
ENSG00000140479	PCSK6	protein_coding	proprotein convertase subtilisin/kexin type 6 [Source:HGNC Symbol;Acc:HGNC:8569]	-1.0068	0.00797502
ENSG00000122756	CNTFR	protein_coding	ciliary neurotrophic factor receptor [Source:HGNC Symbol;Acc:HGNC:2170]	-1.0061	0.000166753
ENSG00000135919	SERPINE2	protein_coding	serpin family E member 2 [Source:HGNC Symbol;Acc:HGNC:8951]	-1.00403	0.0125881
ENSG00000013619	MAMLD1	protein_coding	mastermind like domain containing 1 [Source:HGNC Symbol;Acc:HGNC:2568]	-1.00107	3.83128e-06
