# Supplementary material for: Transcriptomic and genomic studies classify NKL54 as a histone deacetylase inhibitor with indirect influence on MEF2-dependent transcription
Source: Nucleic Acids Res. 2022 Feb 12;50(5):2566–86. doi: 10.1093/nar/gkac081 (PMC8934631; doi:10.1093/nar/gkac081)
Supplement: gkac081_Supplemental_Files [file gkac081_supplemental_files.zip › TABLE S5.xlsx]

## Sheet: Common to all
EARLY RESPONSE
ID	Description	pvalue	GeneRatio (%)	geneID
R-HSA-193648	NRAGE signals death through JNK	0.00131858	20	ARHGEF26/FGD4
MAINTAINED RESPONSE
ID	Description	pvalue	GeneRatio (%)	geneID
GO:0047429	nucleoside-triphosphate diphosphatase activity	0.00434389	14.3	ENPP1
R-HSA-199220	Vitamin B5 (pantothenate) metabolism	0.00795429	20	ENPP1
LATE RESPONSE
ID	Description	pvalue	GeneRatio (%)	geneID
GO:0007018	microtubule-based movement	4.90531e-05	18.5	DNAH6/BICDL1/KIF5C/TTLL6/KIF13B

## Sheet: SAHA-PAOA signature
EARLY RESPONSE
ID	Description	pvalue	GeneRatio (%)	geneID
GO:0034764	positive regulation of transmembrane transport	7.95246e-07	8.3	KCNIP2/HSPA2/KCNC1/ADRB2/KCNJ11/TCAF1/ARC/NOS1AP
GO:0038191	neuropilin binding	0.000241874	10.3	SEMA3F/SEMA3G/SEMA4D
MAINTAINED RESPONSE
ID	Description	pvalue	GeneRatio (%)	geneID
GO:0007409	axonogenesis	8.0788e-22	8.1	ETV1/CDKL5/FYN/NRXN3/CYFIP2/NGFR/NTN1/FGFR2/SPTB/CRMP1/PAX2/RAP1GAP/IGSF9/NRCAM/SEMA6A/SEMA4G/LAMA1/FZD3/RAB3A/COBL/LHX2/GATA3/UNC5B/UNC5A/WNT5A/FN1/PLPPR4/NRP2/B4GALT6/NR4A3/LHX4/CXCR4/EGR2/EFNB2/FLRT3/BCL11B/PALLD/ZSWIM6/OLFM1/ZSWIM4/SEMA4F/PLXNC1/TUBB2B/SEMA6D/SEMA7A/SEMA6C/EFNA3/GDF7/SLIT2/C9orf72/NCAM1/DRD2/FEZ1/POU4F1/NR4A2/EPHB1/KIF5A/DPYSL5/SPTBN4/DRAXIN/NFASC/NKX6-1/SHH/SLITRK5/RET/MAP1A…
GO:0003779	actin binding	3.56592e-09	5.6	BAIAP2L1/USH1C/GAS7/SYN1/LIMCH1/MYLK/SPTB/CAMSAP3/NEBL/EPB41L3/SORBS1/COBL/CXCR4/WIPF3/MYO5C/TMOD2/PALLD/CNN1/AFDN/SYNE1/PDLIM4/WASF3/HOOK1/FHOD3/TMOD1/FHDC1/FGD4/CGN/DAAM2/SHROOM2/GSN/EPS8/PLEKHH2/PDLIM3/FMN2/TMSB15A/SPTBN4/LMOD1/ABLIM2/CLMN/MAP1A/SAMD14/NOD2/MYO5B/CORO6/MTSS1/CDK5R2/SYNPO/SYNPO2/ABLIM3/MYO1D/NEB/MAPT/ESPN/MYO6/STK38L/MARCKS
hsa04360	Axon guidance	3.75981e-10	7.3	FYN/NTN1/SEMA6A/SEMA4G/FZD3/UNC5B/UNC5A/WNT5A/CXCR4/EFNB2/GNAI1/SEMA4F/PLXNC1/SEMA6D/SEMA7A/SEMA6C/EFNA3/GDF7/TRPC1/SLIT2/EPHB1/DPYSL5/WNT4/ABLIM2/SHH/SEMA6B/EFNA1/PIK3CD/RND1/ABLIM3/RGMA/PTCH1/NTNG2/PLCG2/L1CAM
R-HSA-112316	Neuronal System	2.25816e-14	10.7	PRKAR2B/ABCC8/CACNA2D2/SYN1/SYT7/NRXN3/KCNH2/RPS6KA2/CHRNA3/EPB41L3/ACHE/KCNH4/TUBB4A/SLC17A7/SLC1A6/GRIN2D/KCNN1/RAB3A/SLC1A1/APBA1/SLC1A2/EPB41L5/DLGAP3/CHRNB4/GRIA2/PRKCG/TUBA4A/GNAI1/GAD1/KCNK1/TUBB2A/TUBB2B/HCN4/KCNN3/PPFIA4/SYT2/CAMK4/PTPRD/TSPAN7/SLC6A1/SYN2/SHANK1/SHANK2/PRKAA2/SLITRK5/GABRB3/PPFIBP2/PRKCB/GNG4/KCNS3/KCNK3/PPM1E/CHRNA7/GNG7/GRIN1/KCNA2/KCNJ10/AKAP5/CACNB4/ABAT/MAPT/SLC18A…
LATE RESPONSE
ID	Description	pvalue	GeneRatio (%)	geneID
GO:0044782	cilium organization	6.05431e-06	5.4	ZMYND10/EHD3/IFT88/IFT80/RFX3/CDC14B/SNX10/RFX2/IFT27/KCTD17/CCDC113/ARL6/BBS9/KIF3A/CEP162/LRRC49/DYNC2LI1/BBS4/NPHP1/RPGR/DISC1/TUBA1A/DNAAF3/TTC21A/CEP19/CEP290/CFAP44
hsa04621	NOD-like receptor signaling pathway	0.000185814	6.5	BIRC3/GABARAPL2/CXCL2/NLRP1/PLCB4/TNFAIP3/JAK1/CXCL3/CXCL1/PRKCD/CXCL8/PLCB1/MAPK11/CARD9/IRAK4

## Sheet: PAOA signature
EARLY RESPONSE
ID	Description	pvalue	GeneRatio (%)	geneID
R-HSA-8878171	Transcriptional regulation by RUNX1	1.91478e-05	11.8	NFATC2/RUNX2/LMO2/THBS1/CBX8/H3C12/OCLN/H2BC8/H2AC8/H2BC7
MAINTAINED RESPONSE
ID	Description	pvalue	GeneRatio (%)	geneID
GO:0007409	axonogenesis	2.96902e-26	7.6	SEMA3F/ETV1/CDKL5/SEMA3G/FYN/SEMA3B/NRXN3/CYFIP2/NGFR/NTN1/PRKCQ/FGFR2/SPTB/CRMP1/PAX2/RAP1GAP/MAP2/ULK2/IGSF9/NRCAM/SEMA6A/SEMA4G/LAMA1/FZD3/RAB3A/COBL/LHX2/GATA3/UNC5B/UNC5A/WNT5A/ITGA4/FN1/PLPPR4/NRP2/KLF7/B4GALT6/NR4A3/LHX4/CXCR4/EGR2/EFNB2/FLRT3/BCL11B/PALLD/ZSWIM6/OLFM1/MAP1B/ZSWIM4/SEMA4F/PLXNC1/SKIL/TUBB2B/SEMA6D/SEMA7A/RNF165/CRABP2/SEMA6C/EFNA3/GDF7/SLIT2/C9orf72/NCAM1/DRD2/FEZ1/POU4F1/…
GO:0022836	gated channel activity	3.01092e-09	4.3	CACNA1G/SCN4A/CACNA2D2/KCNH2/CLCN4/KCNQ2/CACNG5/CHRNA3/KCNH4/CHRNA4/JPH1/SLC17A7/GRIN2D/CACNG7/KCNN1/ASIC1/TRPV4/SCNN1A/CHRNB4/FKBP1B/KCNIP2/GRIA2/PTK2B/HVCN1/KCNJ2/KCNC1/FAM155B/ANO1/KCNK1/HCN4/CACNA1A/CACNG8/KCNN3/ANO7/SHROOM2/GRIK4/ITPR1/MCOLN2/JPH3/CACNA1D/GABRB3/SCN3B/CHRFAM7A/CATSPER2/SCN9A/KCNS3/TMEM37/KCNK3/CHRNA7/GRIN1/SCN4B/KCNA2/KCNJ10/CACNB4/KCNK12/KCNJ11/GABRD/CACNA1H/SCN8A/TMEM150C/…
R-HSA-112316	Neuronal System	1.57825e-14	9.5	PRKAR2B/ABCC8/CACNA2D2/SYN1/SYT7/NRXN3/KCNH2/RPS6KA2/KCNQ2/CHRNA3/EPB41L3/DLG3/ACHE/KCNH4/CHRNA4/TUBB4A/SLC17A7/SLC1A6/GRIN2D/KCNN1/RAB3A/SLC1A1/APBA1/SLC1A2/EPB41L5/DLGAP3/KIF17/CHRNB4/GRIA2/KCNJ2/PRKCG/TUBA4A/GNAI1/GAD1/KCNC1/KCNK1/GABBR2/TUBB2A/TUBB2B/HCN4/CACNA1A/CACNG8/KCNN3/PPFIA4/SYT2/GRIK4/CAMK4/PTPRD/TSPAN7/SLC6A1/SYN2/SHANK1/SHANK2/PRKAA2/SLITRK5/GABRB3/PPFIBP2/PRKCB/CHRFAM7A/GNG4/KCNS3…
LATE RESPONSE
ID	Description	pvalue	GeneRatio (%)	geneID
GO:0060271	cilium assembly	1.83831e-06	4.1	ZMYND10/CELSR3/EHD3/IFT88/SYNE2/IFT80/KIFAP3/CDC14B/RFX2/TTLL1/IFT27/KCTD17/CCDC113/SPAG1/ARL6/ODF2L/BBS9/TTC21B/LAMA5/KIF3A/CEP162/LRRC49/IFT172/DYNC2LI1/BBS7/BBS4/CEP131/NPHP1/TBC1D32/RPGR/DISC1/TUBA1A/DNAAF3/TTC39C/CEP19/SFI1/CEP290/CFAP44
hsa04668	TNF signaling pathway	1.20927e-05	4.4	MAP2K3/BCL3/CXCL2/ICAM1/RPS6KA5/NFKBIA/MAPK8/MAP3K8/CCL2/PIK3R3/TNFAIP3/LIF/TAB3/CXCL3/CXCL5/CXCL1/JUNB/MAPK11
R-HSA-191273	Cholesterol biosynthesis	1.81389e-05	1.5	MSMO1/IDI1/SC5D/HMGCS1/HMGCR/GGPS1/MVD/DHCR7
GO:0050662	coenzyme binding	5.74224e-06	3.9	GCLC/OAT/P3H2/SPTLC2/ACAD10/ALDH2/GMDS/HMGCR/UXS1/QSOX1/NQO2/MICAL1/TPMT/IDH1/CBR4/PAM/CBS/G6PD/BDH2/BMT2/ALDH1A1/KDM1B/CRYL1/CYB5R2/KYAT1/ETFDH/DHCR7/WWOX/ACADSB/TXNRD1/CRYZL1/ACAD11

## Sheet: TMP195 HDI signature
EARLY RESPONSE
ID	Description	pvalue	GeneRatio (%)	geneID
hsa04726	Serotonergic synapse	0.000230956	18.2	CYP2J2/ITPR1/GNG4/MAOA
MAINTAINED RESPONSE
ID	Description	pvalue	GeneRatio (%)	geneID
hsa05412	Arrhythmogenic right ventricular cardiomyopathy	0.000315356	11.4	DSG2/LAMA1/CACNG7/SLC8A2
R-HSA-114508	Effects of PIP2 hydrolysis	0.000247448	6.1	PRKCH/DGKA/DGKK
LATE RESPONSE
ID	Description	pvalue	GeneRatio (%)	geneID
GO:1990868	response to chemokine	7.22857e-11	13.2	CXCL2/CCL2/LOX/CXCL3/CXCL5/CXCL1/CXCL8/ROBO1/SLIT3
GO:0008009	chemokine activity	3.15599e-08	8.8	CXCL2/CCL2/CXCL3/CXCL5/CXCL1/CXCL8
hsa05323	Rheumatoid arthritis	4.05519e-07	16.7	CXCL2/ICAM1/CCL2/CXCL3/CXCL5/CXCL1/CXCL8
R-HSA-380108	Chemokine receptors bind chemokines	2.92477e-07	12	CXCL2/CCL2/CXCL3/CXCL5/CXCL1/CXCL8
