# Supplementary material for: Transcriptomic and genomic studies classify NKL54 as a histone deacetylase inhibitor with indirect influence on MEF2-dependent transcription
Source: Nucleic Acids Res. 2022 Feb 12;50(5):2566–86. doi: 10.1093/nar/gkac081 (PMC8934631; doi:10.1093/nar/gkac081)
Supplement: gkac081_Supplemental_Files [file gkac081_supplemental_files.zip › TABLE S6.xlsx]

## Sheet: SAHA-PAOA signature
EARLY RESPONSE
ID	Description	pvalue	GeneRatio (%)	geneID
MAINTAINED RESPONSE
ID	Description	pvalue	GeneRatio	geneID
GO:0048599	oocyte development	0.00015023	7.14	AURKA/PLD6/FOXL2
LATE RESPONSE
ID	Description	pvalue	GeneRatio	geneID
GO:0006323	DNA packaging	3.10683e-11	5.8	MBD3/MACROH2A2/CENPM/SMC4/CENPA/NCAPH/H2BC11/TOP2A/CCNB1/ANP32B/CDCA5/MCPH1/HMGA2/KAT6B/HMGB2/GPER1/CENPN/CENPV/BEND3/PARP10/H2BC4/H3C13/H2BC21/IPO4/H4C11/PHF2/H4-16/H3C14/H4C14
hsa05322	Systemic lupus erythematosus	1.25677e-07	7.8	MACROH2A2/H2BC11/H2BC4/H2AW/H3C13/H2AC20/H2AC21/H2BC21/H2AC11/H2AC7/H4C11/H4-16/H3C14/H2AC18/H4C14/H2AC19/H2AC4
hsa05034	Alcoholism	6.15526e-07	8.7	HDAC7/MACROH2A2/H2BC11/CREB3L1/H2BC4/H2AW/H3C13/H2AC20/H2AC21/H2BC21/H2AC11/H2AC7/H4C11/H4-16/H3C14/H2AC18/H4C14/H2AC19/H2AC4
R-HSA-3214847	HATs acetylate histones	4.95042e-12	7.5	JADE1/BRPF3/KAT2A/BRD8/EPC1/H2BC11/KAT6B/HCFC1/TADA2B/H2BC4/H2AW/H3C13/H2AC20/H2AC21/H2BC21/H2AC11/H2AC7/H4C11/H4-16/H3C14/H2AC18/H4C14/H2AC19/H2AC4

## Sheet: PAOA signature
EARLY RESPONSE
ID	Description	pvalue	GeneRatio (%)	geneID
R-HSA-674695	RNA Polymerase II Pre-transcription Events	0.00015398	7.7	CTDP1/ELL/EAF1/GTF2E1/GTF2H4
R-HSA-212165	Epigenetic regulation of gene expression	0.00028326	9.2	PHF1/TTF1/SAP30/SIN3A/POLR1C/GTF2H4
MAINTAINED RESPONSE
ID	Description	pvalue	GeneRatio (%)	geneID
GO:0016570	histone modification	4.25971e-07	11.9	SETD1A/SETD1B/KMT2D/KMT2B
GO:0042800	histone methyltransferase activity (H3-K4 specific)	4.30713e-06	3.2	SETD1A/SETD1B/KMT2D/KMT2B
hsa00310	Lysine degradation	1.13449e-05	12.8	SETD1A/SUV39H1/SETD1B/KMT2D/KMT2B
R-HSA-3247509	Chromatin modifying enzymes	1.80711e-05	13.5	JADE2/SETD1A/BRD1/SUV39H1/KAT7/SETD1B/KMT2D/TADA2B/MSL1/KMT2B
LATE RESPONSE
ID	Description	pvalue	GeneRatio (%)	geneID
GO:0071103	DNA conformation change	3.51697e-23	6.7	NCAPH2/RSF1/RAD51/POLQ/MBD3/MCM2/RAD54L/CDC45/MACROH2A2/CENPM/MCM5/RBX1/SMARCA1/OIP5/NBN/GRWD1/NCAPG/GTF2H1/SMC4/CENPA/ASH1L/SET/CENPL/NCAPH/HJURP/H2BC11/TOP2A/RFC3/CCNB1/SMC2/ANP32B/KNL1/CENPO/CUL4A/PIF1/CDCA5/MCPH1/POLE3/HMGA2/KAT6B/H2BC5/MIS18A/RBBP4/HMGB2/GPER1/CENPN/MCM7/CENPV/H1-4/CDK1/CHD2/BANF1/BEND3/PARP10/H2BC4/H3C13/H2BC21/ERCC6L/CENPP/H2AX/HMGB1/IPO4/H2BU1/H4C3/H4C11/PHF2/H4-16/H3C14/…
GO:0140098	catalytic activity, acting on RNA	2.42418e-07	4.5	DHX33/ELAC2/LARS2/METTL1/ZNRD1/EXOSC7/EXOSC5/APEX1/PRORP/PCIF1/EARS2/DDX49/DDX6/IFIH1/WARS2/NSUN4/PPP1R8/DDX54/DDX39A/METTL8/RPP40/EMG1/DGCR8/TOE1/RNASEH2B/DDX56/DDX60/PNPT1/WARS1/PIF1/NOB1/DUS3L/FARS2/MEPCE/DHX37/WDR4/TYW3/DDX21/ALKBH3/DIS3L/ENDOG/POLR3D/FEN1/DUS1L/EXOSC10/MRM3/DDX23/EXO1/ANGEL2/DDX60L/DDX41/ERI2/VARS1/QTRT1/AARSD1
GO:0042393	histone binding	6.50236e-07	2.8	BAZ1B/ZMYND11/RSF1/SPHK2/ING3/MCM2/SRCAP/TDRD3/CBX5/ZMYND8/GRWD1/NPM3/SET/PHF19/HJURP/DEK/ANP32B/ANP32A/ANP32E/KDM8/KAT6B/TONSL/RBBP4/VPS72/DTX3L/SFMBT1/CKS1B/CHD2/RCC1/SPIN2B/H2AX/PHF2/USP51/UHRF1
hsa05322	Systemic lupus erythematosus	2.56105e-13	6.7	MACROH2A2/H2BC11/H2BC5/H2AC6/H2BC4/H2AW/H3C13/H2AC20/H2AC21/H2BC21/H2AX/H2AC11/H2AC7/H2BU1/H4C3/H4C11/H4-16/H3C14/H2AC18/H2BC18/H2BC15/H4C15/H4C14/H2AC19/H4C12/H2BC17/H2AC12/H2AC15/H3C1/H4C5/H2BC7/H2AC4/H4C1/H2AC17/H4C2/H3C2
hsa04613	Neutrophil extracellular trap formation	4.35532e-13	8	HDAC9/HDAC7/MACROH2A2/H2BC11/CASP1/H2BC5/H2AC6/H2BC4/H2AW/H3C13/H2AC20/H2AC21/H2BC21/MAPK12/H2AX/HMGB1/H2AC11/H2AC7/H2BU1/CASP4/H4C3/SRC/H4C11/H4-16/H3C14/H2AC18/H2BC18/H2BC15/H4C15/H4C14/H2AC19/H4C12/H2BC17/H2AC12/H2AC15/H3C1/H4C5/H2BC7/H2AC4/H4C1/H2AC17/H4C2/H3C2
R-HSA-68886	M Phase	3.96861e-25	11.9	CDC27/NCAPH2/NDC1/NDC80/BIRC5/NUP50/NUP188/CENPM/PSMB5/STAG2/NUP88/NCAPG/NUP107/FBXO5/KIF20A/LMNB1/SMC4/CENPA/CDC20/NEK2/CENPF/STAG1/SET/CENPL/TMPO/NCAPH/KIF18A/B9D2/H2BC11/HAUS8/CCNB1/ESPL1/SMC2/KIF23/KNL1/CENPO/PSMB6/PLK4/KIF2C/NUF2/CDCA5/MCPH1/BUB3/NUP205/BUB1B/CCNB2/H2BC5/PCNT/PMF1/SPC24/NUP35/MAD2L1/CENPN/PLK1/TUBA1C/BUB1/CDK1/UBE2C/BANF1/CTDNEP1/AURKB/H2AC6/H2BC4/H3C13/H2AC20/H2BC21/ERCC6L/…
R-HSA-774815	Nucleosome assembly	7.54574e-22	4.6	RSF1/CENPM/OIP5/CENPA/CENPL/HJURP/H2BC11/KNL1/CENPO/H2BC5/MIS18A/RBBP4/CENPN/H2AC6/H2BC4/H2AC20/H2BC21/CENPP/H2AX/H2AC7/H2BU1/H4C3/H4C11/H4-16/H2AC18/H2BC15/H4C15/H4C14/H2AC19/H4C12/H2BC17/H4C5/H2BC7/H2AC4/H4C1/H4C2

## Sheet: TMP195 HDI signature
EARLY RESPONSE
ID	Description	pvalue	GeneRatio ()%	geneID
R-HSA-2892247	POU5F1 (OCT4), SOX2, NANOG activate genes related to proliferation	0.00487255	25	SALL4
MAINTAINED RESPONSE
ID	Description	pvalue	GeneRatio ()%	geneID
GO:0004497	monooxygenase activity	0.000458005	33	NOS3/CYP27C1
R-HSA-1474151	Tetrahydrobiopterin (BH4) synthesis, recycling, salvage and regulation	0.00449838	25	NOS3
LATE RESPONSE
ID	Description	pvalue	GeneRatio ()%	geneID
GO:0043588	skin development	1.93896e-05	23	ALX4/PKP2/PLAAT4/PCSK6/COL3A1/KRTAP3-2
R-HSA-3000170	Syndecan interactions	0.00092294	11	SDC1/COL3A1
R-HSA-1474244	Extracellular matrix organization	0.00139673	22	SDC1/SCUBE3/COL26A1/COL3A1
