# Supplementary material for: Transcriptomic and genomic studies classify NKL54 as a histone deacetylase inhibitor with indirect influence on MEF2-dependent transcription
Source: Nucleic Acids Res. 2022 Feb 12;50(5):2566–86. doi: 10.1093/nar/gkac081 (PMC8934631; doi:10.1093/nar/gkac081)
Supplement: gkac081_Supplemental_Files [file gkac081_supplemental_files.zip › TABLE S7.xlsx]

## Sheet: MC2984
EARLY RESPONSE
ID	Description	pvalue	GeneRatio (%)	geneID
hsa02010	ABC transporters	0.0165661	33.3	ABCA8
R-HSA-9645460	Alpha-protein kinase 1 signaling pathway	0.00412409	25	TIFA

## Sheet: MC2985
LATE RESPONSE
ID	Description	pvalue	GeneRatio (%)	geneID
GO:0140030	modification-dependent protein binding	0.00178309	25	ING4/ANK2

## Sheet: NKL54
EARLY RESPONSE
ID	Description	pvalue	GeneRatio (%)	geneID
GO:0030574	collagen catabolic process	1.4544e-05	2.8	ADAMTS2/MMP2/MMP11/ADAMTS3/COL13A1/MMP17
R-HSA-1474244	Extracellular matrix organization	2.26868e-06	12	TNC/CAPN6/ADAMTS2/MMP2/MMP11/ITGB8/ADAM19/THBS1/COL2A1/SCUBE3/ADAMTS1/ADAMTS3/EMILIN3/COL13A1/MMP17
MAINTAINED RESPONSE
ID	Description	pvalue	GeneRatio (%)	geneID
GO:0001503	ossification	9.24693e-06	13.8	FGFR3/SOX9/CTSK/SLC26A2/FGF18/PKDCC/PTGER4/TMEM64/FZD9
hsa05224	Breast cancer	0.000439239	13.9	GADD45B/HES1/FGF18/JUN/FZD9
LATE RESPONSE
ID	Description	pvalue	GeneRatio (%)	geneID
GO:0008654	phospholipid biosynthetic process	1.99946e-06	4.6	AGPAT4/INPP4A/IDI1/TMEM38B/PIGH/SPTLC2/PLEKHA1/HMGCS1/PIKFYVE/PIK3R3/PIGZ/SRD5A3/IMPA1/IDH1/PCTP/MBOAT2/DGKQ/SERINC5/MVD/PTEN/INPP5F
R-HSA-191273	Cholesterol biosynthesis	4.25193e-05	2.1	IDI1/SC5D/HMGCS1/HMGCR/MVD/DHCR7

## Sheet: SAHA
EARLY RESPONSE
ID	Description	pvalue	GeneRatio (%)	geneID
GO:0030276	clathrin binding	1.24465e-05	2.4	CLTCL1/AFTPH/LRP1/HIP1/SYT5/HIP1R/CLBA1/TOM1L2
MAINTAINED RESPONSE
ID	Description	pvalue	GeneRatio (%)	geneID
GO:0044782	cilium organization	4.91161e-06	20.6	MARK4/CYLD/WDPCP/WDR19/BBS12/TTC30A/DNAAF4
R-HSA-5617833	Cilium Assembly	0.000305734	22.2	MARK4/WDR19/BBS12/TTC30A
LATE RESPONSE
ID	Description	pvalue	GeneRatio (%)	geneID
GO:0044782	cilium organization	6.7943e-12	15.6	IFT52/TTC26/IQCG/DNAH7/IFT43/DNAL1/IFT81/WDR60/IFT22/CCDC40/EVI5L/CETN2/SPAG17/TMEM67/TCTN2/RTTN/IFT140/TTC30B/TCTN1
hsa00410	beta-Alanine metabolism	0.000511112	7	ALDH6A1/AOC3/DPYD
R-HSA-5620924	Intraflagellar transport	2.65156e-09	11	IFT52/TTC26/IFT43/IFT81/WDR60/IFT22/IFT140/TTC30B

## Sheet: TMP195
EARLY RESPONSE
ID	Description	pvalue	GeneRatio (%)	geneID
GO:0070098	chemokine-mediated signaling pathway	3.7328e-12	22.9	CXCL2/CCL2/CXCL3/CXCL5/CXCL1/CXCL8/ROBO1/SLIT3
GO:0008009	chemokine activity	5.0138e-10	17.1	CXCL2/CCL2/CXCL3/CXCL5/CXCL1/CXCL8
hsa05323	Rheumatoid arthritis	8.4668e-09	28	CXCL2/ICAM1/CCL2/CXCL3/CXCL5/CXCL1/CXCL8
R-HSA-6783783	Interleukin-10 signaling	1.46193e-09	22.2	CXCL2/ICAM1/CCL2/LIF/CXCL1/CXCL8
MAINTAINED RESPONSE
ID	Description	pvalue	GeneRatio (%)	geneID
GO:0033628	regulation of cell adhesion mediated by integrin	3.49764e-05	7.7	TGFB2/LPXN/DPP4
LATE RESPONSE
ID	Description	pvalue	GeneRatio (%)	geneID
GO:0033629	negative regulation of cell adhesion mediated by integrin	2.07623e-05	16.7	PDE3B/MUC1
