# Supplementary material for: Transcriptomic and genomic studies classify NKL54 as a histone deacetylase inhibitor with indirect influence on MEF2-dependent transcription
Source: Nucleic Acids Res. 2022 Feb 12;50(5):2566–86. doi: 10.1093/nar/gkac081 (PMC8934631; doi:10.1093/nar/gkac081)
Supplement: gkac081_Supplemental_Files [file gkac081_supplemental_files.zip › TABLE S8.xlsx]

## Sheet: MC2984
EARLY RESPONSE
ID	Description	pvalue	GeneRatio (%)	geneID
GO:0009953	dorsal/ventral pattern formation	0.000475069	28.6	INTU/LHX1
hsa00072	Synthesis and degradation of ketone bodies	0.00492701	25	BDH1
R-HSA-74182	Ketone body metabolism	0.0037497	25	BDH1
LATE RESPONSE
ID	Description	pvalue	GeneRatio (%)	geneID
hsa05205	Proteoglycans in cancer	0.025293	100	NUDT16L1

## Sheet: MC2985
EARLY RESPONSE
ID	Description	pvalue	GeneRatio (%)	geneID
GO:0042632	cholesterol homeostasis	7.82331e-05	66.7	LDLR/INSIG1
GO:0005041	low-density lipoprotein particle receptor activity	0.00203309	33.3	LDLR
hsa03022	Basal transcription factors	0.0110741	50	GTF2H4
R-HSA-8964038	LDL clearance	0.00534107	33.3	LDLR
LATE RESPONSE
ID	Description	pvalue	GeneRatio (%)	geneID
GO:0017075	syntaxin-1 binding	0.00018686	14.3	SYBU/DAPK1

## Sheet: NKL54
MAINTAINED RESPONSE
ID	Description	pvalue	GeneRatio (%)	geneID
GO:0042800	histone methyltransferase activity (H3-K4 specific)	4.25192e-06	8.3	SETD1A/KMT2D/KMT2B
hsa00310	Lysine degradation	2.43817e-05	37.5	SETD1A/KMT2D/KMT2B
R-HSA-3214841	PKMTs methylate histone lysines	0.000254579	15.8	SETD1A/KMT2D/KMT2B
LATE RESPONSE
ID	Description	pvalue	GeneRatio (%)	geneID
GO:0004386	helicase activity	8.98322e-07	3	DHX33/RAD51/POLQ/MCM2/SRCAP/RAD54L/CDC45/MCM5/SMARCA1/DDX49/DDX6/IFIH1/DDX39A/RFC3/DDX56/DHX37/MCM7/CHD2/DDX23/DDX41/ERCC6L/RTEL1
GO:0007059	chromosome segregation	5.84813e-16	6.7	CDC27/BRCA1/TACC3/NCAPH2/RIOK2/NDC1/TRIP13/KIF22/NDC80/STAG2/OIP5/AKAP8/NCAPG/TTK/NR3C1/ECT2/CDC20/NEK2/KIF14/KIF18A/HJURP/DLGAP5/KNSTRN/AGO4/SMC2/KNL1/KIF2C/HORMAD1/FANCD2/TLK2/MKI67/BUB3/BUB1B/MIS18A/RACGAP1/MAD2L1/CDT1/FEN1/BUB1/ESCO2/BANF1/RMI2/GEN1/KIF18B/PRC1/NUP62/PHB2/KIFC1
GO:0071824	protein-DNA complex subunit organization	9.18524e-16	6.3	RSF1/RAD51/SMARCD1/MCM2/SRCAP/CDC45/MCM5/RBX1/SMARCA1/OIP5/GRWD1/GTF2H1/ARID1A/SET/CENPL/HJURP/KNL1/CENPO/CUL4A/ANP32E/POLE3/H2BC5/MIS18A/RBBP4/VPS72/MCM7/CDT1/H1-4/SOX12/CENPP/H2AX/HMGB1/H2BU1/H4C3/H2BC18/H2BC15/H4C15/H4C12/H2BC17/H3C1/H4C5/H2BC7/H4C1/H4C2/H3C2
hsa04110	Cell cycle	2.30569e-09	6.9	CDC27/CREBBP/E2F2/MCM2/ORC1/CDC45/MCM5/RBX1/STAG2/CDKN1B/TTK/CDC20/BUB3/BUB1B/CCNB2/CDC25C/MAD2L1/MCM7/SMAD3/BUB1/CDK1/ANAPC7
R-HSA-69620	Cell Cycle Checkpoints	7.4928e-13	10.4	CDC27/BRCA1/MCM10/MCM2/NDC80/ORC1/PCBP4/CDC45/MCM5/BABAM1/CDKN1B/NUP107/CDC20/CENPL/KIF18A/RFC3/KNL1/CENPO/PSMB6/KIF2C/BUB3/BUB1B/CCNB2/H2BC5/CDC25C/SPC24/TOPBP1/MAD2L1/MCM7/BUB1/CDK1/RHNO1/EXO1/RMI2/ERCC6L/CENPP/H2AX/ANAPC7/H2BU1/H4C3/H2BC15/H4C15/H4C12/H2BC17/H4C5/H2BC7/H4C1/H4C2

## Sheet: SAHA
EARLY RESPONSE
ID	Description	pvalue	GeneRatio (%)	geneID
GO:0016569	covalent chromatin modification	9.60288e-10	8.6	HDAC9/HDAC7/MBD3/JADE1/SRCAP/BRPF3/CTCF/KAT2A/PHF19/DNMT3A/EPC1/USP22/LIF/EPC2/PRDM5/BRCA2/USP21/CCNA2/SETD7/HMGA2/KDM8/KAT6B/DTX3L/TASOR/WDR82/NSD1/TET2/HCFC1/KAT5/BEND3/PHF2/TRIM16/USP51
GO:0001228	DNA-binding transcription activator activity, RNA polymerase II-specific	1.42382e-07	7.5	ZNF76/ZFAT/MZF1/PATZ1/CTCF/STAG1/SATB2/HOXB3/ATF1/RREB1/PAX8/STAT5A/MEIS2/EHF/TFAP2A/FOXF2/NFIC/CREB3L4/HMGA2/PKNOX1/ATF5/SMAD1/HCFC1/FOSL1/SOX12/HOXB4/WT1/ZBED1/CEBPD
hsa04668	TNF signaling pathway	8.1771e-05	6.8	CFLAR/FAS/MAP2K7/TRAF5/JAG1/LIF/CREB3L4/MLKL/CSF1
R-HSA-3247509	Chromatin modifying enzymes	6.47303e-05	7.9	ARID1B/MBD3/JADE1/BRPF3/KAT2A/CCND1/DNMT3A/EPC1/USP22/SETD7/KAT6B/NSD1/HCFC1/KAT5/ARID2/PHF2
MAINTAINED RESPONSE
ID	Description	pvalue	GeneRatio (%)	geneID
R-HSA-3247509	Chromatin modifying enzymes	7.06024e-05	27.8	ZZZ3/NFKB1/KMT5B/CLOCK/PRDM16

## Sheet: TMP195
EARLY RESPONSE
ID	Description	pvalue	GeneRatio (%)	geneID
GO:0048565	digestive tract development	3.20169e-07	8.7	ALX4/PRDM1/FOXF1/GLI1/HOXD13/DCHS1/COL3A1/SHOX2
R-HSA-1474244	Extracellular matrix organization	8.17936e-05	15.7	LTBP1/SDC1/PXDN/SCUBE3/ADAMTS3/COL26A1/HTRA1/COL3A1
LATE RESPONSE
ID	Description	pvalue	GeneRatio (%)	geneID
GO:0060562	epithelial tube morphogenesis	2.79e-06	15.4	FGFR2/SALL4/VDR/FOXP1/EPHA4/CITED1/TGFBR2/RYR2
GO:0030552	cAMP binding	3.61216e-05	6	RAPGEF4/BVES/HCN1
